# Supplementary material for: Revisiting the outcome of adult wild-type Htt inactivation in the context of HTT-lowering strategies for Huntington’s disease
Source: Brain Commun. 2023 Dec 7;5(6):fcad344. doi: 10.1093/braincomms/fcad344 (PMC10729863; doi:10.1093/braincomms/fcad344)
Supplement: fcad344_Supplementary_Data [file fcad344_supplementary_data.zip]

Archive with 3 entries (3 files):
- Supplementary Table 2_DEG_list.xlsx
- Supplementary Table 3_DEG_SPN.xlsx
- Supplementary_material.docx
