# Supplementary material for: Revisiting the outcome of adult wild-type Htt inactivation in the context of HTT-lowering strategies for Huntington’s disease
Source: Brain Commun. 2023 Dec 7;5(6):fcad344. doi: 10.1093/braincomms/fcad344 (PMC10729863; doi:10.1093/braincomms/fcad344)
Supplement: fcad344_Supplementary_Data [file fcad344_supplementary_data.zip › Supplementary Table 2_DEG_list.xlsx]

## Sheet: Title
Table of DEG between HTT-kami and WT cells of the striatum
Column	Description
gene	gene name as defined in cell ranger alignment
baseMean	average expression of gene across all included cells
log2FoldChange	log fold change of differential expression
pvalue	calculated p-value
padj	p-value adjusted for multiple comparisons (use this one!)
description	gene description as defined by the mouse genome atlas (MGI)

## Sheet: dSPN
gene	baseMean	log2FoldChange	pvalue	padj	description								LncRNA
Dync1i2	5587.65	-0.96	8.45e-29	1.4e-24	dynein cytoplasmic 1 intermediate chain 2 [Source:HGNC Symbol;Acc:HGNC:2964]
Smpd3	6401.17	-0.74	1.99e-28	1.64e-24	sphingomyelin phosphodiesterase 3 [Source:HGNC Symbol;Acc:HGNC:14240]
Gm16183	986.632	-1.27	2.99e-28	1.65e-24
Clk1	5686.52	-1.03	8.79e-23	3.63e-19	CDC like kinase 1 [Source:HGNC Symbol;Acc:HGNC:2068]
C77080	73.2462	-2.38	9.81e-22	3.24e-18
Gm48617	155.201	-1.57	1.51e-20	4.17e-17
Ap2a2	1486.62	-0.71	5.64e-20	1.33e-16	adaptor related protein complex 2 subunit alpha 2 [Source:HGNC Symbol;Acc:HGNC:562]
Pabpc4	1356.23	-1.55	6.37e-19	1.32e-15	poly(A) binding protein cytoplasmic 4 [Source:HGNC Symbol;Acc:HGNC:8557]
Gm38948	246.292	-1.51	8.58e-19	1.57e-15
Gm16982	150.924	-1.27	1.46e-18	2.4e-15
Gm19461	681.677	-1.13	5.36e-18	8.05e-15
Slc38a2	1298.95	-0.83	1.63e-17	2.25e-14	solute carrier family 38 member 2 [Source:HGNC Symbol;Acc:HGNC:13448]
Brd9	1997.11	-1.06	2.71e-17	3.45e-14	bromodomain containing 9 [Source:HGNC Symbol;Acc:HGNC:25818]
Med24	819.144	-0.69	3.66e-17	4.32e-14	mediator complex subunit 24 [Source:HGNC Symbol;Acc:HGNC:22963]
Olfr1124	125.529	-2.22	1.21e-16	1.29e-13
Spata7	1678.24	-0.54	1.25e-16	1.29e-13	spermatogenesis associated 7 [Source:HGNC Symbol;Acc:HGNC:20423]
Cyp2j11	122.351	-1.56	2.49e-16	2.42e-13
Nisch	3374.13	-0.86	3.3e-16	3.03e-13	nischarin [Source:HGNC Symbol;Acc:HGNC:18006]
Gm49762	94.9431	-1.72	4.18e-16	3.63e-13
Nmt1	1320.26	-0.97	6.65e-16	5.49e-13	N-myristoyltransferase 1 [Source:HGNC Symbol;Acc:HGNC:7857]
Esrra	587.965	-0.67	9.65e-16	7.6e-13	estrogen related receptor alpha [Source:HGNC Symbol;Acc:HGNC:3471]
Ino80b	340.257	-1.35	1.4e-15	1.05e-12	INO80 complex subunit B [Source:HGNC Symbol;Acc:HGNC:13324]
Wdr43	794.899	-0.56	2.2e-15	1.58e-12	WD repeat domain 43 [Source:HGNC Symbol;Acc:HGNC:28945]
Gm50152	317.539	-0.77	3.1e-15	2.13e-12
Ascc2	1062.59	-0.83	3.25e-15	2.15e-12	activating signal cointegrator 1 complex subunit 2 [Source:HGNC Symbol;Acc:HGNC:24103]
Cd27	165.167	-1.14	3.64e-15	2.31e-12	CD27 molecule [Source:HGNC Symbol;Acc:HGNC:11922]
Pex3	1087.49	-0.89	5.33e-15	3.26e-12	peroxisomal biogenesis factor 3 [Source:HGNC Symbol;Acc:HGNC:8858]
Myo18a	1883.81	-0.56	6.24e-15	3.68e-12	myosin XVIIIA [Source:HGNC Symbol;Acc:HGNC:31104]
Gm15834	284.271	-0.96	2.08e-14	1.19e-11
Agrp	786.812	-0.9	2.74e-14	1.51e-11	agouti related neuropeptide [Source:HGNC Symbol;Acc:HGNC:330]
Nadk	528.969	-0.57	6.27e-14	3.34e-11	NAD kinase [Source:HGNC Symbol;Acc:HGNC:29831]
1700027H10Rik	368.649	-0.75	1.22e-13	6.28e-11
Gm48420	139.454	-1.26	1.63e-13	8.14e-11
Gm10827	174.947	-1.17	1.89e-13	9.18e-11
Gm45824	53.2988	-2.19	4.65e-13	2.2e-10
Prpf4b	6272.91	-0.7	6.01e-13	2.76e-10	pre-mRNA processing factor 4B [Source:HGNC Symbol;Acc:HGNC:17346]
Tjap1	381.142	-0.94	1.01e-12	4.49e-10	tight junction associated protein 1 [Source:HGNC Symbol;Acc:HGNC:17949]
Mcf2l	2573.68	-0.59	1.1e-12	4.79e-10	MCF.2 cell line derived transforming sequence like [Source:HGNC Symbol;Acc:HGNC:14576]
Agrn	988.919	-0.62	1.57e-12	6.61e-10	agrin [Source:HGNC Symbol;Acc:HGNC:329]
Brd2	1001.94	-1.07	1.6e-12	6.61e-10	bromodomain containing 2 [Source:HGNC Symbol;Acc:HGNC:1103]
Mast3	1846.77	-0.79	1.93e-12	7.77e-10	microtubule associated serine/threonine kinase 3 [Source:HGNC Symbol;Acc:HGNC:19036]
Sh2d5	3657.6	-1.13	2.54e-12	9.99e-10	SH2 domain containing 5 [Source:HGNC Symbol;Acc:HGNC:28819]
Kcnk7	56.9388	-1.59	2.73e-12	1.05e-09	potassium two pore domain channel subfamily K member 7 [Source:HGNC Symbol;Acc:HGNC:6282]
Txlna	401.314	-0.64	2.98e-12	1.12e-09	taxilin alpha [Source:HGNC Symbol;Acc:HGNC:30685]
Phc1	458.948	-0.9	3.42e-12	1.26e-09	polyhomeotic homolog 1 [Source:HGNC Symbol;Acc:HGNC:3182]
Nbr1	1365.04	-0.45	3.67e-12	1.32e-09	NBR1 autophagy cargo receptor [Source:HGNC Symbol;Acc:HGNC:6746]
Malat1	1.47045e+06	-0.72	5.5e-12	1.93e-09	metastasis associated lung adenocarcinoma transcript 1 [Source:HGNC Symbol;Acc:HGNC:29665]
Gm47591	2367.6	-0.8	1.03e-11	3.54e-09
Dnmt3aos	207.528	-1.35	1.12e-11	3.79e-09
Aim2	763.255	-0.73	1.44e-11	4.74e-09	absent in melanoma 2 [Source:HGNC Symbol;Acc:HGNC:357]
Mlst8	310.608	-0.86	1.49e-11	4.82e-09	MTOR associated protein, LST8 homolog [Source:HGNC Symbol;Acc:HGNC:24825]
Polr1a	542.251	-0.71	1.54e-11	4.89e-09	RNA polymerase I subunit A [Source:HGNC Symbol;Acc:HGNC:17264]
Nit1	1113.03	-0.81	3.1e-11	9.65e-09	nitrilase 1 [Source:HGNC Symbol;Acc:HGNC:7828]
Dnase1l3	678.632	-2.36	3.5e-11	1.07e-08	deoxyribonuclease 1 like 3 [Source:HGNC Symbol;Acc:HGNC:2959]
Ints3	769.219	-0.54	4.21e-11	1.27e-08	integrator complex subunit 3 [Source:HGNC Symbol;Acc:HGNC:26153]
Surf6	158.657	-0.83	4.35e-11	1.28e-08	surfeit 6 [Source:HGNC Symbol;Acc:HGNC:11478]
Gm28068	42.8018	-2.58	5.47e-11	1.58e-08
Ptgis	529.377	-0.83	5.68e-11	1.62e-08	prostaglandin I2 synthase [Source:HGNC Symbol;Acc:HGNC:9603]
Metap2	1323.12	-0.51	6.74e-11	1.89e-08	methionyl aminopeptidase 2 [Source:HGNC Symbol;Acc:HGNC:16672]
Slc16a11	645.041	-0.82	1.01e-10	2.79e-08	solute carrier family 16 member 11 [Source:HGNC Symbol;Acc:HGNC:23093]
Rsph14	280.254	-0.88	1.08e-10	2.93e-08	radial spoke head 14 homolog [Source:HGNC Symbol;Acc:HGNC:13437]
Snx32	1693.66	-0.8	1.34e-10	3.58e-08	sorting nexin 32 [Source:HGNC Symbol;Acc:HGNC:26423]
Odc1	528.811	-1.23	1.66e-10	4.34e-08	ornithine decarboxylase 1 [Source:HGNC Symbol;Acc:HGNC:8109]
Emsy	1872.99	-0.39	1.72e-10	4.45e-08	EMSY transcriptional repressor, BRCA2 interacting [Source:HGNC Symbol;Acc:HGNC:18071]
Ccz1	858.816	-0.53	1.77e-10	4.51e-08	CCZ1 homolog, vacuolar protein trafficking and biogenesis associated [Source:HGNC Symbol;Acc:HGNC:21691]
Zcchc9	819.471	-0.75	1.93e-10	4.83e-08	zinc finger CCHC-type containing 9 [Source:HGNC Symbol;Acc:HGNC:25424]
Cnot3	1821.44	-1.5	2.33e-10	5.72e-08	CCR4-NOT transcription complex subunit 3 [Source:HGNC Symbol;Acc:HGNC:7879]
Supt5	1067.3	-0.68	2.35e-10	5.72e-08
Eps8l1	235.034	-0.91	2.76e-10	6.61e-08	EPS8 like 1 [Source:HGNC Symbol;Acc:HGNC:21295]
Brox	488.69	-0.52	2.86e-10	6.76e-08	BRO1 domain and CAAX motif containing [Source:HGNC Symbol;Acc:HGNC:26512]
Lrrc40	1208.08	-0.56	3.06e-10	7.02e-08	leucine rich repeat containing 40 [Source:HGNC Symbol;Acc:HGNC:26004]
Rtl1	1033.49	-0.44	3.05e-10	7.02e-08	retrotransposon Gag like 1 [Source:HGNC Symbol;Acc:HGNC:14665]
Maml3	1768.35	-0.77	3.17e-10	7.18e-08	mastermind like transcriptional coactivator 3 [Source:HGNC Symbol;Acc:HGNC:16272]
Entpd6	630.055	-0.61	3.34e-10	7.45e-08	ectonucleoside triphosphate diphosphohydrolase 6 [Source:HGNC Symbol;Acc:HGNC:3368]
Nrde2	505.396	-0.53	3.44e-10	7.58e-08	NRDE-2, necessary for RNA interference, domain containing [Source:HGNC Symbol;Acc:HGNC:20186]
Uhrf1bp1	305.076	-0.67	3.5e-10	7.61e-08	bridge-like lipid transfer protein family member 3A [Source:HGNC Symbol;Acc:HGNC:21216]
Setd1a	501.399	-0.49	3.91e-10	8.4e-08	SET domain containing 1A, histone lysine methyltransferase [Source:HGNC Symbol;Acc:HGNC:29010]
Myo1c	68.2356	-1.63	4.31e-10	9.12e-08	myosin IC [Source:HGNC Symbol;Acc:HGNC:7597]
Nmt2	2166.87	-0.41	4.39e-10	9.17e-08	N-myristoyltransferase 2 [Source:HGNC Symbol;Acc:HGNC:7858]
Gm34552	133.781	-0.95	4.77e-10	9.86e-08
Kctd8	10424.5	0.58	5.17e-10	1.05e-07	potassium channel tetramerization domain containing 8 [Source:HGNC Symbol;Acc:HGNC:22394]
Gm13822	32.7039	-1.87	5.21e-10	1.05e-07
Gm10457	36.2806	-2.27	6.34e-10	1.26e-07
4930579G18Rik	173.061	-1.04	7.84e-10	1.54e-07
AC149090.1	14245	-0.54	7.94e-10	1.54e-07
Parp1	588.56	-0.61	9.98e-10	1.92e-07	poly(ADP-ribose) polymerase 1 [Source:HGNC Symbol;Acc:HGNC:270]
Wbp1	187.283	-0.68	1.04e-09	1.97e-07	WW domain binding protein 1 [Source:HGNC Symbol;Acc:HGNC:12737]
Zc3h7b	777.236	-0.41	1.1e-09	2.07e-07	zinc finger CCCH-type containing 7B [Source:HGNC Symbol;Acc:HGNC:30869]
Ubqln4	593.145	-0.57	1.48e-09	2.75e-07	ubiquilin 4 [Source:HGNC Symbol;Acc:HGNC:1237]
Gtf3c5	193.567	-0.82	1.51e-09	2.77e-07	general transcription factor IIIC subunit 5 [Source:HGNC Symbol;Acc:HGNC:4668]
Lzts1	3183.84	-0.89	1.66e-09	3.01e-07	leucine zipper tumor suppressor 1 [Source:HGNC Symbol;Acc:HGNC:13861]
AC156546.1	246.73	-0.93	2.01e-09	3.61e-07
Nsun5	230.59	-0.73	2.09e-09	3.67e-07	NOP2/Sun RNA methyltransferase 5 [Source:HGNC Symbol;Acc:HGNC:16385]
Amer2	526.001	-0.69	2.08e-09	3.67e-07	APC membrane recruitment protein 2 [Source:HGNC Symbol;Acc:HGNC:26360]
4930509E16Rik	24.8492	-2.23	2.47e-09	4.29e-07
Glis3	244.229	-1.25	3.06e-09	5.27e-07	GLIS family zinc finger 3 [Source:HGNC Symbol;Acc:HGNC:28510]
Aldh1b1	129.403	-1.05	3.59e-09	6.11e-07	aldehyde dehydrogenase 1 family member B1 [Source:HGNC Symbol;Acc:HGNC:407]
Phkg1	193.374	-1.02	3.64e-09	6.12e-07	phosphorylase kinase catalytic subunit gamma 1 [Source:HGNC Symbol;Acc:HGNC:8930]
Rpgr	2174.36	0.39	3.67e-09	6.12e-07	retinitis pigmentosa GTPase regulator [Source:HGNC Symbol;Acc:HGNC:10295]
Tmem167	1605.79	0.41	3.76e-09	6.21e-07
Grin2d	121.826	-0.88	3.88e-09	6.34e-07	glutamate ionotropic receptor NMDA type subunit 2D [Source:HGNC Symbol;Acc:HGNC:4588]
Gm45645	254.029	-0.62	4.02e-09	6.52e-07
Krba1	813.766	-0.54	4.15e-09	6.66e-07	KRAB-A domain containing 1 [Source:HGNC Symbol;Acc:HGNC:22228]
S100a2	58.5305	-1.34	4.38e-09	6.95e-07	S100 calcium binding protein A2 [Source:HGNC Symbol;Acc:HGNC:10492]
Gm20642	3220.89	-0.68	4.88e-09	7.68e-07
Myo3b	1262.76	-0.43	5.17e-09	8.06e-07	myosin IIIB [Source:HGNC Symbol;Acc:HGNC:15576]
Gm13524	87.2356	-1.04	5.31e-09	8.2e-07
Dalrd3	1433.53	-0.71	5.51e-09	8.43e-07	DALR anticodon binding domain containing 3 [Source:HGNC Symbol;Acc:HGNC:25536]
Gm10629	739.31	-0.56	6.67e-09	1.01e-06
Rbm22	310.423	-0.57	7.15e-09	1.07e-06	RNA binding motif protein 22 [Source:HGNC Symbol;Acc:HGNC:25503]
Gm10848	4216.23	-0.46	8.06e-09	1.2e-06
Ndfip1	4902.66	0.29	8.44e-09	1.24e-06	Nedd4 family interacting protein 1 [Source:HGNC Symbol;Acc:HGNC:17592]
Dgkd	1227.99	-0.44	8.53e-09	1.25e-06	diacylglycerol kinase delta [Source:HGNC Symbol;Acc:HGNC:2851]
Mbtps1	1238.96	-0.37	8.64e-09	1.25e-06	membrane bound transcription factor peptidase, site 1 [Source:HGNC Symbol;Acc:HGNC:15456]
Pcsk2	20786.3	-0.61	8.84e-09	1.27e-06	proprotein convertase subtilisin/kexin type 2 [Source:HGNC Symbol;Acc:HGNC:8744]
Whamm	433.272	-0.68	9.37e-09	1.33e-06	WASP homolog associated with actin, golgi membranes and microtubules [Source:HGNC Symbol;Acc:HGNC:30493]
Hdac7	298.845	-0.76	9.95e-09	1.4e-06	histone deacetylase 7 [Source:HGNC Symbol;Acc:HGNC:14067]
Ankrd36	27.3468	-1.73	1.17e-08	1.63e-06	ankyrin repeat domain 36 [Source:HGNC Symbol;Acc:HGNC:24079]
Slc11a2	447.274	-0.6	1.17e-08	1.63e-06	solute carrier family 11 member 2 [Source:HGNC Symbol;Acc:HGNC:10908]
Fndc9	2782.28	-0.77	1.18e-08	1.63e-06	fibronectin type III domain containing 9 [Source:HGNC Symbol;Acc:HGNC:33547]
Mtrex	1036.54	-0.47	1.19e-08	1.63e-06	Mtr4 exosome RNA helicase [Source:HGNC Symbol;Acc:HGNC:18734]
Gm15594	1506.02	-0.69	1.42e-08	1.92e-06
Rnf121	2471.73	-0.85	1.44e-08	1.94e-06	ring finger protein 121 [Source:HGNC Symbol;Acc:HGNC:21070]
Bc1	146.131	-2.44	1.67e-08	2.23e-06
Cpt1c	2116.34	-0.66	1.86e-08	2.46e-06	carnitine palmitoyltransferase 1C [Source:HGNC Symbol;Acc:HGNC:18540]
Ddx5	17840.3	-0.82	1.95e-08	2.56e-06	DEAD-box helicase 5 [Source:HGNC Symbol;Acc:HGNC:2746]
Gm35394	100.468	-1.35	2.19e-08	2.85e-06
D130017N08Rik	366.843	-0.9	2.35e-08	3e-06
Camkk1	592.944	-0.48	2.34e-08	3e-06	calcium/calmodulin dependent protein kinase kinase 1 [Source:HGNC Symbol;Acc:HGNC:1469]
Ypel4	367.398	-0.63	2.54e-08	3.23e-06	yippee like 4 [Source:HGNC Symbol;Acc:HGNC:18328]
Tmem132d	568.162	-0.74	2.77e-08	3.49e-06	transmembrane protein 132D [Source:HGNC Symbol;Acc:HGNC:29411]
Tle6	45.0731	-1.41	3.38e-08	4.23e-06	TLE family member 6, subcortical maternal complex member [Source:HGNC Symbol;Acc:HGNC:30788]
Fam216a	1150.12	-0.64	3.41e-08	4.24e-06	family with sequence similarity 216 member A [Source:HGNC Symbol;Acc:HGNC:30180]
Vmn2r80	59.8433	-1.25	3.49e-08	4.3e-06
Xlr5a	78.5109	-1.27	3.98e-08	4.87e-06
1110032A03Rik	581.948	0.45	4.45e-08	5.41e-06
Mgat5b	1570.16	-0.47	4.51e-08	5.44e-06	alpha-1,6-mannosylglycoprotein 6-beta-N-acetylglucosaminyltransferase B [Source:HGNC Symbol;Acc:HGNC:24140]
Pabpc1	973.862	-0.7	4.71e-08	5.64e-06	poly(A) binding protein cytoplasmic 1 [Source:HGNC Symbol;Acc:HGNC:8554]
Snrnp70	8562.1	-0.5	4.82e-08	5.73e-06	small nuclear ribonucleoprotein U1 subunit 70 [Source:HGNC Symbol;Acc:HGNC:11150]
Upf2	2354.36	-0.52	5.1e-08	6.02e-06	UPF2 regulator of nonsense mediated mRNA decay [Source:HGNC Symbol;Acc:HGNC:17854]
Gm39459	112.241	-1.47	5.39e-08	6.32e-06
E530011L22Rik	632.93	-0.59	5.45e-08	6.34e-06
Gm4869	57.394	-1.26	5.98e-08	6.91e-06
B930036N10Rik	32.0659	-1.61	6.18e-08	7.09e-06
Per3	1004.84	0.61	6.46e-08	7.31e-06	period circadian regulator 3 [Source:HGNC Symbol;Acc:HGNC:8847]
Vmn1r218	31.4932	-1.45	6.42e-08	7.31e-06
Vars2	174.473	-0.8	6.62e-08	7.44e-06	valyl-tRNA synthetase 2, mitochondrial [Source:HGNC Symbol;Acc:HGNC:21642]
Gm12915	92.5789	-0.8	7.39e-08	8.25e-06
6720427I07Rik	1164.99	-0.46	8.64e-08	9.58e-06
0610043K17Rik	546.345	-0.81	8.78e-08	9.67e-06
Tsc1	1865.02	-0.39	9.02e-08	9.87e-06	TSC complex subunit 1 [Source:HGNC Symbol;Acc:HGNC:12362]
Gm49179	338.741	-0.85	9.54e-08	1.04e-05
Pole	34.197	-1.46	1.06e-07	1.13e-05	DNA polymerase epsilon, catalytic subunit [Source:HGNC Symbol;Acc:HGNC:9177]
Nucb2	558.622	-0.46	1.06e-07	1.13e-05	nucleobindin 2 [Source:HGNC Symbol;Acc:HGNC:8044]
Oga	2630.3	-0.43	1.16e-07	1.24e-05	O-GlcNAcase [Source:HGNC Symbol;Acc:HGNC:7056]
Cpsf6	2034.92	0.28	1.2e-07	1.27e-05	cleavage and polyadenylation specific factor 6 [Source:HGNC Symbol;Acc:HGNC:13871]
Thoc1	2266.85	-0.46	1.25e-07	1.32e-05	THO complex subunit 1 [Source:HGNC Symbol;Acc:HGNC:19070]
Zfhx2	1469.37	-0.47	1.46e-07	1.52e-05	zinc finger homeobox 2 [Source:HGNC Symbol;Acc:HGNC:20152]
Srp68	399.591	-0.49	1.47e-07	1.53e-05	signal recognition particle 68 [Source:HGNC Symbol;Acc:HGNC:11302]
Ndfip2	2489.92	0.32	1.7e-07	1.75e-05	Nedd4 family interacting protein 2 [Source:HGNC Symbol;Acc:HGNC:18537]
Ccdc8	24.5831	-1.73	2.04e-07	2.08e-05	coiled-coil domain containing 8 [Source:HGNC Symbol;Acc:HGNC:25367]
Polr3e	421.4	0.47	2.04e-07	2.08e-05	RNA polymerase III subunit E [Source:HGNC Symbol;Acc:HGNC:30347]
Mastl	96.544	-0.9	2.17e-07	2.2e-05	microtubule associated serine/threonine kinase like [Source:HGNC Symbol;Acc:HGNC:19042]
Ormdl2	352.516	-0.9	2.23e-07	2.24e-05	ORMDL sphingolipid biosynthesis regulator 2 [Source:HGNC Symbol;Acc:HGNC:16037]
Msantd4	307.498	-0.62	2.41e-07	2.41e-05	Myb/SANT DNA binding domain containing 4 with coiled-coils [Source:HGNC Symbol;Acc:HGNC:29383]
CT009536.1	80.4312	-1.22	2.49e-07	2.48e-05
Traip	1322.24	-0.59	2.72e-07	2.68e-05	TRAF interacting protein [Source:HGNC Symbol;Acc:HGNC:30764]
Pdcd11	395.368	-0.58	2.73e-07	2.68e-05	programmed cell death 11 [Source:HGNC Symbol;Acc:HGNC:13408]
Rbis	1055.93	0.36	2.84e-07	2.77e-05	ribosomal biogenesis factor [Source:HGNC Symbol;Acc:HGNC:32235]
Chaf1b	16.9671	-2.02	3.19e-07	3.1e-05	chromatin assembly factor 1 subunit B [Source:HGNC Symbol;Acc:HGNC:1911]
Sema4d	437.562	-0.51	3.41e-07	3.26e-05	semaphorin 4D [Source:HGNC Symbol;Acc:HGNC:10732]
Ror2	178.697	-1.3	3.39e-07	3.26e-05	receptor tyrosine kinase like orphan receptor 2 [Source:HGNC Symbol;Acc:HGNC:10257]
Hectd2os	490.936	-0.9	3.41e-07	3.26e-05
Gm15492	131.443	-0.77	3.56e-07	3.38e-05
Mxd4	610.266	-0.52	3.72e-07	3.51e-05	MAX dimerization protein 4 [Source:HGNC Symbol;Acc:HGNC:13906]
Rabep2	248.277	-0.57	3.78e-07	3.55e-05	rabaptin, RAB GTPase binding effector protein 2 [Source:HGNC Symbol;Acc:HGNC:24817]
Asph	1401.78	0.3	3.91e-07	3.65e-05	aspartate beta-hydroxylase [Source:HGNC Symbol;Acc:HGNC:757]
Gm29587	348.536	-0.76	4.16e-07	3.86e-05
Degs2	221.885	-0.68	4.3e-07	3.97e-05	delta 4-desaturase, sphingolipid 2 [Source:HGNC Symbol;Acc:HGNC:20113]
Gm26652	441.024	-0.55	4.4e-07	4.04e-05
Dot1l	1122.56	-0.44	4.68e-07	4.25e-05	DOT1 like histone lysine methyltransferase [Source:HGNC Symbol;Acc:HGNC:24948]
Bptf	2301.01	-0.3	4.68e-07	4.25e-05	bromodomain PHD finger transcription factor [Source:HGNC Symbol;Acc:HGNC:3581]
Bms1	629.353	-0.45	4.77e-07	4.3e-05	BMS1 ribosome biogenesis factor [Source:HGNC Symbol;Acc:HGNC:23505]
Sh3pxd2a	1476.6	-0.42	4.91e-07	4.41e-05	SH3 and PX domains 2A [Source:HGNC Symbol;Acc:HGNC:23664]
Selenof	926.261	0.44	5.02e-07	4.48e-05	selenoprotein F [Source:HGNC Symbol;Acc:HGNC:17705]
Car12	679.489	-0.69	5.27e-07	4.68e-05
Gtpbp6	512.285	-0.49	5.48e-07	4.84e-05	GTP binding protein 6 (putative) [Source:HGNC Symbol;Acc:HGNC:30189]
Iqce	815.063	-0.56	5.59e-07	4.91e-05	IQ motif containing E [Source:HGNC Symbol;Acc:HGNC:29171]
Gm35172	42.9463	-1.23	5.95e-07	5.2e-05
Prx	51.8687	-1.03	6.48e-07	5.64e-05	periaxin [Source:HGNC Symbol;Acc:HGNC:13797]
Irf2bp1	219.219	-0.86	6.93e-07	6e-05	interferon regulatory factor 2 binding protein 1 [Source:HGNC Symbol;Acc:HGNC:21728]
Gm6145	151.104	-0.73	6.99e-07	6.01e-05
2310043M15Rik	88.5231	-1.06	7.02e-07	6.01e-05
Olfr655	27.2617	-1.89	7.71e-07	6.57e-05
Gm26594	197.912	-0.7	7.98e-07	6.76e-05
Wdr61	686.585	-0.73	8.2e-07	6.91e-05	SKI8 subunit of superkiller complex [Source:HGNC Symbol;Acc:HGNC:30300]
Pgs1	416.497	-0.55	8.27e-07	6.94e-05	phosphatidylglycerophosphate synthase 1 [Source:HGNC Symbol;Acc:HGNC:30029]
Acox1	1425.34	-0.57	8.45e-07	7.05e-05	acyl-CoA oxidase 1 [Source:HGNC Symbol;Acc:HGNC:119]
mt-Atp8	3953.81	-0.72	9.03e-07	7.5e-05	mitochondrially encoded ATP synthase membrane subunit 8 [Source:HGNC Symbol;Acc:HGNC:7415]
1700029J03Rik	15.7103	-1.93	9.1e-07	7.52e-05
Faap100	142.085	-0.88	9.3e-07	7.6e-05	FA core complex associated protein 100 [Source:HGNC Symbol;Acc:HGNC:26171]
Rpap3	506.588	-0.37	9.25e-07	7.6e-05	RNA polymerase II associated protein 3 [Source:HGNC Symbol;Acc:HGNC:26151]
Prpf18	778.515	-0.41	9.42e-07	7.67e-05	pre-mRNA processing factor 18 [Source:HGNC Symbol;Acc:HGNC:17351]
9630014M24Rik	87.8163	-1.24	1.04e-06	8.41e-05
Pla2g6	228.082	-0.86	1.04e-06	8.41e-05	phospholipase A2 group VI [Source:HGNC Symbol;Acc:HGNC:9039]
Rasgrp4	60.6121	-1.05	1.09e-06	8.77e-05	RAS guanyl releasing protein 4 [Source:HGNC Symbol;Acc:HGNC:18958]
Fgfr1	196.948	-0.8	1.11e-06	8.82e-05	fibroblast growth factor receptor 1 [Source:HGNC Symbol;Acc:HGNC:3688]
Bbof1	1199.29	-0.45	1.16e-06	9.18e-05	basal body orientation factor 1 [Source:HGNC Symbol;Acc:HGNC:19855]
Gm17036	271.627	-0.69	1.2e-06	9.46e-05
Noc3l	360.393	-0.63	1.2e-06	9.46e-05	NOC3 like DNA replication regulator [Source:HGNC Symbol;Acc:HGNC:24034]
Gm20089	30.2118	-1.35	1.22e-06	9.57e-05
Gpx6	47.6541	1.23	1.23e-06	9.57e-05	glutathione peroxidase 6 [Source:HGNC Symbol;Acc:HGNC:4558]
Gm12758	88.6466	-0.78	1.31e-06	0.000102
Btg1	452.893	-0.79	1.32e-06	0.000102	BTG anti-proliferation factor 1 [Source:HGNC Symbol;Acc:HGNC:1130]
Slc4a9	68.6106	-0.98	1.32e-06	0.000102	solute carrier family 4 member 9 [Source:HGNC Symbol;Acc:HGNC:11035]
Gm29570	23.0932	-1.46	1.33e-06	0.000102
Igsf9b	1606.02	-0.38	1.35e-06	0.000103	immunoglobulin superfamily member 9B [Source:HGNC Symbol;Acc:HGNC:32326]
Htt	1500.87	-0.33	1.39e-06	0.000105	huntingtin [Source:HGNC Symbol;Acc:HGNC:4851]
Ktn1	3803.37	-0.26	1.51e-06	0.000114	kinectin 1 [Source:HGNC Symbol;Acc:HGNC:6467]
Csnk1a1	3698.36	-0.29	1.58e-06	0.000119	casein kinase 1 alpha 1 [Source:HGNC Symbol;Acc:HGNC:2451]
Nsun6	975.12	-0.49	1.62e-06	0.00012	NOP2/Sun RNA methyltransferase 6 [Source:HGNC Symbol;Acc:HGNC:23529]
Rnf103	1159.25	0.4	1.62e-06	0.00012	ring finger protein 103 [Source:HGNC Symbol;Acc:HGNC:12859]
4930473O22Rik	113.252	0.74	1.62e-06	0.00012
Vmn2r84	88.3469	0.84	1.64e-06	0.000121
Trnau1ap	821.65	-0.51	1.67e-06	0.000123	tRNA selenocysteine 1 associated protein 1 [Source:HGNC Symbol;Acc:HGNC:30813]
Ube2c	29.926	-1.78	1.69e-06	0.000123	ubiquitin conjugating enzyme E2 C [Source:HGNC Symbol;Acc:HGNC:15937]
Rgp1	295.365	-0.67	1.73e-06	0.000126	RGP1 homolog, RAB6A GEF complex partner 1 [Source:HGNC Symbol;Acc:HGNC:21965]
Ppp2r5d	677.776	-0.4	1.76e-06	0.000127	protein phosphatase 2 regulatory subunit B'delta [Source:HGNC Symbol;Acc:HGNC:9312]
Cacna1a	6471.84	-0.38	1.77e-06	0.000128	calcium voltage-gated channel subunit alpha1 A [Source:HGNC Symbol;Acc:HGNC:1388]								close to Gm16183
Gm26810	24.7935	-1.42	1.8e-06	0.000129
Rpgrip1	201.996	-0.65	1.81e-06	0.000129	RPGR interacting protein 1 [Source:HGNC Symbol;Acc:HGNC:13436]
Lars2	1636.02	-0.34	1.82e-06	0.00013	leucyl-tRNA synthetase 2, mitochondrial [Source:HGNC Symbol;Acc:HGNC:17095]
Csnk2a2	758.316	-0.39	2.02e-06	0.000143	casein kinase 2 alpha 2 [Source:HGNC Symbol;Acc:HGNC:2459]
2900076A07Rik	473.836	-0.49	2.06e-06	0.000146
Lncenc1	64.0896	-1.5	2.14e-06	0.000151
Fbxo41	909.286	-0.32	2.21e-06	0.000155	F-box protein 41 [Source:HGNC Symbol;Acc:HGNC:29409]
Yipf4	648.274	0.4	2.24e-06	0.000156	Yip1 domain family member 4 [Source:HGNC Symbol;Acc:HGNC:28145]
Tmem63b	1246.54	-0.37	2.36e-06	0.000164	transmembrane protein 63B [Source:HGNC Symbol;Acc:HGNC:17735]
Gm47334	70.9005	0.93	2.43e-06	0.000168
Gm17477	184.875	-0.73	2.43e-06	0.000168
Tmem104	225.848	-0.62	2.49e-06	0.000171	transmembrane protein 104 [Source:HGNC Symbol;Acc:HGNC:25984]
Slc39a3	486.911	-0.51	2.52e-06	0.000172	solute carrier family 39 member 3 [Source:HGNC Symbol;Acc:HGNC:17128]
Rab10os	794.748	0.35	2.57e-06	0.000175
Tsix	11136.3	-0.57	2.59e-06	0.000176	TSIX transcript, XIST antisense RNA [Source:HGNC Symbol;Acc:HGNC:12377]
Platr31	189.124	-0.88	2.65e-06	0.000177
Zfp445	2363.48	-0.34	2.65e-06	0.000177
Cisd3	227.112	-0.77	2.65e-06	0.000177	CDGSH iron sulfur domain 3 [Source:HGNC Symbol;Acc:HGNC:27578]
Trim71	60.4383	-0.92	2.69e-06	0.000179	tripartite motif containing 71 [Source:HGNC Symbol;Acc:HGNC:32669]
Klf10	250.056	-1.01	2.71e-06	0.00018	KLF transcription factor 10 [Source:HGNC Symbol;Acc:HGNC:11810]
Gm17178	223.27	-0.6	2.74e-06	0.000181
Rbm28	1705.46	-0.29	2.78e-06	0.000183	RNA binding motif protein 28 [Source:HGNC Symbol;Acc:HGNC:21863]
Vmn2r87	173.033	0.58	2.82e-06	0.000185
Lrp5	53.2679	-1.48	2.83e-06	0.000185	LDL receptor related protein 5 [Source:HGNC Symbol;Acc:HGNC:6697]
Por	860.467	-0.51	3.05e-06	0.000198	cytochrome p450 oxidoreductase [Source:HGNC Symbol;Acc:HGNC:9208]
Tespa1	52.3891	1.03	3.09e-06	0.0002	thymocyte expressed, positive selection associated 1 [Source:HGNC Symbol;Acc:HGNC:29109]
Txk	15.9817	-1.72	3.12e-06	0.000201	TXK tyrosine kinase [Source:HGNC Symbol;Acc:HGNC:12434]
Nr1i3	82.9563	-0.85	3.28e-06	0.000211	nuclear receptor subfamily 1 group I member 3 [Source:HGNC Symbol;Acc:HGNC:7969]
Mkln1os	734.528	-0.31	3.3e-06	0.000211
Gm15489	446.787	-0.56	3.31e-06	0.000211
Gm49961	1474.74	-0.67	3.42e-06	0.000217
Acp6	369.112	-0.53	3.59e-06	0.000227	acid phosphatase 6, lysophosphatidic [Source:HGNC Symbol;Acc:HGNC:29609]
Katnbl1	794.281	0.31	3.7e-06	0.000233	katanin regulatory subunit B1 like 1 [Source:HGNC Symbol;Acc:HGNC:26199]
Vps13a	3291.71	-0.35	3.72e-06	0.000234	vacuolar protein sorting 13 homolog A [Source:HGNC Symbol;Acc:HGNC:1908]
Gm13052	2225.33	-0.51	3.91e-06	0.000244
Gdpd5	904.37	-0.45	4.02e-06	0.000251	glycerophosphodiester phosphodiesterase domain containing 5 [Source:HGNC Symbol;Acc:HGNC:28804]
Pwwp3a	245.214	-0.56	4.14e-06	0.000257	PWWP domain containing 3A, DNA repair factor [Source:HGNC Symbol;Acc:HGNC:29641]
Paip2b	446.611	-0.46	4.24e-06	0.000262	poly(A) binding protein interacting protein 2B [Source:HGNC Symbol;Acc:HGNC:29200]
Pabpn1	1697.36	-0.42	4.33e-06	0.000267	poly(A) binding protein nuclear 1 [Source:HGNC Symbol;Acc:HGNC:8565]
Gm47214	79.7581	0.88	4.41e-06	0.000271
Tmod1	2054.94	-0.34	4.62e-06	0.000282	tropomodulin 1 [Source:HGNC Symbol;Acc:HGNC:11871]
Tle2	148.598	-0.61	4.8e-06	0.000292	TLE family member 2, transcriptional corepressor [Source:HGNC Symbol;Acc:HGNC:11838]
Gm16271	73.483	-0.82	4.83e-06	0.000293
Mpp7	2789.52	0.34	4.98e-06	0.000301	MAGUK p55 scaffold protein 7 [Source:HGNC Symbol;Acc:HGNC:26542]
Slc50a1	963.346	0.41	5.04e-06	0.000303	solute carrier family 50 member 1 [Source:HGNC Symbol;Acc:HGNC:30657]
Zim3	189.978	-0.64	5.05e-06	0.000303	zinc finger imprinted 3 [Source:HGNC Symbol;Acc:HGNC:16366]
Tmem132b	7022.68	-0.38	5.09e-06	0.000304	transmembrane protein 132B [Source:HGNC Symbol;Acc:HGNC:29397]
Grip1os2	595.357	-0.78	5.09e-06	0.000304
Galnt13	16734.2	0.3	5.16e-06	0.000306	polypeptide N-acetylgalactosaminyltransferase 13 [Source:HGNC Symbol;Acc:HGNC:23242]
Fstl5	766.328	0.46	5.28e-06	0.000312	follistatin like 5 [Source:HGNC Symbol;Acc:HGNC:21386]
Gm26672	2058.22	-0.5	5.28e-06	0.000312
3200001D21Rik	244.852	-0.5	5.31e-06	0.000312
Mrps9	1090.48	-0.29	5.36e-06	0.000314	mitochondrial ribosomal protein S9 [Source:HGNC Symbol;Acc:HGNC:14501]
Lztr1	594.982	-0.38	5.65e-06	0.00033	leucine zipper like transcription regulator 1 [Source:HGNC Symbol;Acc:HGNC:6742]
Tmem243	1981.75	-0.51	5.74e-06	0.000334	transmembrane protein 243 [Source:HGNC Symbol;Acc:HGNC:21707]
Foxj2	487.858	-0.68	5.82e-06	0.000335	forkhead box J2 [Source:HGNC Symbol;Acc:HGNC:24818]
Arel1	2560.03	-0.41	5.82e-06	0.000335	apoptosis resistant E3 ubiquitin protein ligase 1 [Source:HGNC Symbol;Acc:HGNC:20363]
Ndc80	17.7049	-2.02	5.79e-06	0.000335	NDC80 kinetochore complex component [Source:HGNC Symbol;Acc:HGNC:16909]
Gm26693	513.731	-0.48	6.52e-06	0.000374
Scrt2	200.524	-0.53	6.71e-06	0.000384	scratch family transcriptional repressor 2 [Source:HGNC Symbol;Acc:HGNC:15952]
Zfp788	682.697	0.31	6.75e-06	0.000385
Gm15328	61.1329	-0.85	6.87e-06	0.00039
Gm15218	23.6946	-1.31	7.07e-06	0.0004
Vmn2r116	13.5941	-1.79	7.43e-06	0.000419
Zfand2b	353.432	-0.66	7.51e-06	0.000421	zinc finger AN1-type containing 2B [Source:HGNC Symbol;Acc:HGNC:25206]
Gm45345	472.274	-0.57	7.5e-06	0.000421
Ctsl	759.191	0.36	7.72e-06	0.000431	cathepsin L [Source:HGNC Symbol;Acc:HGNC:2537]
Slco3a1	1340.95	-0.38	7.82e-06	0.000435	solute carrier organic anion transporter family member 3A1 [Source:HGNC Symbol;Acc:HGNC:10952]
Ttll4	646.173	-0.41	7.86e-06	0.000436	tubulin tyrosine ligase like 4 [Source:HGNC Symbol;Acc:HGNC:28976]
Serpind1	140.255	-0.73	8.08e-06	0.000446	serpin family D member 1 [Source:HGNC Symbol;Acc:HGNC:4838]
Lrrc45	521.61	-0.49	8.3e-06	0.000457	leucine rich repeat containing 45 [Source:HGNC Symbol;Acc:HGNC:28302]
4933407E24Rik	92.5884	-1.06	8.68e-06	0.000472
Tk2	300.36	-0.55	8.64e-06	0.000472	thymidine kinase 2 [Source:HGNC Symbol;Acc:HGNC:11831]
E4f1	549.095	-0.44	8.61e-06	0.000472	E4F transcription factor 1 [Source:HGNC Symbol;Acc:HGNC:3121]
Gm27151	127.58	-0.76	8.69e-06	0.000472
Ggh	176.884	0.51	8.85e-06	0.000479	gamma-glutamyl hydrolase [Source:HGNC Symbol;Acc:HGNC:4248]
Gm16226	1213.1	-0.49	8.9e-06	0.00048
Ephb4	29.7573	-1.19	8.92e-06	0.00048	EPH receptor B4 [Source:HGNC Symbol;Acc:HGNC:3395]
Gm11417	120.618	-0.85	9.01e-06	0.000483
Gm4128	349.06	-0.65	9.32e-06	0.000498
Gm11867	122.39	-1.07	9.43e-06	0.0005
Ccdc137	244.76	-0.61	9.44e-06	0.0005	coiled-coil domain containing 137 [Source:HGNC Symbol;Acc:HGNC:33451]
Las1l	1163.06	-0.56	9.43e-06	0.0005	LAS1 like ribosome biogenesis factor [Source:HGNC Symbol;Acc:HGNC:25726]
Gm17227	713.33	-0.56	1.02e-05	0.000538
Rrp9	229.809	-0.5	1.04e-05	0.00055	ribosomal RNA processing 9, U3 small nucleolar RNA binding protein [Source:HGNC Symbol;Acc:HGNC:16829]
Cyp7b1	1465.18	0.35	1.06e-05	0.000554	cytochrome P450 family 7 subfamily B member 1 [Source:HGNC Symbol;Acc:HGNC:2652]
Gm16105	691.754	-0.77	1.06e-05	0.000556
Apba3	203.573	-0.84	1.08e-05	0.000564	amyloid beta precursor protein binding family A member 3 [Source:HGNC Symbol;Acc:HGNC:580]
Mpnd	436.289	-0.53	1.15e-05	0.0006	MPN domain containing [Source:HGNC Symbol;Acc:HGNC:25934]
Gm48900	27.2773	-1.2	1.18e-05	0.00061
Pde2a	5318.87	-0.33	1.21e-05	0.000627	phosphodiesterase 2A [Source:HGNC Symbol;Acc:HGNC:8777]
Eif4e2	418.2	-0.37	1.23e-05	0.000634	eukaryotic translation initiation factor 4E family member 2 [Source:HGNC Symbol;Acc:HGNC:3293]
Rbm17	644.238	-0.61	1.24e-05	0.000636	RNA binding motif protein 17 [Source:HGNC Symbol;Acc:HGNC:16944]
Gm17359	46.9223	-0.9	1.26e-05	0.000644
Tmem150b	117.61	-0.77	1.26e-05	0.000644	transmembrane protein 150B [Source:HGNC Symbol;Acc:HGNC:34415]
Epha3	569.95	0.35	1.29e-05	0.000656	EPH receptor A3 [Source:HGNC Symbol;Acc:HGNC:3387]
Edil3	2265.44	0.5	1.3e-05	0.00066	EGF like repeats and discoidin domains 3 [Source:HGNC Symbol;Acc:HGNC:3173]
B3gnt9	45.3059	-0.97	1.33e-05	0.000673	UDP-GlcNAc:betaGal beta-1,3-N-acetylglucosaminyltransferase 9 [Source:HGNC Symbol;Acc:HGNC:28714]
Fst	110.053	0.65	1.34e-05	0.000673	follistatin [Source:HGNC Symbol;Acc:HGNC:3971]
Ap4m1	485.087	-0.39	1.36e-05	0.000685	adaptor related protein complex 4 subunit mu 1 [Source:HGNC Symbol;Acc:HGNC:574]
Tdp1	468.059	-0.37	1.39e-05	0.000691	tyrosyl-DNA phosphodiesterase 1 [Source:HGNC Symbol;Acc:HGNC:18884]
Gm50232	326.609	-0.57	1.38e-05	0.000691
Ccdc34	744.043	0.32	1.43e-05	0.00071	coiled-coil domain containing 34 [Source:HGNC Symbol;Acc:HGNC:25079]
Map3k10	752.139	-0.31	1.44e-05	0.000714	mitogen-activated protein kinase kinase kinase 10 [Source:HGNC Symbol;Acc:HGNC:6849]
Slco5a1	420.524	0.54	1.46e-05	0.00072	solute carrier organic anion transporter family member 5A1 [Source:HGNC Symbol;Acc:HGNC:19046]
Slc15a4	232.82	-0.48	1.58e-05	0.000781	solute carrier family 15 member 4 [Source:HGNC Symbol;Acc:HGNC:23090]
Vmn2r57	159.98	0.65	1.61e-05	0.000793
Med21	441.912	0.4	1.64e-05	0.000803	mediator complex subunit 21 [Source:HGNC Symbol;Acc:HGNC:11473]
Dgat2	978.153	-0.47	1.7e-05	0.000832	diacylglycerol O-acyltransferase 2 [Source:HGNC Symbol;Acc:HGNC:16940]
Runx2os2	13.5174	-1.82	1.71e-05	0.000836
Elp1	723.768	-0.32	1.75e-05	0.000849	elongator acetyltransferase complex subunit 1 [Source:HGNC Symbol;Acc:HGNC:5959]
Abca3	1071.54	-0.43	1.77e-05	0.000859	ATP binding cassette subfamily A member 3 [Source:HGNC Symbol;Acc:HGNC:33]
Pigp	631.455	0.46	1.8e-05	0.000868	phosphatidylinositol glycan anchor biosynthesis class P [Source:HGNC Symbol;Acc:HGNC:3046]
Dlgap3	3161.86	-0.29	1.82e-05	0.000873	DLG associated protein 3 [Source:HGNC Symbol;Acc:HGNC:30368]
Gm15810	4149.26	-0.5	1.83e-05	0.000873
Samm50	635.279	-0.46	1.83e-05	0.000873	SAMM50 sorting and assembly machinery component [Source:HGNC Symbol;Acc:HGNC:24276]
Gm50217	187.081	-0.71	1.82e-05	0.000873
Cttn	576.043	-0.37	1.84e-05	0.000876	cortactin [Source:HGNC Symbol;Acc:HGNC:3338]
Hpgds	879.197	-0.44	1.9e-05	0.000901	hematopoietic prostaglandin D synthase [Source:HGNC Symbol;Acc:HGNC:17890]
Lrrc17	16.2366	-1.52	1.92e-05	0.000908	leucine rich repeat containing 17 [Source:HGNC Symbol;Acc:HGNC:16895]
Pycard	345.4	-0.6	1.94e-05	0.000914	PYD and CARD domain containing [Source:HGNC Symbol;Acc:HGNC:16608]
Gm15787	414.5	-0.56	1.95e-05	0.00092
4932702P03Rik	32.6631	-1.06	1.98e-05	0.000927
Epb41l1	4360.94	-0.37	1.99e-05	0.00093	erythrocyte membrane protein band 4.1 like 1 [Source:HGNC Symbol;Acc:HGNC:3378]
Dusp11	1696.38	-0.34	1.99e-05	0.00093	dual specificity phosphatase 11 [Source:HGNC Symbol;Acc:HGNC:3066]
Bckdha	505.586	-0.39	2.01e-05	0.000937	branched chain keto acid dehydrogenase E1 subunit alpha [Source:HGNC Symbol;Acc:HGNC:986]
Rbbp6	1558.03	-0.27	2.12e-05	0.000983	RB binding protein 6, ubiquitin ligase [Source:HGNC Symbol;Acc:HGNC:9889]
Tigd2	564.194	0.57	2.13e-05	0.000986	tigger transposable element derived 2 [Source:HGNC Symbol;Acc:HGNC:18333]
Rbm24	1039.88	-0.43	2.19e-05	0.00101	RNA binding motif protein 24 [Source:HGNC Symbol;Acc:HGNC:21539]
Manea	504.821	0.36	2.22e-05	0.00102	mannosidase endo-alpha [Source:HGNC Symbol;Acc:HGNC:21072]
Gm15956	59.2316	-0.89	2.22e-05	0.00102
H2afv	637.865	0.37	2.3e-05	0.00105
Itpk1	341.851	-0.47	2.3e-05	0.00105	inositol-tetrakisphosphate 1-kinase [Source:HGNC Symbol;Acc:HGNC:6177]
Vmn2r124	28.3275	-1.3	2.29e-05	0.00105
Gm36388	587.871	0.31	2.32e-05	0.00105
Unc13a	2012.58	-0.42	2.32e-05	0.00105	unc-13 homolog A [Source:HGNC Symbol;Acc:HGNC:23150]
Psmc1	960.219	-0.41	2.34e-05	0.00106	proteasome 26S subunit, ATPase 1 [Source:HGNC Symbol;Acc:HGNC:9547]
Castor2	497.423	-0.37	2.36e-05	0.00106	cytosolic arginine sensor for mTORC1 subunit 2 [Source:HGNC Symbol;Acc:HGNC:37073]
Rbm3	784.621	0.39	2.36e-05	0.00106	RNA binding motif protein 3 [Source:HGNC Symbol;Acc:HGNC:9900]
Atraid	785.559	0.34	2.47e-05	0.0011	all-trans retinoic acid induced differentiation factor [Source:HGNC Symbol;Acc:HGNC:24090]
Gm16214	129.24	-0.86	2.48e-05	0.00111
AC166172.1	74.7628	-0.76	2.49e-05	0.00111
Rnpepl1	355.801	-0.54	2.5e-05	0.00111	arginyl aminopeptidase like 1 [Source:HGNC Symbol;Acc:HGNC:10079]
Dnajc11	591.587	-0.35	2.54e-05	0.00112	DnaJ heat shock protein family (Hsp40) member C11 [Source:HGNC Symbol;Acc:HGNC:25570]
Gm27008	518.996	-0.48	2.62e-05	0.00116
Otulin	1441.04	-0.45	2.73e-05	0.0012	OTU deubiquitinase with linear linkage specificity [Source:HGNC Symbol;Acc:HGNC:25118]
Dqx1	55.7387	-1.28	2.79e-05	0.00123	DEAQ-box RNA dependent ATPase 1 [Source:HGNC Symbol;Acc:HGNC:20410]
Grm3	10376.9	0.37	2.84e-05	0.00124	glutamate metabotropic receptor 3 [Source:HGNC Symbol;Acc:HGNC:4595]
Tmem60	459.063	0.44	2.84e-05	0.00124	transmembrane protein 60 [Source:HGNC Symbol;Acc:HGNC:21754]
Fbxl7	64.6881	-0.95	2.9e-05	0.00126	F-box and leucine rich repeat protein 7 [Source:HGNC Symbol;Acc:HGNC:13604]
Nfe2l1	950.525	-0.5	2.94e-05	0.00128	NFE2 like bZIP transcription factor 1 [Source:HGNC Symbol;Acc:HGNC:7781]
Spata24	70.0003	0.76	2.95e-05	0.00128	spermatogenesis associated 24 [Source:HGNC Symbol;Acc:HGNC:27322]
Kcnb2	6238.12	0.35	2.96e-05	0.00128	potassium voltage-gated channel subfamily B member 2 [Source:HGNC Symbol;Acc:HGNC:6232]
Cep128	1043.21	0.44	3.01e-05	0.0013	centrosomal protein 128 [Source:HGNC Symbol;Acc:HGNC:20359]
Abcf1	807.382	-0.34	3.07e-05	0.00132	ATP binding cassette subfamily F member 1 [Source:HGNC Symbol;Acc:HGNC:70]
Camsap1	966.921	-0.32	3.15e-05	0.00135	calmodulin regulated spectrin associated protein 1 [Source:HGNC Symbol;Acc:HGNC:19946]
Gga1	387.768	-0.46	3.22e-05	0.00138	golgi associated, gamma adaptin ear containing, ARF binding protein 1 [Source:HGNC Symbol;Acc:HGNC:17842]
Dpm2	566.585	0.35	3.24e-05	0.00138	dolichyl-phosphate mannosyltransferase subunit 2, regulatory [Source:HGNC Symbol;Acc:HGNC:3006]
Senp5	1439.55	-0.25	3.28e-05	0.0014	SUMO specific peptidase 5 [Source:HGNC Symbol;Acc:HGNC:28407]
Sar1b	1127.51	0.27	3.32e-05	0.00141	secretion associated Ras related GTPase 1B [Source:HGNC Symbol;Acc:HGNC:10535]
Lig3	573.961	-0.4	3.34e-05	0.00142	DNA ligase 3 [Source:HGNC Symbol;Acc:HGNC:6600]
Lmo4	2702.3	-0.38	3.36e-05	0.00142	LIM domain only 4 [Source:HGNC Symbol;Acc:HGNC:6644]
Kcnb1	2417.6	-0.23	3.44e-05	0.00145	potassium voltage-gated channel subfamily B member 1 [Source:HGNC Symbol;Acc:HGNC:6231]
Kpna7	75.0628	-2.04	3.45e-05	0.00145	karyopherin subunit alpha 7 [Source:HGNC Symbol;Acc:HGNC:21839]
Pitpnm2os1	110.138	-0.9	3.53e-05	0.00148
Gm32916	55.8526	-1.22	3.55e-05	0.00148
Irf9	139.457	-0.67	3.6e-05	0.0015	interferon regulatory factor 9 [Source:HGNC Symbol;Acc:HGNC:6131]
2210406O10Rik	69.8374	-0.79	3.63e-05	0.00151
Ptger4	439.118	-0.38	3.63e-05	0.00151	prostaglandin E receptor 4 [Source:HGNC Symbol;Acc:HGNC:9596]
Gm3227	119.352	-0.68	3.71e-05	0.00154
4930473H19Rik	200.849	-0.57	3.77e-05	0.00156
Gm13404	66.5804	-1.02	3.8e-05	0.00156
Lpp	576.594	-0.36	3.82e-05	0.00157	LIM domain containing preferred translocation partner in lipoma [Source:HGNC Symbol;Acc:HGNC:6679]
Dbndd1	152.731	-0.57	3.9e-05	0.0016	dysbindin domain containing 1 [Source:HGNC Symbol;Acc:HGNC:28455]
Gse1	1143.6	-0.41	4e-05	0.00164	Gse1 coiled-coil protein [Source:HGNC Symbol;Acc:HGNC:28979]
Txndc11	1151.52	-0.26	4.11e-05	0.00168	thioredoxin domain containing 11 [Source:HGNC Symbol;Acc:HGNC:28030]
Gm9754	38.7174	-0.97	4.14e-05	0.00168
Zfp943	964.626	0.3	4.15e-05	0.00168
Zfp334	208.338	-0.48	4.17e-05	0.00168
Diaph1	926.16	-0.3	4.16e-05	0.00168	diaphanous related formin 1 [Source:HGNC Symbol;Acc:HGNC:2876]
1700109K24Rik	1966.71	-0.43	4.23e-05	0.0017
Wfdc8	46.8279	-1.41	4.27e-05	0.00171	WAP four-disulfide core domain 8 [Source:HGNC Symbol;Acc:HGNC:16163]
Chd5	735.719	-0.29	4.26e-05	0.00171	chromodomain helicase DNA binding protein 5 [Source:HGNC Symbol;Acc:HGNC:16816]
Src	385.679	-0.37	4.3e-05	0.00172	SRC proto-oncogene, non-receptor tyrosine kinase [Source:HGNC Symbol;Acc:HGNC:11283]
Raf1	1480.9	-0.22	4.46e-05	0.00178	Raf-1 proto-oncogene, serine/threonine kinase [Source:HGNC Symbol;Acc:HGNC:9829]
Gm16075	255.297	0.55	4.49e-05	0.00179
Prkcb	20955.6	-0.39	4.66e-05	0.00185	protein kinase C beta [Source:HGNC Symbol;Acc:HGNC:9395]
Tigar	147.537	-0.67	4.75e-05	0.00188	TP53 induced glycolysis regulatory phosphatase [Source:HGNC Symbol;Acc:HGNC:1185]
Ube2g1	2224.91	-0.24	4.84e-05	0.00191	ubiquitin conjugating enzyme E2 G1 [Source:HGNC Symbol;Acc:HGNC:12482]
Mocos	46.5636	-0.92	4.85e-05	0.00191	molybdenum cofactor sulfurase [Source:HGNC Symbol;Acc:HGNC:18234]
Selenot	734.77	0.3	4.88e-05	0.00192	selenoprotein T [Source:HGNC Symbol;Acc:HGNC:18136]
Gnl1	552.145	-0.52	4.95e-05	0.00194	G protein nucleolar 1 (putative) [Source:HGNC Symbol;Acc:HGNC:4413]
Gm16068	344.452	-0.58	4.96e-05	0.00194
6030443J06Rik	1093.01	0.33	5.05e-05	0.00197
Adam2	49.2406	-1.51	5.2e-05	0.00203	ADAM metallopeptidase domain 2 [Source:HGNC Symbol;Acc:HGNC:198]
Knop1	679.281	-0.44	5.35e-05	0.00207	lysine rich nucleolar protein 1 [Source:HGNC Symbol;Acc:HGNC:34404]
Sycp3	258.089	-0.67	5.35e-05	0.00207	synaptonemal complex protein 3 [Source:HGNC Symbol;Acc:HGNC:18130]
Vars	303.447	-0.37	5.4e-05	0.00209	valyl-tRNA synthetase 1 [Source:HGNC Symbol;Acc:HGNC:12651]
Tmem214	516.999	-0.35	5.46e-05	0.00211	transmembrane protein 214 [Source:HGNC Symbol;Acc:HGNC:25983]
C1qtnf12	900.2	-0.32	5.51e-05	0.00212	C1q and TNF related 12 [Source:HGNC Symbol;Acc:HGNC:32308]
Acyp2	1558.44	0.36	5.75e-05	0.00221	acylphosphatase 2 [Source:HGNC Symbol;Acc:HGNC:180]
Grik5	2766.51	-0.26	5.87e-05	0.00225	glutamate ionotropic receptor kainate type subunit 5 [Source:HGNC Symbol;Acc:HGNC:4583]
2810049E08Rik	129.415	0.57	6.01e-05	0.0023
Map3k7	736.316	-0.3	6.15e-05	0.00235	mitogen-activated protein kinase kinase kinase 7 [Source:HGNC Symbol;Acc:HGNC:6859]
Agap3	1156.63	-0.3	6.2e-05	0.00236	ArfGAP with GTPase domain, ankyrin repeat and PH domain 3 [Source:HGNC Symbol;Acc:HGNC:16923]
Gm15567	38.1386	-0.97	6.2e-05	0.00236
Shb	957.773	-0.36	6.24e-05	0.00236	SH2 domain containing adaptor protein B [Source:HGNC Symbol;Acc:HGNC:10838]
Nbl1	37.6776	-1.06	6.26e-05	0.00236	NBL1, DAN family BMP antagonist [Source:HGNC Symbol;Acc:HGNC:7650]
Zpbp	249.865	0.42	6.26e-05	0.00236	zona pellucida binding protein [Source:HGNC Symbol;Acc:HGNC:15662]
Coasy	168.764	-0.66	6.25e-05	0.00236	Coenzyme A synthase [Source:HGNC Symbol;Acc:HGNC:29932]
2310014F06Rik	119.323	-0.82	6.36e-05	0.00238
Gtpbp2	568.257	-0.45	6.35e-05	0.00238	GTP binding protein 2 [Source:HGNC Symbol;Acc:HGNC:4670]
Gm5149	335.236	-0.45	6.47e-05	0.00242
Fntb	2078.13	-0.42	6.48e-05	0.00242	farnesyltransferase, CAAX box, beta [Source:HGNC Symbol;Acc:HGNC:3785]
Gpr180	589.448	-0.59	6.54e-05	0.00243	G protein-coupled receptor 180 [Source:HGNC Symbol;Acc:HGNC:28899]
Mmp23	23.9307	-1.39	6.58e-05	0.00244
Sumf1	460.882	-0.35	6.7e-05	0.00248	sulfatase modifying factor 1 [Source:HGNC Symbol;Acc:HGNC:20376]
Adk	1029.62	0.32	6.75e-05	0.0025	adenosine kinase [Source:HGNC Symbol;Acc:HGNC:257]
Dhcr24	205.366	0.47	6.86e-05	0.00252	24-dehydrocholesterol reductase [Source:HGNC Symbol;Acc:HGNC:2859]
Mettl26	223.279	0.46	6.84e-05	0.00252	methyltransferase like 26 [Source:HGNC Symbol;Acc:HGNC:14141]
A330008L17Rik	1706.55	0.39	6.89e-05	0.00253
Chat	190.538	0.61	6.96e-05	0.00255	choline O-acetyltransferase [Source:HGNC Symbol;Acc:HGNC:1912]
Gm43190	141.44	-0.53	7.12e-05	0.0026
Tm2d2	388.705	0.43	7.17e-05	0.00261	TM2 domain containing 2 [Source:HGNC Symbol;Acc:HGNC:24127]
Gm9926	80.4147	-0.97	7.15e-05	0.00261
Gsdme	6388.24	-0.57	7.37e-05	0.00268	gasdermin E [Source:HGNC Symbol;Acc:HGNC:2810]
Vmn2r85	124.066	0.58	7.52e-05	0.00272
Tmem59	1885.69	0.38	7.83e-05	0.00282	transmembrane protein 59 [Source:HGNC Symbol;Acc:HGNC:1239]
Mrpl27	519.017	0.39	7.83e-05	0.00282	mitochondrial ribosomal protein L27 [Source:HGNC Symbol;Acc:HGNC:14483]
9230112E08Rik	32.5093	-0.98	7.89e-05	0.00284
Ttc26	390.03	-0.37	7.97e-05	0.00286	tetratricopeptide repeat domain 26 [Source:HGNC Symbol;Acc:HGNC:21882]
Atxn1	18701	-0.25	8.02e-05	0.00287	ataxin 1 [Source:HGNC Symbol;Acc:HGNC:10548]
Drp2	630.39	-0.35	8.14e-05	0.00291	dystrophin related protein 2 [Source:HGNC Symbol;Acc:HGNC:3032]
Gpr149	630.49	0.42	8.27e-05	0.00294	G protein-coupled receptor 149 [Source:HGNC Symbol;Acc:HGNC:23627]
Slc6a17	1226.83	-0.23	8.27e-05	0.00294	solute carrier family 6 member 17 [Source:HGNC Symbol;Acc:HGNC:31399]
Gm42439	3819.2	-0.5	8.27e-05	0.00294
Magohb	160.847	0.46	8.29e-05	0.00294	mago homolog B, exon junction complex subunit [Source:HGNC Symbol;Acc:HGNC:25504]
Arrb1	885.436	-0.31	8.32e-05	0.00294	arrestin beta 1 [Source:HGNC Symbol;Acc:HGNC:711]
Adam15	682.862	-0.44	8.39e-05	0.00296	ADAM metallopeptidase domain 15 [Source:HGNC Symbol;Acc:HGNC:193]
Taf1d	2333.54	-0.43	8.39e-05	0.00296	TATA-box binding protein associated factor, RNA polymerase I subunit D [Source:HGNC Symbol;Acc:HGNC:28759]
Tmlhe	689.288	0.33	8.41e-05	0.00296	trimethyllysine hydroxylase, epsilon [Source:HGNC Symbol;Acc:HGNC:18308]
Naa15	1394.33	-0.27	8.51e-05	0.00298	N-alpha-acetyltransferase 15, NatA auxiliary subunit [Source:HGNC Symbol;Acc:HGNC:30782]
Ubald1	471.607	-0.61	8.52e-05	0.00298	UBA like domain containing 1 [Source:HGNC Symbol;Acc:HGNC:29576]
Sdk1	189.771	-0.53	8.54e-05	0.00298	sidekick cell adhesion molecule 1 [Source:HGNC Symbol;Acc:HGNC:19307]
Dhps	509.758	0.38	8.59e-05	0.00299	deoxyhypusine synthase [Source:HGNC Symbol;Acc:HGNC:2869]
A830018L16Rik	4172.08	0.35	8.73e-05	0.00303
Gm45235	49.2443	-0.87	8.73e-05	0.00303
AI662270	12.8051	-1.52	8.72e-05	0.00303
Ccnd2	1516.78	-1	8.87e-05	0.00307	cyclin D2 [Source:HGNC Symbol;Acc:HGNC:1583]
Ino80d	1245.08	-0.27	9e-05	0.0031	INO80 complex subunit D [Source:HGNC Symbol;Acc:HGNC:25997]
Tbc1d7	231.595	-0.56	9.02e-05	0.00311	TBC1 domain family member 7 [Source:HGNC Symbol;Acc:HGNC:21066]
AC160336.1	177.821	-1.55	9.07e-05	0.00311
Dnajc18	934.826	-0.31	9.1e-05	0.00312	DnaJ heat shock protein family (Hsp40) member C18 [Source:HGNC Symbol;Acc:HGNC:28429]
Kcnn2	3090.78	-0.29	9.2e-05	0.00315	potassium calcium-activated channel subfamily N member 2 [Source:HGNC Symbol;Acc:HGNC:6291]
Fam92a	834.131	0.27	9.26e-05	0.00316
Gm13269	4341.03	-0.34	9.37e-05	0.00318
Vstm2a	956.12	0.32	9.35e-05	0.00318	V-set and transmembrane domain containing 2A [Source:HGNC Symbol;Acc:HGNC:28499]
Timm9	1336.05	0.3	9.4e-05	0.00318	translocase of inner mitochondrial membrane 9 [Source:HGNC Symbol;Acc:HGNC:11819]
4931403E22Rik	114.488	-0.59	9.39e-05	0.00318
Xist	48961	0.54	9.46e-05	0.0032	X inactive specific transcript [Source:HGNC Symbol;Acc:HGNC:12810]
Lrrn3	1224.11	-0.38	9.62e-05	0.00324	leucine rich repeat neuronal 3 [Source:HGNC Symbol;Acc:HGNC:17200]
Txndc15	752.36	0.27	9.6e-05	0.00324	thioredoxin domain containing 15 [Source:HGNC Symbol;Acc:HGNC:20652]
Pdzrn4	1376.79	0.57	9.72e-05	0.00327	PDZ domain containing ring finger 4 [Source:HGNC Symbol;Acc:HGNC:30552]
Arglu1	11203.9	-0.5	9.8e-05	0.00328	arginine and glutamate rich 1 [Source:HGNC Symbol;Acc:HGNC:25482]
Ell	789.295	-0.41	9.84e-05	0.00329	elongation factor for RNA polymerase II [Source:HGNC Symbol;Acc:HGNC:23114]
Gm11659	499.711	-0.42	0.000101	0.00337
Sorcs3	2262.38	-0.29	0.000101	0.00337	sortilin related VPS10 domain containing receptor 3 [Source:HGNC Symbol;Acc:HGNC:16699]
Izumo4	560.817	0.31	0.000104	0.00344	IZUMO family member 4 [Source:HGNC Symbol;Acc:HGNC:26950]
Doc2g	92.8523	-0.66	0.000104	0.00345
2310075C17Rik	242.105	0.58	0.000105	0.00349
Recql5os1	33.8082	-1.02	0.000108	0.00358
Leng9	577.025	-0.63	0.000113	0.00374	leukocyte receptor cluster member 9 [Source:HGNC Symbol;Acc:HGNC:16306]
Neto1	11359.8	0.25	0.000115	0.00377	neuropilin and tolloid like 1 [Source:HGNC Symbol;Acc:HGNC:13823]
Gm37640	222.584	-0.72	0.000116	0.00378
Nubpl	355.272	0.38	0.000116	0.00378	NUBP iron-sulfur cluster assembly factor, mitochondrial [Source:HGNC Symbol;Acc:HGNC:20278]
Tab1	254.903	-0.42	0.000116	0.00378	TGF-beta activated kinase 1 (MAP3K7) binding protein 1 [Source:HGNC Symbol;Acc:HGNC:18157]
Mpc1	1899.19	0.35	0.000116	0.00378	mitochondrial pyruvate carrier 1 [Source:HGNC Symbol;Acc:HGNC:21606]
Slc24a5	2182.11	0.45	0.000118	0.00385	solute carrier family 24 member 5 [Source:HGNC Symbol;Acc:HGNC:20611]
Gm50401	103.13	0.62	0.000118	0.00385
Gm12709	1281.43	-0.56	0.000119	0.00385
Ybx3	434.121	-0.43	0.000119	0.00385	Y-box binding protein 3 [Source:HGNC Symbol;Acc:HGNC:2428]
Nfkb2	768.345	-1.39	0.000119	0.00385	nuclear factor kappa B subunit 2 [Source:HGNC Symbol;Acc:HGNC:7795]
Gpr155	2773.86	-0.43	0.00012	0.00386	G protein-coupled receptor 155 [Source:HGNC Symbol;Acc:HGNC:22951]
Ndor1	277.053	-0.52	0.000123	0.00395	NADPH dependent diflavin oxidoreductase 1 [Source:HGNC Symbol;Acc:HGNC:29838]
Slc6a15	681.773	0.27	0.000123	0.00395	solute carrier family 6 member 15 [Source:HGNC Symbol;Acc:HGNC:13621]
AK157302	35.3896	-1.01	0.000123	0.00395
Bcor	359.902	-0.34	0.000125	0.004	BCL6 corepressor [Source:HGNC Symbol;Acc:HGNC:20893]
Gm17300	42.3925	-0.92	0.000126	0.00402
Tmem217	33.1287	-0.96	0.000128	0.0041	transmembrane protein 217 [Source:HGNC Symbol;Acc:HGNC:21238]
Eif3b	402.76	-0.46	0.000129	0.0041	eukaryotic translation initiation factor 3 subunit B [Source:HGNC Symbol;Acc:HGNC:3280]
Gas2l1	705.037	-0.54	0.000129	0.0041	growth arrest specific 2 like 1 [Source:HGNC Symbol;Acc:HGNC:16955]
Sra1	441.229	0.35	0.000129	0.0041	steroid receptor RNA activator 1 [Source:HGNC Symbol;Acc:HGNC:11281]
Gm26907	413.491	0.49	0.000129	0.0041
Gm35021	384.066	0.49	0.000132	0.00416
Uckl1	458.079	-0.68	0.000133	0.00419	uridine-cytidine kinase 1 like 1 [Source:HGNC Symbol;Acc:HGNC:15938]
A530021J07Rik	19.1061	-1.2	0.000134	0.00421
Ddx41	524.4	-0.32	0.000134	0.00422	DEAD-box helicase 41 [Source:HGNC Symbol;Acc:HGNC:18674]
Tmem165	777.802	0.33	0.000136	0.00425	transmembrane protein 165 [Source:HGNC Symbol;Acc:HGNC:30760]
Gria2	35405.3	-0.28	0.000137	0.00429	glutamate ionotropic receptor AMPA type subunit 2 [Source:HGNC Symbol;Acc:HGNC:4572]
Kirrel3	24076.8	-0.37	0.000139	0.00435	kirre like nephrin family adhesion molecule 3 [Source:HGNC Symbol;Acc:HGNC:23204]
Aars	418.461	-0.48	0.00014	0.00436
Flna	459.331	-0.38	0.00014	0.00436	filamin A [Source:HGNC Symbol;Acc:HGNC:3754]
Gm10538	71.8005	-1.02	0.000141	0.00438
Nipal3	663.104	-0.26	0.000142	0.00439	NIPA like domain containing 3 [Source:HGNC Symbol;Acc:HGNC:25233]
Vmn2r27	256.453	0.51	0.000142	0.00439
Hexdc	476.021	-0.36	0.000143	0.00441
Bphl	486.835	0.3	0.000144	0.00444	biphenyl hydrolase like [Source:HGNC Symbol;Acc:HGNC:1094]
Mansc4	113.349	-0.61	0.000145	0.00447	MANSC domain containing 4 [Source:HGNC Symbol;Acc:HGNC:40023]
Ppt1	1587.08	-0.3	0.000146	0.00449	palmitoyl-protein thioesterase 1 [Source:HGNC Symbol;Acc:HGNC:9325]
Ap1b1	939.311	-0.28	0.000151	0.00463	adaptor related protein complex 1 subunit beta 1 [Source:HGNC Symbol;Acc:HGNC:554]
Ranbp17	1886.15	0.28	0.000153	0.00467	RAN binding protein 17 [Source:HGNC Symbol;Acc:HGNC:14428]
Gm13381	38.6293	-1.04	0.000155	0.00473
Fam135b	3891.6	-0.35	0.000155	0.00473	family with sequence similarity 135 member B [Source:HGNC Symbol;Acc:HGNC:28029]
Qpctl	258.806	-0.57	0.000157	0.00478	glutaminyl-peptide cyclotransferase like [Source:HGNC Symbol;Acc:HGNC:25952]
Tmem50a	886.576	0.27	0.000158	0.00479	transmembrane protein 50A [Source:HGNC Symbol;Acc:HGNC:30590]
Akap12	256.343	-0.44	0.000158	0.00479	A-kinase anchoring protein 12 [Source:HGNC Symbol;Acc:HGNC:370]
Cog2	411.004	-0.35	0.000159	0.00481	component of oligomeric golgi complex 2 [Source:HGNC Symbol;Acc:HGNC:6546]
4930483P17Rik	32.8156	-1.13	0.000159	0.00481
Tnfsf4	10.807	-2.02	0.000163	0.0049	TNF superfamily member 4 [Source:HGNC Symbol;Acc:HGNC:11934]
Gm34590	55.2095	-0.86	0.000163	0.00491
Klhl26	389.802	-0.48	0.000164	0.00492	kelch like family member 26 [Source:HGNC Symbol;Acc:HGNC:25623]
Rfc2	264.176	-0.38	0.000165	0.00496	replication factor C subunit 2 [Source:HGNC Symbol;Acc:HGNC:9970]
Alg6	430.471	0.41	0.000167	0.00499	ALG6 alpha-1,3-glucosyltransferase [Source:HGNC Symbol;Acc:HGNC:23157]
Gm4566	13.865	-1.39	0.000167	0.00499
Mei4	4090.83	0.36	0.000168	0.00499	meiotic double-stranded break formation protein 4 [Source:HGNC Symbol;Acc:HGNC:43638]
Rgs17	3049.51	-0.49	0.000168	0.00499	regulator of G protein signaling 17 [Source:HGNC Symbol;Acc:HGNC:14088]
Agap2	1979.05	-0.5	0.000168	0.00499	ArfGAP with GTPase domain, ankyrin repeat and PH domain 2 [Source:HGNC Symbol;Acc:HGNC:16921]
Glp2r	1329.89	-0.5	0.000168	0.00499	glucagon like peptide 2 receptor [Source:HGNC Symbol;Acc:HGNC:4325]
Sat1	271.763	-0.44	0.000169	0.005	spermidine/spermine N1-acetyltransferase 1 [Source:HGNC Symbol;Acc:HGNC:10540]
Gm42456	715.59	-0.29	0.00017	0.00501
Cops5	871.629	-0.26	0.000171	0.00504	COP9 signalosome subunit 5 [Source:HGNC Symbol;Acc:HGNC:2240]
Gm48321	1235.48	-0.44	0.000174	0.00513
Stxbp5l	8728.23	0.23	0.000174	0.00513	syntaxin binding protein 5L [Source:HGNC Symbol;Acc:HGNC:30757]
Fbxw7	2174.21	-0.2	0.000175	0.00514	F-box and WD repeat domain containing 7 [Source:HGNC Symbol;Acc:HGNC:16712]
Snrnp27	1050.6	-0.55	0.000177	0.00519	small nuclear ribonucleoprotein U4/U6.U5 subunit 27 [Source:HGNC Symbol;Acc:HGNC:30240]
D430036J16Rik	969.801	0.37	0.000178	0.00519
Pcdhga3	37.0812	-0.94	0.000178	0.00519	protocadherin gamma subfamily A, 3 [Source:HGNC Symbol;Acc:HGNC:8701]
Epyc	1580.1	0.36	0.00018	0.00524	epiphycan [Source:HGNC Symbol;Acc:HGNC:3053]
Mitd1	247.313	-0.54	0.00018	0.00525	microtubule interacting and trafficking domain containing 1 [Source:HGNC Symbol;Acc:HGNC:25207]
Malsu1	678.704	0.32	0.000183	0.0053	mitochondrial assembly of ribosomal large subunit 1 [Source:HGNC Symbol;Acc:HGNC:21721]
Vasn	28.0774	-1.06	0.000183	0.0053	vasorin [Source:HGNC Symbol;Acc:HGNC:18517]
Reln	7392.55	-0.31	0.000185	0.00536	reelin [Source:HGNC Symbol;Acc:HGNC:9957]
Epn1	1086.28	-0.56	0.000185	0.00536	epsin 1 [Source:HGNC Symbol;Acc:HGNC:21604]
Gm47802	379.74	-0.53	0.000188	0.00543
Phldb2	184.718	0.46	0.00019	0.00546	pleckstrin homology like domain family B member 2 [Source:HGNC Symbol;Acc:HGNC:29573]
Man2c1os	628.768	-0.41	0.000193	0.00553
Gm44933	36.0003	-1.1	0.000197	0.00565
Rfx1	431.296	-0.35	0.000197	0.00565	regulatory factor X1 [Source:HGNC Symbol;Acc:HGNC:9982]
Nxf1	470.1	-0.31	0.000198	0.00567	nuclear RNA export factor 1 [Source:HGNC Symbol;Acc:HGNC:8071]
Chpf2	717.022	-0.46	0.000203	0.0058	chondroitin polymerizing factor 2 [Source:HGNC Symbol;Acc:HGNC:29270]
Asxl2	2427.23	0.23	0.000205	0.00584	ASXL transcriptional regulator 2 [Source:HGNC Symbol;Acc:HGNC:23805]
Rpf1	233.218	-0.49	0.00021	0.00598	ribosome production factor 1 homolog [Source:HGNC Symbol;Acc:HGNC:30350]
Kcnq2	2206.46	-0.21	0.000216	0.00614	potassium voltage-gated channel subfamily Q member 2 [Source:HGNC Symbol;Acc:HGNC:6296]
Tbc1d23	1304.52	0.25	0.000217	0.00615	TBC1 domain family member 23 [Source:HGNC Symbol;Acc:HGNC:25622]
Nme7	3207.87	-0.49	0.000217	0.00615	NME/NM23 family member 7 [Source:HGNC Symbol;Acc:HGNC:20461]
Mthfd2l	316.322	0.36	0.00022	0.00621	methylenetetrahydrofolate dehydrogenase (NADP+ dependent) 2 like [Source:HGNC Symbol;Acc:HGNC:31865]
Timp3	1213.64	-0.3	0.00022	0.00621	TIMP metallopeptidase inhibitor 3 [Source:HGNC Symbol;Acc:HGNC:11822]
Ap2b1	2906.99	-0.43	0.000222	0.00625	adaptor related protein complex 2 subunit beta 1 [Source:HGNC Symbol;Acc:HGNC:563]
Esm1	90.1695	0.68	0.000224	0.00629	endothelial cell specific molecule 1 [Source:HGNC Symbol;Acc:HGNC:3466]
Zfp598	509.403	-0.31	0.000225	0.00632
Npy5r	211.548	0.56	0.00023	0.00643	neuropeptide Y receptor Y5 [Source:HGNC Symbol;Acc:HGNC:7958]
Cacna1h	960.869	-0.29	0.000235	0.00658	calcium voltage-gated channel subunit alpha1 H [Source:HGNC Symbol;Acc:HGNC:1395]
Ezh1	634.898	-0.27	0.000236	0.00658	enhancer of zeste 1 polycomb repressive complex 2 subunit [Source:HGNC Symbol;Acc:HGNC:3526]
Mipol1	615.766	0.34	0.00024	0.00668	mirror-image polydactyly 1 [Source:HGNC Symbol;Acc:HGNC:21460]
Mmrn2	131.793	-0.68	0.00024	0.00669	multimerin 2 [Source:HGNC Symbol;Acc:HGNC:19888]
Cd46	1220.56	0.34	0.000241	0.00669	CD46 molecule [Source:HGNC Symbol;Acc:HGNC:6953]
Plk2	2259.91	0.26	0.000241	0.00669	polo like kinase 2 [Source:HGNC Symbol;Acc:HGNC:19699]
1700087M22Rik	92.7285	-0.62	0.000243	0.00672
Nek10	193.022	0.53	0.000247	0.00681	NIMA related kinase 10 [Source:HGNC Symbol;Acc:HGNC:18592]
Usp50	1392.65	-0.31	0.000249	0.00687	ubiquitin specific peptidase 50 [Source:HGNC Symbol;Acc:HGNC:20079]
Klhl3	1829.42	-0.27	0.000251	0.00691	kelch like family member 3 [Source:HGNC Symbol;Acc:HGNC:6354]
Chil3	68.923	0.8	0.000252	0.00692
Gm26787	110.515	-0.75	0.000252	0.00692
Serbp1	2135.4	-0.41	0.000254	0.00695	SERPINE1 mRNA binding protein 1 [Source:HGNC Symbol;Acc:HGNC:17860]
Rufy3	3117.78	-0.36	0.000255	0.00696	RUN and FYVE domain containing 3 [Source:HGNC Symbol;Acc:HGNC:30285]
Nfatc2	514.352	-0.3	0.000259	0.00707	nuclear factor of activated T cells 2 [Source:HGNC Symbol;Acc:HGNC:7776]
Armc4	43.4159	0.82	0.000264	0.00721
Fam162a	687.122	0.25	0.000267	0.00726	family with sequence similarity 162 member A [Source:HGNC Symbol;Acc:HGNC:17865]
Svip	307.503	-0.48	0.000268	0.00729	small VCP interacting protein [Source:HGNC Symbol;Acc:HGNC:25238]
Gm45352	645.556	-0.43	0.000269	0.0073
Gm13842	10.2754	-1.7	0.000271	0.00734
Slc35a1	546.623	0.27	0.000275	0.00743	solute carrier family 35 member A1 [Source:HGNC Symbol;Acc:HGNC:11021]
Gm48550	238.314	0.53	0.000275	0.00744
Asah1	751.417	0.29	0.000279	0.00752	N-acylsphingosine amidohydrolase 1 [Source:HGNC Symbol;Acc:HGNC:735]
Fam204a	860.483	0.24	0.000281	0.00755	family with sequence similarity 204 member A [Source:HGNC Symbol;Acc:HGNC:25794]
Rbm10	778.611	-0.31	0.000283	0.00759	RNA binding motif protein 10 [Source:HGNC Symbol;Acc:HGNC:9896]
Gm48512	1944.92	-0.37	0.000286	0.00765
Gm2824	11.6454	-1.5	0.000286	0.00765
Fkbp5	877.362	-0.31	0.000287	0.00766	FKBP prolyl isomerase 5 [Source:HGNC Symbol;Acc:HGNC:3721]
Hibch	399.544	0.32	0.000289	0.0077	3-hydroxyisobutyryl-CoA hydrolase [Source:HGNC Symbol;Acc:HGNC:4908]
Zmat1	659.166	0.31	0.000291	0.00776	zinc finger matrin-type 1 [Source:HGNC Symbol;Acc:HGNC:29377]
Lrrc42	390.2	0.33	0.000292	0.00776	leucine rich repeat containing 42 [Source:HGNC Symbol;Acc:HGNC:28792]
Rexo4	883.246	-0.32	0.000294	0.00781	REX4 homolog, 3'-5' exonuclease [Source:HGNC Symbol;Acc:HGNC:12820]
Xrcc4	2470.86	0.27	0.000301	0.00798	X-ray repair cross complementing 4 [Source:HGNC Symbol;Acc:HGNC:12831]
Thap1	189.976	-0.71	0.000303	0.00803	THAP domain containing 1 [Source:HGNC Symbol;Acc:HGNC:20856]
Gtf3c3	707.926	-0.29	0.00031	0.00818	general transcription factor IIIC subunit 3 [Source:HGNC Symbol;Acc:HGNC:4666]
E130119H09Rik	131.055	0.54	0.00031	0.00818
Skap1	333.347	0.61	0.000313	0.00824	src kinase associated phosphoprotein 1 [Source:HGNC Symbol;Acc:HGNC:15605]
4930405A21Rik	456.555	-0.6	0.000316	0.00827
1700112D23Rik	187.974	0.42	0.000314	0.00827
Mmp17	815.76	-0.29	0.000315	0.00827	matrix metallopeptidase 17 [Source:HGNC Symbol;Acc:HGNC:7163]
Gm42556	288.89	-0.52	0.000316	0.00827
2810403D21Rik	294.575	-0.56	0.000316	0.00827
4932438A13Rik	3071.79	-0.18	0.000325	0.00849
Rgs11	1429.89	0.41	0.000328	0.00856	regulator of G protein signaling 11 [Source:HGNC Symbol;Acc:HGNC:9993]
Lrtm1	6318.51	-0.41	0.000333	0.00867	leucine rich repeats and transmembrane domains 1 [Source:HGNC Symbol;Acc:HGNC:25023]
Gm37459	313.793	-0.5	0.000336	0.00872
Gm17133	175.626	-0.71	0.000337	0.00874
Sgk1	5364.43	-0.25	0.000339	0.00876	serum/glucocorticoid regulated kinase 1 [Source:HGNC Symbol;Acc:HGNC:10810]
Glt8d1	904.246	0.44	0.000339	0.00876	glycosyltransferase 8 domain containing 1 [Source:HGNC Symbol;Acc:HGNC:24870]
Oaz3	115.993	-0.57	0.000341	0.00881	ornithine decarboxylase antizyme 3 [Source:HGNC Symbol;Acc:HGNC:8097]
Impdh1	292.606	-0.36	0.000351	0.00901	inosine monophosphate dehydrogenase 1 [Source:HGNC Symbol;Acc:HGNC:6052]
Baz1a	392.668	-0.44	0.000351	0.00901	bromodomain adjacent to zinc finger domain 1A [Source:HGNC Symbol;Acc:HGNC:960]
Lncppara	532.633	-0.33	0.000351	0.00901
4930404I05Rik	82.5315	-0.8	0.000351	0.00901
Smim19	492.92	0.34	0.000353	0.00903	small integral membrane protein 19 [Source:HGNC Symbol;Acc:HGNC:25166]
Kbtbd3	382.417	0.34	0.000355	0.00907	kelch repeat and BTB domain containing 3 [Source:HGNC Symbol;Acc:HGNC:22934]
Fbxl2	1956.5	-0.35	0.000355	0.00907	F-box and leucine rich repeat protein 2 [Source:HGNC Symbol;Acc:HGNC:13598]
Fndc8	95.9415	-0.78	0.00036	0.00917	fibronectin type III domain containing 8 [Source:HGNC Symbol;Acc:HGNC:25286]
Tarbp2	322.531	0.4	0.00036	0.00917	TARBP2 subunit of RISC loading complex [Source:HGNC Symbol;Acc:HGNC:11569]
Hmgn1	863.602	-0.31	0.000366	0.0093	high mobility group nucleosome binding domain 1 [Source:HGNC Symbol;Acc:HGNC:4984]
5430427M07Rik	354.347	0.55	0.000367	0.00931
Acat2	455.811	0.49	0.000368	0.00932	acetyl-CoA acetyltransferase 2 [Source:HGNC Symbol;Acc:HGNC:94]
Fgfr1op2	923.494	0.27	0.000371	0.00935	FGFR1 oncogene partner 2 [Source:HGNC Symbol;Acc:HGNC:23098]
Bub3	460.778	0.29	0.000371	0.00935	BUB3 mitotic checkpoint protein [Source:HGNC Symbol;Acc:HGNC:1151]
Anks1	1114.42	-0.35	0.00037	0.00935
Igfbp7	84.5817	-0.61	0.000372	0.00935	insulin like growth factor binding protein 7 [Source:HGNC Symbol;Acc:HGNC:5476]
Tmem88	15.1986	-1.33	0.000372	0.00935	transmembrane protein 88 [Source:HGNC Symbol;Acc:HGNC:32371]
Timm17a	760.692	0.28	0.000378	0.00948	translocase of inner mitochondrial membrane 17A [Source:HGNC Symbol;Acc:HGNC:17315]
Sh2b3	120.033	-0.52	0.000378	0.00948	SH2B adaptor protein 3 [Source:HGNC Symbol;Acc:HGNC:29605]
Gm14377	244.364	-0.66	0.000381	0.00954
Gm48619	41.1525	-0.8	0.000385	0.00961
Npff	39.9766	-1.01	0.000385	0.00961	neuropeptide FF-amide peptide precursor [Source:HGNC Symbol;Acc:HGNC:7901]
Nhsl2	2070.6	-0.2	0.000387	0.00964	NHS like 2 [Source:HGNC Symbol;Acc:HGNC:33737]
Eif5b	1491.45	-0.25	0.00039	0.00966	eukaryotic translation initiation factor 5B [Source:HGNC Symbol;Acc:HGNC:30793]
Gm26807	50.579	-0.73	0.000389	0.00966
Ccnb1ip1	27.4071	0.99	0.000389	0.00966	cyclin B1 interacting protein 1 [Source:HGNC Symbol;Acc:HGNC:19437]
Rab31	166.111	-0.61	0.00039	0.00966	RAB31, member RAS oncogene family [Source:HGNC Symbol;Acc:HGNC:9771]
Palm	1452.67	-0.29	0.000391	0.00968	paralemmin [Source:HGNC Symbol;Acc:HGNC:8594]
Gm26618	475.734	0.36	0.000393	0.00972
Cars2	430.991	-0.33	0.000395	0.00975	cysteinyl-tRNA synthetase 2, mitochondrial [Source:HGNC Symbol;Acc:HGNC:25695]
Amy1	1061.04	0.22	0.000398	0.00981
Gfod1	1264.54	-0.27	0.000399	0.00982	glucose-fructose oxidoreductase domain containing 1 [Source:HGNC Symbol;Acc:HGNC:21096]
Ddx21	488.51	-0.41	0.0004	0.00982	DExD-box helicase 21 [Source:HGNC Symbol;Acc:HGNC:2744]
AI597479	229.408	-0.37	0.000403	0.00988
Ptprz1	811.857	0.32	0.000409	0.01	protein tyrosine phosphatase receptor type Z1 [Source:HGNC Symbol;Acc:HGNC:9685]
Dlgap2	22543.4	-0.29	0.000409	0.01	DLG associated protein 2 [Source:HGNC Symbol;Acc:HGNC:2906]
Ist1	662.353	-0.3	0.00041	0.01	IST1 factor associated with ESCRT-III [Source:HGNC Symbol;Acc:HGNC:28977]
Gfod2	389.391	-0.42	0.000414	0.0101	glucose-fructose oxidoreductase domain containing 2 [Source:HGNC Symbol;Acc:HGNC:28159]
1700126G02Rik	231.873	-0.51	0.000417	0.0101
Gm46124	207.63	-0.53	0.000418	0.0102
Nol4l	945.337	-0.37	0.000421	0.0102	nucleolar protein 4 like [Source:HGNC Symbol;Acc:HGNC:16106]
Gm46102	684.942	0.46	0.000421	0.0102
Srpk1	1383.15	-0.3	0.000423	0.0102	SRSF protein kinase 1 [Source:HGNC Symbol;Acc:HGNC:11305]
Fam171a1	2216.74	-0.24	0.000424	0.0102	family with sequence similarity 171 member A1 [Source:HGNC Symbol;Acc:HGNC:23522]
Itpr1	14272.8	-0.23	0.000426	0.0103	inositol 1,4,5-trisphosphate receptor type 1 [Source:HGNC Symbol;Acc:HGNC:6180]
Trim44	2396.88	0.24	0.000427	0.0103	tripartite motif containing 44 [Source:HGNC Symbol;Acc:HGNC:19016]
2510002D24Rik	331.889	0.42	0.000429	0.0103
Uvssa	298.463	0.43	0.00043	0.0103	UV stimulated scaffold protein A [Source:HGNC Symbol;Acc:HGNC:29304]
Flt4	18.2498	-1.17	0.000432	0.0104	fms related receptor tyrosine kinase 4 [Source:HGNC Symbol;Acc:HGNC:3767]
Nrxn2	1032.98	-0.38	0.000433	0.0104	neurexin 2 [Source:HGNC Symbol;Acc:HGNC:8009]
Fbxw2	1090.36	-0.21	0.000435	0.0104	F-box and WD repeat domain containing 2 [Source:HGNC Symbol;Acc:HGNC:13608]
Zfp61	298.097	-0.43	0.000436	0.0104
Gm48485	87.38	0.61	0.000441	0.0105
Tmx3	932.764	0.22	0.000441	0.0105	thioredoxin related transmembrane protein 3 [Source:HGNC Symbol;Acc:HGNC:24718]
Zfp523	812.767	-0.25	0.000443	0.0105
Tmem203	113.361	0.63	0.000445	0.0106	transmembrane protein 203 [Source:HGNC Symbol;Acc:HGNC:28217]
Brd7	862.493	-0.25	0.000446	0.0106	bromodomain containing 7 [Source:HGNC Symbol;Acc:HGNC:14310]
1700022H01Rik	21.1355	-1.1	0.000448	0.0106
Slc25a16	419.804	0.34	0.00045	0.0106	solute carrier family 25 member 16 [Source:HGNC Symbol;Acc:HGNC:10986]
Gm15342	65.3848	-0.64	0.000451	0.0106
Dusp19	187.239	-0.46	0.000454	0.0107	dual specificity phosphatase 19 [Source:HGNC Symbol;Acc:HGNC:18894]
Fstl3	90.6953	-0.69	0.000458	0.0108	follistatin like 3 [Source:HGNC Symbol;Acc:HGNC:3973]
Plekha4	119.167	-0.94	0.000467	0.011	pleckstrin homology domain containing A4 [Source:HGNC Symbol;Acc:HGNC:14339]
Asic4	600.325	-0.33	0.000473	0.0111	acid sensing ion channel subunit family member 4 [Source:HGNC Symbol;Acc:HGNC:21263]
Plxnd1	442.337	-0.27	0.000473	0.0111	plexin D1 [Source:HGNC Symbol;Acc:HGNC:9107]
Cacnb1	635.814	-0.26	0.000472	0.0111	calcium voltage-gated channel auxiliary subunit beta 1 [Source:HGNC Symbol;Acc:HGNC:1401]
Cntd1	57.9671	-0.68	0.000472	0.0111	cyclin N-terminal domain containing 1 [Source:HGNC Symbol;Acc:HGNC:26847]
Flii	237.779	-0.46	0.000479	0.0112	FLII actin remodeling protein [Source:HGNC Symbol;Acc:HGNC:3750]
Iah1	634.209	0.34	0.00048	0.0112	isoamyl acetate hydrolyzing esterase 1 (putative) [Source:HGNC Symbol;Acc:HGNC:27696]
Tbc1d9b	795.178	-0.24	0.000481	0.0112	TBC1 domain family member 9B [Source:HGNC Symbol;Acc:HGNC:29097]
Itgav	1347.43	0.29	0.000482	0.0112	integrin subunit alpha V [Source:HGNC Symbol;Acc:HGNC:6150]
Ccnb1	23.09	-1.49	0.000485	0.0113	cyclin B1 [Source:HGNC Symbol;Acc:HGNC:1579]
Sgsm2	1811.96	-0.37	0.000487	0.0113	small G protein signaling modulator 2 [Source:HGNC Symbol;Acc:HGNC:29026]
Mettl15	272.647	0.37	0.000491	0.0114	methyltransferase like 15 [Source:HGNC Symbol;Acc:HGNC:26606]
Dars	912.397	0.22	0.000499	0.0115
Ttll11	3699.2	-0.27	0.000499	0.0115	tubulin tyrosine ligase like 11 [Source:HGNC Symbol;Acc:HGNC:18113]
Gin1	675.79	0.32	0.000507	0.0116	gypsy retrotransposon integrase 1 [Source:HGNC Symbol;Acc:HGNC:25959]
Slc25a40	314.465	0.35	0.000506	0.0116	solute carrier family 25 member 40 [Source:HGNC Symbol;Acc:HGNC:29680]
Gm47376	69.0747	-0.63	0.000507	0.0116
Gm38134	1323.44	-0.38	0.000508	0.0117
Pkd1l3	164.822	-0.51	0.000511	0.0117	polycystin 1 like 3, transient receptor potential channel interacting [Source:HGNC Symbol;Acc:HGNC:21716]
Ccdc78	91.7634	-0.61	0.000514	0.0118	coiled-coil domain containing 78 [Source:HGNC Symbol;Acc:HGNC:14153]
Trp53bp1	1243.25	-0.24	0.000521	0.0119
4930567K20Rik	1599.87	-0.46	0.000521	0.0119
5430405H02Rik	653.694	-0.28	0.000525	0.012
Aimp1	1088.61	-0.26	0.000528	0.012	aminoacyl tRNA synthetase complex interacting multifunctional protein 1 [Source:HGNC Symbol;Acc:HGNC:10648]
Adsl	429.482	-0.38	0.000528	0.012	adenylosuccinate lyase [Source:HGNC Symbol;Acc:HGNC:291]
Cep85	244.32	-0.36	0.000531	0.0121	centrosomal protein 85 [Source:HGNC Symbol;Acc:HGNC:25309]
Mthfs	1845.4	0.23	0.000534	0.0121	methenyltetrahydrofolate synthetase [Source:HGNC Symbol;Acc:HGNC:7437]
Abhd17b	852.075	0.28	0.000535	0.0121	abhydrolase domain containing 17B, depalmitoylase [Source:HGNC Symbol;Acc:HGNC:24278]
Ndc1	233.138	-0.4	0.000541	0.0122	NDC1 transmembrane nucleoporin [Source:HGNC Symbol;Acc:HGNC:25525]
Bsn	2695.78	-0.22	0.000547	0.0123	bassoon presynaptic cytomatrix protein [Source:HGNC Symbol;Acc:HGNC:1117]
Gm36756	2379.22	-0.54	0.000546	0.0123
Thsd7a	12886	0.29	0.000551	0.0124	thrombospondin type 1 domain containing 7A [Source:HGNC Symbol;Acc:HGNC:22207]
Ptcd2	359.997	-0.42	0.000553	0.0124	pentatricopeptide repeat domain 2 [Source:HGNC Symbol;Acc:HGNC:25734]
Arpc1a	2072.99	0.26	0.000556	0.0125	actin related protein 2/3 complex subunit 1A [Source:HGNC Symbol;Acc:HGNC:703]
Gm29237	637.784	-0.52	0.000556	0.0125
Nexn	3263.75	-0.33	0.000558	0.0125	nexilin F-actin binding protein [Source:HGNC Symbol;Acc:HGNC:29557]
Lonp1	414.722	-0.35	0.000558	0.0125	lon peptidase 1, mitochondrial [Source:HGNC Symbol;Acc:HGNC:9479]
Gm1992	1413.67	-0.32	0.000567	0.0126
Kyat3	187.859	0.42	0.000566	0.0126	kynurenine aminotransferase 3 [Source:HGNC Symbol;Acc:HGNC:33238]
Actr10	821.706	0.28	0.000572	0.0127	actin related protein 10 [Source:HGNC Symbol;Acc:HGNC:17372]
Lrp1	1687.25	-0.25	0.000572	0.0127	LDL receptor related protein 1 [Source:HGNC Symbol;Acc:HGNC:6692]
Dand5	185.251	-0.43	0.000579	0.0129	DAN domain BMP antagonist family member 5 [Source:HGNC Symbol;Acc:HGNC:26780]
Cdk5rap3	258.548	-0.38	0.000583	0.0129	CDK5 regulatory subunit associated protein 3 [Source:HGNC Symbol;Acc:HGNC:18673]
Stap1	133.038	-0.59	0.000589	0.013	signal transducing adaptor family member 1 [Source:HGNC Symbol;Acc:HGNC:24133]
Gulp1	3562.14	0.44	0.000593	0.0131	GULP PTB domain containing engulfment adaptor 1 [Source:HGNC Symbol;Acc:HGNC:18649]
Grin1os	303.864	-0.49	0.000594	0.0131
Klhdc2	466.31	0.27	0.000594	0.0131	kelch domain containing 2 [Source:HGNC Symbol;Acc:HGNC:20231]
Zfp934	762.38	0.27	0.000594	0.0131
Gm36684	130.05	-0.86	0.000598	0.0132
Tmem199	396.908	0.33	0.0006	0.0132	transmembrane protein 199 [Source:HGNC Symbol;Acc:HGNC:18085]
Cep44	294.127	0.34	0.000605	0.0133	centrosomal protein 44 [Source:HGNC Symbol;Acc:HGNC:29356]
Ddx19a	252.589	-0.37	0.000605	0.0133	DEAD-box helicase 19A [Source:HGNC Symbol;Acc:HGNC:25628]
Ttll12	62.7743	-0.72	0.000606	0.0133	tubulin tyrosine ligase like 12 [Source:HGNC Symbol;Acc:HGNC:28974]
1700012D14Rik	367.717	0.42	0.000614	0.0134
Gm26691	4329.19	0.37	0.000617	0.0135
Otud6b	563.908	-0.44	0.000619	0.0135	OTU deubiquitinase 6B [Source:HGNC Symbol;Acc:HGNC:24281]
Gm45435	220.995	-0.41	0.000619	0.0135
Fbn1	74.5627	0.78	0.000635	0.0138	fibrillin 1 [Source:HGNC Symbol;Acc:HGNC:3603]
Phactr2	43.0657	-0.93	0.000637	0.0138	phosphatase and actin regulator 2 [Source:HGNC Symbol;Acc:HGNC:20956]
Plcg1	445.299	-0.3	0.000647	0.014	phospholipase C gamma 1 [Source:HGNC Symbol;Acc:HGNC:9065]
Tmem44	810.733	-0.32	0.000648	0.014	transmembrane protein 44 [Source:HGNC Symbol;Acc:HGNC:25120]
Msh3	964.923	-0.25	0.000653	0.0141	mutS homolog 3 [Source:HGNC Symbol;Acc:HGNC:7326]
4930578M01Rik	122.9	0.69	0.000653	0.0141
Ccnc	841.442	0.27	0.000656	0.0141	cyclin C [Source:HGNC Symbol;Acc:HGNC:1581]
Pdap1	767.91	-0.49	0.000657	0.0141	PDGFA associated protein 1 [Source:HGNC Symbol;Acc:HGNC:14634]
Sys1	565.381	0.26	0.000665	0.0143	SYS1 golgi trafficking protein [Source:HGNC Symbol;Acc:HGNC:16162]
4933412O06Rik	549.506	0.34	0.000669	0.0144
B4gat1	579.655	0.35	0.00067	0.0144	beta-1,4-glucuronyltransferase 1 [Source:HGNC Symbol;Acc:HGNC:15685]
Milr1	36.244	-0.88	0.000675	0.0145	mast cell immunoglobulin like receptor 1 [Source:HGNC Symbol;Acc:HGNC:27570]
Hck	433.836	-0.46	0.000677	0.0145	HCK proto-oncogene, Src family tyrosine kinase [Source:HGNC Symbol;Acc:HGNC:4840]
Nup50	401.298	-0.31	0.00068	0.0145	nucleoporin 50 [Source:HGNC Symbol;Acc:HGNC:8065]
Rcn2	773.733	0.37	0.00069	0.0147	reticulocalbin 2 [Source:HGNC Symbol;Acc:HGNC:9935]
Gm28307	174.159	-0.72	0.000691	0.0147
Gm15722	143.169	-0.58	0.000703	0.0149
Cpeb3	5736.05	-0.26	0.000702	0.0149	cytoplasmic polyadenylation element binding protein 3 [Source:HGNC Symbol;Acc:HGNC:21746]
Tead1	282.751	-0.5	0.000708	0.015	TEA domain transcription factor 1 [Source:HGNC Symbol;Acc:HGNC:11714]
Agpat3	876.522	-0.23	0.000707	0.015	1-acylglycerol-3-phosphate O-acyltransferase 3 [Source:HGNC Symbol;Acc:HGNC:326]
Arhgap27	146.393	-0.54	0.000706	0.015	Rho GTPase activating protein 27 [Source:HGNC Symbol;Acc:HGNC:31813]
Papss2	182.51	-0.45	0.000708	0.015	3'-phosphoadenosine 5'-phosphosulfate synthase 2 [Source:HGNC Symbol;Acc:HGNC:8604]
Taz	752.441	0.23	0.000709	0.015	tafazzin, phospholipid-lysophospholipid transacylase [Source:HGNC Symbol;Acc:HGNC:11577]
B230312C02Rik	67.6534	-1.79	0.00071	0.015
Gm10550	293.051	-0.43	0.000718	0.0151
Gm26871	7178.89	0.21	0.000717	0.0151
A730060N03Rik	246.592	-0.5	0.000718	0.0151
Slc25a44	356.977	-0.38	0.000726	0.0152	solute carrier family 25 member 44 [Source:HGNC Symbol;Acc:HGNC:29036]
Arhgef2	1606.62	-0.29	0.000726	0.0152	Rho/Rac guanine nucleotide exchange factor 2 [Source:HGNC Symbol;Acc:HGNC:682]
Hfm1	262.61	0.51	0.000727	0.0152	helicase for meiosis 1 [Source:HGNC Symbol;Acc:HGNC:20193]
Tvp23b	354.562	0.32	0.000724	0.0152	trans-golgi network vesicle protein 23 homolog B [Source:HGNC Symbol;Acc:HGNC:20399]
Gm45871	264.754	0.39	0.000728	0.0152
Adcy5	10880.3	-0.2	0.000731	0.0152	adenylate cyclase 5 [Source:HGNC Symbol;Acc:HGNC:236]
Gm11190	39.1497	-0.79	0.000734	0.0153
Gm2990	32.5469	0.9	0.000734	0.0153
Hrh3	1092.54	-1.04	0.000742	0.0154	histamine receptor H3 [Source:HGNC Symbol;Acc:HGNC:5184]
Gm50370	318.21	-0.49	0.000743	0.0154
Eif2s2	2023.89	-0.38	0.000745	0.0154	eukaryotic translation initiation factor 2 subunit beta [Source:HGNC Symbol;Acc:HGNC:3266]
Negr1	36933.5	-0.24	0.000747	0.0155	neuronal growth regulator 1 [Source:HGNC Symbol;Acc:HGNC:17302]
Kcnd3	932.65	-0.48	0.000753	0.0156	potassium voltage-gated channel subfamily D member 3 [Source:HGNC Symbol;Acc:HGNC:6239]
Tada1	308.325	-0.34	0.000758	0.0156	transcriptional adaptor 1 [Source:HGNC Symbol;Acc:HGNC:30631]
Gm11831	57.9476	-0.8	0.000757	0.0156
Clec18a	41.516	-0.75	0.000758	0.0156	C-type lectin domain family 18 member A [Source:HGNC Symbol;Acc:HGNC:30388]
5830432E09Rik	103.986	-0.68	0.000763	0.0157
Tc2n	11.8254	-1.42	0.000765	0.0157	tandem C2 domains, nuclear [Source:HGNC Symbol;Acc:HGNC:19859]
Rab33a	164.559	0.51	0.000766	0.0157	RAB33A, member RAS oncogene family [Source:HGNC Symbol;Acc:HGNC:9773]
Gm46218	222.642	0.66	0.000768	0.0157
Cfap20	1366.89	-0.34	0.000773	0.0158	cilia and flagella associated protein 20 [Source:HGNC Symbol;Acc:HGNC:29523]
Ndst1	580.26	-0.3	0.000773	0.0158	N-deacetylase and N-sulfotransferase 1 [Source:HGNC Symbol;Acc:HGNC:7680]
Ypel1	297.67	-0.42	0.000778	0.0159	yippee like 1 [Source:HGNC Symbol;Acc:HGNC:12845]
Frg1	704.159	-0.33	0.00079	0.0161	FSHD region gene 1 [Source:HGNC Symbol;Acc:HGNC:3954]
Chd3	2068.79	-0.44	0.000799	0.0163	chromodomain helicase DNA binding protein 3 [Source:HGNC Symbol;Acc:HGNC:1918]
Lncpint	9472.77	-0.22	0.0008	0.0163
Eif3m	1016.37	-0.34	0.00081	0.0165	eukaryotic translation initiation factor 3 subunit M [Source:HGNC Symbol;Acc:HGNC:24460]
Tnrc6a	2750.87	-0.2	0.000811	0.0165	trinucleotide repeat containing adaptor 6A [Source:HGNC Symbol;Acc:HGNC:11969]
Trib2	239.808	-1.12	0.000814	0.0165	tribbles pseudokinase 2 [Source:HGNC Symbol;Acc:HGNC:30809]
Gm32926	227.314	0.49	0.000832	0.0168
Tmed2	614.218	0.3	0.000838	0.0169	transmembrane p24 trafficking protein 2 [Source:HGNC Symbol;Acc:HGNC:16996]
Rhof	473.755	-0.37	0.000845	0.0171	ras homolog family member F, filopodia associated [Source:HGNC Symbol;Acc:HGNC:15703]
1600010M07Rik	1334.62	-0.31	0.000847	0.0171
Hdac4	631.074	-0.3	0.00085	0.0171	histone deacetylase 4 [Source:HGNC Symbol;Acc:HGNC:14063]
Prdx4	211.898	0.38	0.000853	0.0172	peroxiredoxin 4 [Source:HGNC Symbol;Acc:HGNC:17169]
Mob4	977.272	0.24	0.000855	0.0172	MOB family member 4, phocein [Source:HGNC Symbol;Acc:HGNC:17261]
Gm28294	233.978	-0.75	0.000863	0.0173
Gm15706	74.9542	0.71	0.000863	0.0173
Olfr1330	25.4588	-0.98	0.000867	0.0174
Sntg1	10915.6	0.22	0.000871	0.0174	syntrophin gamma 1 [Source:HGNC Symbol;Acc:HGNC:13740]
Zmym1	657.432	-0.56	0.000872	0.0174	zinc finger MYM-type containing 1 [Source:HGNC Symbol;Acc:HGNC:26253]
Arl6ip5	957.835	0.22	0.000871	0.0174	ADP ribosylation factor like GTPase 6 interacting protein 5 [Source:HGNC Symbol;Acc:HGNC:16937]
2700081O15Rik	81.1825	-0.64	0.000876	0.0175
Itgb6	15.975	-1.17	0.000878	0.0175	integrin subunit beta 6 [Source:HGNC Symbol;Acc:HGNC:6161]
Ino80e	271.601	-0.41	0.000887	0.0176	INO80 complex subunit E [Source:HGNC Symbol;Acc:HGNC:26905]
Gm15283	1109.42	-0.35	0.000901	0.0179
Ddx39b	1975.23	-0.24	0.000903	0.0179	DExD-box helicase 39B [Source:HGNC Symbol;Acc:HGNC:13917]
Fxr1	2694.13	-0.25	0.000911	0.018	FMR1 autosomal homolog 1 [Source:HGNC Symbol;Acc:HGNC:4023]
Unk	415.916	-0.37	0.000914	0.0181	unk zinc finger [Source:HGNC Symbol;Acc:HGNC:29369]
Isca2	583.111	0.3	0.000917	0.0181	iron-sulfur cluster assembly 2 [Source:HGNC Symbol;Acc:HGNC:19857]
Ube2q1	369.133	-0.59	0.000924	0.0182	ubiquitin conjugating enzyme E2 Q1 [Source:HGNC Symbol;Acc:HGNC:15698]
Pgrmc1	1135.81	0.31	0.000924	0.0182	progesterone receptor membrane component 1 [Source:HGNC Symbol;Acc:HGNC:16090]
Atp9a	2273.66	-0.21	0.000926	0.0182	ATPase phospholipid transporting 9A (putative) [Source:HGNC Symbol;Acc:HGNC:13540]
Brd3	434.145	-0.28	0.000939	0.0184	bromodomain containing 3 [Source:HGNC Symbol;Acc:HGNC:1104]
Coq2	856.413	0.35	0.000938	0.0184	coenzyme Q2, polyprenyltransferase [Source:HGNC Symbol;Acc:HGNC:25223]
2010315B03Rik	471.517	0.35	0.000937	0.0184
Trarg1	10.5198	-1.71	0.000942	0.0185	trafficking regulator of GLUT4 (SLC2A4) 1 [Source:HGNC Symbol;Acc:HGNC:29592]
Coq10a	264.535	0.35	0.000949	0.0186	coenzyme Q10A [Source:HGNC Symbol;Acc:HGNC:26515]
Naaladl2	3690.25	0.26	0.000952	0.0186	N-acetylated alpha-linked acidic dipeptidase like 2 [Source:HGNC Symbol;Acc:HGNC:23219]
Irs2	284.235	-0.7	0.000953	0.0186	insulin receptor substrate 2 [Source:HGNC Symbol;Acc:HGNC:6126]
Pcyox1l	137.367	0.44	0.000956	0.0187	prenylcysteine oxidase 1 like [Source:HGNC Symbol;Acc:HGNC:28477]
2900060B14Rik	117.622	-0.62	0.000972	0.0189
Gm12973	11.697	-1.91	0.000972	0.0189
Gm6729	96.2587	0.57	0.000977	0.019
Gm28410	267.68	-0.47	0.000989	0.0192
Gm37229	178.732	-0.78	0.000994	0.0192
Ulk2	2174.05	-0.19	0.000994	0.0192	unc-51 like autophagy activating kinase 2 [Source:HGNC Symbol;Acc:HGNC:13480]
Arrb2	265.013	-0.38	0.000994	0.0192	arrestin beta 2 [Source:HGNC Symbol;Acc:HGNC:712]
Rnf207	795.01	0.51	0.00101	0.0196	ring finger protein 207 [Source:HGNC Symbol;Acc:HGNC:32947]
5330417C22Rik	4850.25	-0.33	0.00102	0.0196
4930432K21Rik	67.8476	-0.58	0.00102	0.0196
Gm49227	119.496	-0.66	0.00102	0.0197
Gm45720	56.836	-0.66	0.00103	0.0197
Stk33	31.4774	0.87	0.00104	0.02	serine/threonine kinase 33 [Source:HGNC Symbol;Acc:HGNC:14568]
Ncln	320.639	-0.4	0.00104	0.02	nicalin [Source:HGNC Symbol;Acc:HGNC:26923]
9530036O11Rik	104.224	0.68	0.00104	0.02
Kcnh5	1316.61	0.25	0.00105	0.02	potassium voltage-gated channel subfamily H member 5 [Source:HGNC Symbol;Acc:HGNC:6254]
Msh2	414.494	-0.29	0.00105	0.02	mutS homolog 2 [Source:HGNC Symbol;Acc:HGNC:7325]
1700087I21Rik	113.048	0.97	0.00105	0.02
Prpsap1	306.294	0.32	0.00106	0.0201	phosphoribosyl pyrophosphate synthetase associated protein 1 [Source:HGNC Symbol;Acc:HGNC:9466]
Clcn5	326.193	-0.35	0.00106	0.0201	chloride voltage-gated channel 5 [Source:HGNC Symbol;Acc:HGNC:2023]
Neurl4	481.154	-0.36	0.00106	0.0202	neuralized E3 ubiquitin protein ligase 4 [Source:HGNC Symbol;Acc:HGNC:34410]
Gria3	16256.6	-0.24	0.00107	0.0203	glutamate ionotropic receptor AMPA type subunit 3 [Source:HGNC Symbol;Acc:HGNC:4573]
Tspan3	1795.55	0.27	0.00107	0.0204	tetraspanin 3 [Source:HGNC Symbol;Acc:HGNC:17752]
Gm32014	355.533	0.32	0.00108	0.0204
Fam193b	925.992	-0.2	0.00108	0.0205	family with sequence similarity 193 member B [Source:HGNC Symbol;Acc:HGNC:25524]
4930452B06Rik	71.6964	0.54	0.00108	0.0205
Tfg	478.701	0.25	0.00108	0.0205	trafficking from ER to golgi regulator [Source:HGNC Symbol;Acc:HGNC:11758]
Fbxo38	1124.54	0.24	0.00109	0.0205	F-box protein 38 [Source:HGNC Symbol;Acc:HGNC:28844]
Edc4	639.728	-0.36	0.00111	0.0209	enhancer of mRNA decapping 4 [Source:HGNC Symbol;Acc:HGNC:17157]
Efnb3	434.962	0.33	0.00113	0.0212	ephrin B3 [Source:HGNC Symbol;Acc:HGNC:3228]
Cutc	210.944	0.37	0.00113	0.0213	cutC copper transporter [Source:HGNC Symbol;Acc:HGNC:24271]
Il12rb2	85.2637	-0.56	0.00113	0.0213	interleukin 12 receptor subunit beta 2 [Source:HGNC Symbol;Acc:HGNC:5972]
1700047K16Rik	48.0347	-0.67	0.00113	0.0213
Dnm1l	2004.29	-0.22	0.00113	0.0213	dynamin 1 like [Source:HGNC Symbol;Acc:HGNC:2973]
Pir	260.4	0.48	0.00114	0.0214	pirin [Source:HGNC Symbol;Acc:HGNC:30048]
Brsk2	617.593	-0.34	0.00115	0.0215	BR serine/threonine kinase 2 [Source:HGNC Symbol;Acc:HGNC:11405]
Tcf12	3461.91	0.21	0.00115	0.0215	transcription factor 12 [Source:HGNC Symbol;Acc:HGNC:11623]
Gm12542	16.3565	-1.11	0.00116	0.0216
2210408I21Rik	2050.48	0.25	0.00116	0.0216
Smap1	1026.21	0.23	0.00116	0.0216	small ArfGAP 1 [Source:HGNC Symbol;Acc:HGNC:19651]
Cep112os1	55.4342	0.69	0.00116	0.0216
Twistnb	208.013	0.37	0.00117	0.0218
Srsf9	759.404	-0.49	0.00118	0.0219	serine and arginine rich splicing factor 9 [Source:HGNC Symbol;Acc:HGNC:10791]
Dpp10	5307.33	0.34	0.00118	0.0219	dipeptidyl peptidase like 10 [Source:HGNC Symbol;Acc:HGNC:20823]
Pik3c2g	100.741	-0.62	0.00118	0.0219	phosphatidylinositol-4-phosphate 3-kinase catalytic subunit type 2 gamma [Source:HGNC Symbol;Acc:HGNC:8973]
Atp2a1	11.9039	-1.36	0.00119	0.022	ATPase sarcoplasmic/endoplasmic reticulum Ca2+ transporting 1 [Source:HGNC Symbol;Acc:HGNC:811]
Nrg4	164.174	0.56	0.00119	0.022	neuregulin 4 [Source:HGNC Symbol;Acc:HGNC:29862]
Decr2	240.701	0.39	0.0012	0.0221	2,4-dienoyl-CoA reductase 2 [Source:HGNC Symbol;Acc:HGNC:2754]
Cltb	922.498	-0.26	0.0012	0.0221	clathrin light chain B [Source:HGNC Symbol;Acc:HGNC:2091]
Dlk2	272.892	-0.65	0.0012	0.0221	delta like non-canonical Notch ligand 2 [Source:HGNC Symbol;Acc:HGNC:21113]
Zfp637	300.519	0.31	0.00121	0.0222
Gm34086	424.502	-0.32	0.00121	0.0222
Rxfp1	11.7659	-1.35	0.00122	0.0223	relaxin family peptide receptor 1 [Source:HGNC Symbol;Acc:HGNC:19718]
Mis12	204.48	-0.39	0.00122	0.0224	MIS12 kinetochore complex component [Source:HGNC Symbol;Acc:HGNC:24967]
Trat1	149.478	0.73	0.00122	0.0224	T cell receptor associated transmembrane adaptor 1 [Source:HGNC Symbol;Acc:HGNC:30698]
Vmn2r2	21.0626	1.03	0.00124	0.0227
2810454H06Rik	74.4151	-0.7	0.00124	0.0227
Rims4	250.637	-0.43	0.00124	0.0227	regulating synaptic membrane exocytosis 4 [Source:HGNC Symbol;Acc:HGNC:16183]
Usp29	4630.38	-0.31	0.00125	0.0227	ubiquitin specific peptidase 29 [Source:HGNC Symbol;Acc:HGNC:18563]
Gm13389	197.699	0.4	0.00125	0.0228
6530437J22Rik	118.332	-0.52	0.00126	0.0229
Ddx47	433.776	-0.44	0.00126	0.0229	DEAD-box helicase 47 [Source:HGNC Symbol;Acc:HGNC:18682]
Chmp7	230.392	-0.4	0.00126	0.0229	charged multivesicular body protein 7 [Source:HGNC Symbol;Acc:HGNC:28439]
Ngef	3159.27	-0.2	0.00128	0.0231	neuronal guanine nucleotide exchange factor [Source:HGNC Symbol;Acc:HGNC:7807]
Spcs2	1002.98	0.26	0.00128	0.0231	signal peptidase complex subunit 2 [Source:HGNC Symbol;Acc:HGNC:28962]
Gm26636	32.2475	-0.89	0.00128	0.0232
Lrfn5	17745.2	0.2	0.00129	0.0233	leucine rich repeat and fibronectin type III domain containing 5 [Source:HGNC Symbol;Acc:HGNC:20360]
Gm9925	414.826	0.53	0.0013	0.0234
Prmt9	542.788	-0.27	0.0013	0.0235	protein arginine methyltransferase 9 [Source:HGNC Symbol;Acc:HGNC:25099]
Agbl2	99.8991	0.59	0.00131	0.0235	AGBL carboxypeptidase 2 [Source:HGNC Symbol;Acc:HGNC:26296]
Smyd3	8036.37	0.17	0.00132	0.0237	SET and MYND domain containing 3 [Source:HGNC Symbol;Acc:HGNC:15513]
Panx2	267.009	-0.38	0.00132	0.0237	pannexin 2 [Source:HGNC Symbol;Acc:HGNC:8600]
Dusp3	905.561	-0.54	0.00135	0.0242	dual specificity phosphatase 3 [Source:HGNC Symbol;Acc:HGNC:3069]
Tmco3	515.709	0.29	0.00135	0.0242	transmembrane and coiled-coil domains 3 [Source:HGNC Symbol;Acc:HGNC:20329]
Gm42721	75.2641	0.71	0.00136	0.0243
Gm42418	32457.3	-0.33	0.00136	0.0243
Vipr2	51.3033	0.77	0.00136	0.0244	vasoactive intestinal peptide receptor 2 [Source:HGNC Symbol;Acc:HGNC:12695]
Gtf3c4	195.497	-0.38	0.00138	0.0247	general transcription factor IIIC subunit 4 [Source:HGNC Symbol;Acc:HGNC:4667]
Armh1	20.5155	-1.14	0.00141	0.0252	armadillo like helical domain containing 1 [Source:HGNC Symbol;Acc:HGNC:34345]
Gm4107	151.929	-0.41	0.00141	0.0252
Bahd1	163.674	-0.43	0.00142	0.0252	bromo adjacent homology domain containing 1 [Source:HGNC Symbol;Acc:HGNC:29153]
Enc1	965.724	-0.43	0.00143	0.0255	ectodermal-neural cortex 1 [Source:HGNC Symbol;Acc:HGNC:3345]
Aamp	583.936	-0.5	0.00144	0.0255	angio associated migratory cell protein [Source:HGNC Symbol;Acc:HGNC:18]
Mme	1855.76	0.28	0.00144	0.0255	membrane metalloendopeptidase [Source:HGNC Symbol;Acc:HGNC:7154]
Ntm	45616.5	-0.4	0.00144	0.0255	neurotrimin [Source:HGNC Symbol;Acc:HGNC:17941]
Gm40662	109.889	0.54	0.00144	0.0255
Gm26590	229.569	-0.39	0.00144	0.0255
Prox2	595.143	-0.44	0.00145	0.0256	prospero homeobox 2 [Source:HGNC Symbol;Acc:HGNC:26715]
Cd163	414.901	0.31	0.00147	0.026	CD163 molecule [Source:HGNC Symbol;Acc:HGNC:1631]
Atg3	817.54	0.21	0.00149	0.0262	autophagy related 3 [Source:HGNC Symbol;Acc:HGNC:20962]
Mapk1	4822.94	0.22	0.0015	0.0264	mitogen-activated protein kinase 1 [Source:HGNC Symbol;Acc:HGNC:6871]
Nck2	479.885	0.24	0.0015	0.0265	NCK adaptor protein 2 [Source:HGNC Symbol;Acc:HGNC:7665]
Osgepl1	312.036	0.29	0.00151	0.0265	O-sialoglycoprotein endopeptidase like 1 [Source:HGNC Symbol;Acc:HGNC:23075]
Gpcpd1	2034.62	0.3	0.00151	0.0265	glycerophosphocholine phosphodiesterase 1 [Source:HGNC Symbol;Acc:HGNC:26957]
Gm49189	327.789	-0.45	0.00151	0.0265
Stk3	574.838	0.32	0.00151	0.0265	serine/threonine kinase 3 [Source:HGNC Symbol;Acc:HGNC:11406]
Lrpap1	1699.12	0.2	0.00151	0.0265	LDL receptor related protein associated protein 1 [Source:HGNC Symbol;Acc:HGNC:6701]
Phf24	2944.96	-0.22	0.00152	0.0266	PHD finger protein 24 [Source:HGNC Symbol;Acc:HGNC:29180]
Atp6v0a1	5256.66	-0.2	0.00152	0.0266	ATPase H+ transporting V0 subunit a1 [Source:HGNC Symbol;Acc:HGNC:865]
Zfp991	87.4949	0.58	0.00153	0.0268
Mitf	1640.54	-0.34	0.00154	0.0268	melanocyte inducing transcription factor [Source:HGNC Symbol;Acc:HGNC:7105]
Dnajc10	1160.62	0.34	0.00154	0.0269	DnaJ heat shock protein family (Hsp40) member C10 [Source:HGNC Symbol;Acc:HGNC:24637]
Carmil3	365.006	-0.4	0.00154	0.0269	capping protein regulator and myosin 1 linker 3 [Source:HGNC Symbol;Acc:HGNC:20272]
Gm16070	374.014	0.3	0.00155	0.0269
Tmem87b	598.526	0.26	0.00156	0.027	transmembrane protein 87B [Source:HGNC Symbol;Acc:HGNC:25913]
Ppp2r2cos	77.3903	-0.55	0.00157	0.0271
Pgf	19.5316	-1.04	0.00158	0.0273	placental growth factor [Source:HGNC Symbol;Acc:HGNC:8893]
Dpm1	2157.03	0.3	0.00158	0.0273	dolichyl-phosphate mannosyltransferase subunit 1, catalytic [Source:HGNC Symbol;Acc:HGNC:3005]
Gm44129	887.704	0.48	0.00159	0.0274
Cenpf	50.0588	-0.82	0.00159	0.0274	centromere protein F [Source:HGNC Symbol;Acc:HGNC:1857]
Tox3	255.488	0.38	0.00159	0.0274	TOX high mobility group box family member 3 [Source:HGNC Symbol;Acc:HGNC:11972]
Abi3bp	883.369	0.39	0.00159	0.0274	ABI family member 3 binding protein [Source:HGNC Symbol;Acc:HGNC:17265]
Eri3	1756.62	-0.18	0.0016	0.0275	ERI1 exoribonuclease family member 3 [Source:HGNC Symbol;Acc:HGNC:17276]
Ccdc107	700.023	0.32	0.0016	0.0276	coiled-coil domain containing 107 [Source:HGNC Symbol;Acc:HGNC:28465]
Snx30	720.424	-0.27	0.00162	0.0278	sorting nexin family member 30 [Source:HGNC Symbol;Acc:HGNC:23685]
Prkci	723.755	-0.41	0.00165	0.0283	protein kinase C iota [Source:HGNC Symbol;Acc:HGNC:9404]
Atp6ap2	1371.58	0.25	0.00165	0.0283	ATPase H+ transporting accessory protein 2 [Source:HGNC Symbol;Acc:HGNC:18305]
Hecw2	8474.6	0.2	0.00168	0.0288	HECT, C2 and WW domain containing E3 ubiquitin protein ligase 2 [Source:HGNC Symbol;Acc:HGNC:29853]
Ankrd13b	707.929	-0.27	0.00169	0.0289	ankyrin repeat domain 13B [Source:HGNC Symbol;Acc:HGNC:26363]
Ahdc1	639.121	-0.42	0.00172	0.0294	AT-hook DNA binding motif containing 1 [Source:HGNC Symbol;Acc:HGNC:25230]
Sptbn2	2169.7	-0.35	0.00172	0.0294	spectrin beta, non-erythrocytic 2 [Source:HGNC Symbol;Acc:HGNC:11276]
Rnpep	605.636	0.27	0.00173	0.0295	arginyl aminopeptidase [Source:HGNC Symbol;Acc:HGNC:10078]
Fbxl19	476.378	-0.34	0.00173	0.0295	F-box and leucine rich repeat protein 19 [Source:HGNC Symbol;Acc:HGNC:25300]
Rhbdl1	511.708	0.27	0.00176	0.0299	rhomboid like 1 [Source:HGNC Symbol;Acc:HGNC:10007]
Cables1	324.77	-0.3	0.00176	0.0299	Cdk5 and Abl enzyme substrate 1 [Source:HGNC Symbol;Acc:HGNC:25097]
Mfsd4a	292.749	-0.46	0.00176	0.0299	major facilitator superfamily domain containing 4A [Source:HGNC Symbol;Acc:HGNC:25433]
Gm11583	17.1101	-1.14	0.00177	0.03
Klf5	710.39	-0.36	0.00177	0.03	KLF transcription factor 5 [Source:HGNC Symbol;Acc:HGNC:6349]
Tctex1d2	379.391	0.36	0.00179	0.0302
Sumo1	1844.35	0.19	0.00181	0.0305	small ubiquitin like modifier 1 [Source:HGNC Symbol;Acc:HGNC:12502]
Sf3b3	1116.57	0.28	0.00181	0.0305	splicing factor 3b subunit 3 [Source:HGNC Symbol;Acc:HGNC:10770]
4930598N05Rik	953.501	0.28	0.00181	0.0305
Wnt5b	185.73	-0.41	0.00182	0.0306	Wnt family member 5B [Source:HGNC Symbol;Acc:HGNC:16265]
Gm43298	24.6566	-0.85	0.00182	0.0307
Adamtsl4	45.4672	-0.66	0.00184	0.031	ADAMTS like 4 [Source:HGNC Symbol;Acc:HGNC:19706]
Gm16124	284.602	0.41	0.00184	0.031
Angptl3	263.728	-0.46	0.00185	0.0311	angiopoietin like 3 [Source:HGNC Symbol;Acc:HGNC:491]
Dram1	495.633	-0.28	0.00186	0.0311	DNA damage regulated autophagy modulator 1 [Source:HGNC Symbol;Acc:HGNC:25645]
Ptprq	53.5323	-0.59	0.00186	0.0312	protein tyrosine phosphatase receptor type Q [Source:HGNC Symbol;Acc:HGNC:9679]
1810021B22Rik	43.3028	-0.79	0.00188	0.0314
Tmem138	394.755	0.32	0.0019	0.0318	transmembrane protein 138 [Source:HGNC Symbol;Acc:HGNC:26944]
Ajap1	1641.29	-0.19	0.00191	0.0319	adherens junctions associated protein 1 [Source:HGNC Symbol;Acc:HGNC:30801]
Inpp5f	2094.87	-0.26	0.00193	0.0322	inositol polyphosphate-5-phosphatase F [Source:HGNC Symbol;Acc:HGNC:17054]
Apbb3	298.514	0.29	0.00194	0.0323	amyloid beta precursor protein binding family B member 3 [Source:HGNC Symbol;Acc:HGNC:20708]
Gm39469	893.042	0.33	0.00194	0.0323
Mdga1	68.9385	-0.89	0.00194	0.0323	MAM domain containing glycosylphosphatidylinositol anchor 1 [Source:HGNC Symbol;Acc:HGNC:19267]
Syt6	3066.26	-0.34	0.00196	0.0326	synaptotagmin 6 [Source:HGNC Symbol;Acc:HGNC:18638]
Rnf5	238.459	0.38	0.00196	0.0326	ring finger protein 5 [Source:HGNC Symbol;Acc:HGNC:10068]
Sytl1	18.595	-1.12	0.00197	0.0326	synaptotagmin like 1 [Source:HGNC Symbol;Acc:HGNC:15584]
Gm16036	16.989	-1.03	0.00198	0.0326
Gm33125	124.327	0.49	0.00198	0.0326
Dnah17	44.457	-0.74	0.00198	0.0326	dynein axonemal heavy chain 17 [Source:HGNC Symbol;Acc:HGNC:2946]
Eml5	5032.56	-0.19	0.00197	0.0326	EMAP like 5 [Source:HGNC Symbol;Acc:HGNC:18197]
Rtn4r	14.8731	-1.22	0.00197	0.0326	reticulon 4 receptor [Source:HGNC Symbol;Acc:HGNC:18601]
Gm38804	32.3536	-0.75	0.00198	0.0327
P4htm	885.241	0.2	0.00199	0.0328	prolyl 4-hydroxylase, transmembrane [Source:HGNC Symbol;Acc:HGNC:28858]
B3gat2	328.137	-0.4	0.002	0.0329	beta-1,3-glucuronyltransferase 2 [Source:HGNC Symbol;Acc:HGNC:922]
Ttyh1	2803.01	-0.26	0.00202	0.0331	tweety family member 1 [Source:HGNC Symbol;Acc:HGNC:13476]
Slc28a3	14.6807	-1.14	0.00202	0.0332	solute carrier family 28 member 3 [Source:HGNC Symbol;Acc:HGNC:16484]
Midn	103.723	-0.85	0.00202	0.0332	midnolin [Source:HGNC Symbol;Acc:HGNC:16298]
Gm15932	40.2486	-0.74	0.00204	0.0335
Gm26901	393.756	-0.34	0.00206	0.0337
Gm15564	488.534	-0.91	0.00206	0.0337
Klhdc9	128.873	0.62	0.00207	0.0338	kelch domain containing 9 [Source:HGNC Symbol;Acc:HGNC:28489]
Dpy19l3	1385.98	-0.26	0.0021	0.0342	dpy-19 like C-mannosyltransferase 3 [Source:HGNC Symbol;Acc:HGNC:27120]
Fli1	20.8265	-1.16	0.0021	0.0342	Fli-1 proto-oncogene, ETS transcription factor [Source:HGNC Symbol;Acc:HGNC:3749]
Gtf2e1	336.534	0.35	0.0021	0.0342	general transcription factor IIE subunit 1 [Source:HGNC Symbol;Acc:HGNC:4650]
Gm10762	42.0795	-0.69	0.00211	0.0342
Ttc4	946.005	-0.35	0.00211	0.0342	tetratricopeptide repeat domain 4 [Source:HGNC Symbol;Acc:HGNC:12394]
Rbm34	610.751	-0.26	0.00211	0.0342	RNA binding motif protein 34 [Source:HGNC Symbol;Acc:HGNC:28965]
Ssc4d	32.1693	-0.81	0.00211	0.0343	scavenger receptor cysteine rich family member with 4 domains [Source:HGNC Symbol;Acc:HGNC:14461]
Gm43126	46.7266	-0.81	0.00212	0.0343
Asphd1	439.76	-0.34	0.00213	0.0345	aspartate beta-hydroxylase domain containing 1 [Source:HGNC Symbol;Acc:HGNC:27380]
Oacyl	187.24	0.52	0.00213	0.0345
Gm14325	291.547	0.37	0.00213	0.0345
Gm50335	316.877	0.43	0.00215	0.0347
Cep112	802.515	0.29	0.00216	0.0347	centrosomal protein 112 [Source:HGNC Symbol;Acc:HGNC:28514]
Tmem191c	3522.66	0.29	0.00215	0.0347	transmembrane protein 191C [Source:HGNC Symbol;Acc:HGNC:33601]
Gm5106	82.1323	0.56	0.00217	0.0349
Ubxn2a	446.543	-0.26	0.00218	0.035	UBX domain protein 2A [Source:HGNC Symbol;Acc:HGNC:27265]
Nsa2	658.286	-0.32	0.00218	0.035	NSA2 ribosome biogenesis factor [Source:HGNC Symbol;Acc:HGNC:30728]
Zfp280d	3212.72	0.17	0.00219	0.0351
4933423P22Rik	263.38	-0.46	0.00219	0.0352
Hdgf	1079.21	-0.4	0.0022	0.0352	heparin binding growth factor [Source:HGNC Symbol;Acc:HGNC:4856]
Tomm40l	220.507	-0.36	0.00222	0.0356	translocase of outer mitochondrial membrane 40 like [Source:HGNC Symbol;Acc:HGNC:25756]
Tmem192	341.875	0.29	0.00222	0.0356	transmembrane protein 192 [Source:HGNC Symbol;Acc:HGNC:26775]
Zfand5	1182.92	0.24	0.00223	0.0356	zinc finger AN1-type containing 5 [Source:HGNC Symbol;Acc:HGNC:13008]
4930545L23Rik	2588.69	-0.42	0.00223	0.0357
Gm31045	55.8663	-0.65	0.00224	0.0357
Msto1	212.374	-0.4	0.00224	0.0357	misato mitochondrial distribution and morphology regulator 1 [Source:HGNC Symbol;Acc:HGNC:29678]
Gm15601	70.2427	-0.6	0.00226	0.0359
A130010J15Rik	34.0263	0.72	0.00226	0.036
Sbk1	332.709	-0.4	0.00227	0.036	SH3 domain binding kinase 1 [Source:HGNC Symbol;Acc:HGNC:17699]
Gm16279	162.866	-0.46	0.00227	0.036
Gm43604	24.7725	-0.93	0.0023	0.0364
A230083G16Rik	71.3391	-0.6	0.0023	0.0364
Galnt10	212.774	-0.41	0.0023	0.0364	polypeptide N-acetylgalactosaminyltransferase 10 [Source:HGNC Symbol;Acc:HGNC:19873]
Ensa	1123.32	-0.29	0.0023	0.0364	endosulfine alpha [Source:HGNC Symbol;Acc:HGNC:3360]
Ostc	420.889	0.28	0.00231	0.0365	oligosaccharyltransferase complex non-catalytic subunit [Source:HGNC Symbol;Acc:HGNC:24448]
Ctsf	245.521	0.37	0.00231	0.0365	cathepsin F [Source:HGNC Symbol;Acc:HGNC:2531]
Syt7	2434.7	-0.29	0.00232	0.0365	synaptotagmin 7 [Source:HGNC Symbol;Acc:HGNC:11514]
Slc36a4	287.642	-0.34	0.00232	0.0366	solute carrier family 36 member 4 [Source:HGNC Symbol;Acc:HGNC:19660]
Rab39	36.3815	-0.88	0.00233	0.0366
Kera	87.9113	0.7	0.00232	0.0366	keratocan [Source:HGNC Symbol;Acc:HGNC:6309]
Zfp952	207.519	-0.36	0.00233	0.0366
6530403H02Rik	5691.62	0.23	0.00234	0.0367
Snapc4	298.465	-0.3	0.00236	0.0369	small nuclear RNA activating complex polypeptide 4 [Source:HGNC Symbol;Acc:HGNC:11137]
Bbs7	611.31	0.29	0.00236	0.037	Bardet-Biedl syndrome 7 [Source:HGNC Symbol;Acc:HGNC:18758]
Abcb1a	38.5003	0.77	0.00237	0.037
4930544I03Rik	33.3831	0.82	0.00237	0.037
Csmd2	1846.98	-0.3	0.00238	0.0371	CUB and Sushi multiple domains 2 [Source:HGNC Symbol;Acc:HGNC:19290]
Gm16794	212.084	0.46	0.00239	0.0371
Gm6994	1535.12	-0.39	0.00238	0.0371
Dnajc15	812.971	0.25	0.00238	0.0371	DnaJ heat shock protein family (Hsp40) member C15 [Source:HGNC Symbol;Acc:HGNC:20325]
Pde1b	5780.66	-0.21	0.00238	0.0371	phosphodiesterase 1B [Source:HGNC Symbol;Acc:HGNC:8775]
Gm37571	124.175	-0.42	0.0024	0.0373
Armh2	37.3348	-0.72	0.0024	0.0373	armadillo like helical domain containing 2 [Source:HGNC Symbol;Acc:HGNC:49394]
Grip1	9056.15	-0.37	0.00242	0.0375	glutamate receptor interacting protein 1 [Source:HGNC Symbol;Acc:HGNC:18708]
Safb	1256.05	-0.36	0.00242	0.0375	scaffold attachment factor B [Source:HGNC Symbol;Acc:HGNC:10520]
Cfdp1	1683.52	-0.22	0.00243	0.0376	craniofacial development protein 1 [Source:HGNC Symbol;Acc:HGNC:1873]
Tm9sf4	1424.19	-0.19	0.00244	0.0377	transmembrane 9 superfamily member 4 [Source:HGNC Symbol;Acc:HGNC:30797]
Slbp	217.507	0.34	0.00244	0.0377	stem-loop binding protein [Source:HGNC Symbol;Acc:HGNC:10904]
Gm14508	69.6866	-0.65	0.00245	0.0377
Nipal2	1621.79	0.3	0.00245	0.0377	NIPA like domain containing 2 [Source:HGNC Symbol;Acc:HGNC:25854]
Gm42917	170.061	-0.46	0.00246	0.0378
Gucy1a2	5096	0.21	0.00245	0.0378	guanylate cyclase 1 soluble subunit alpha 2 [Source:HGNC Symbol;Acc:HGNC:4684]
Spg21	382.322	0.24	0.00246	0.0378	SPG21 abhydrolase domain containing, maspardin [Source:HGNC Symbol;Acc:HGNC:20373]
Kcnd3os	48.4927	-0.72	0.00247	0.0379
Polr2e	488.652	0.27	0.00247	0.0379	RNA polymerase II, I and III subunit E [Source:HGNC Symbol;Acc:HGNC:9192]
Slc12a8	69.359	0.52	0.00247	0.038	solute carrier family 12 member 8 [Source:HGNC Symbol;Acc:HGNC:15595]
D830036C21Rik	469.207	-0.26	0.00248	0.0381
Zmym4	3129.64	0.15	0.0025	0.0382	zinc finger MYM-type containing 4 [Source:HGNC Symbol;Acc:HGNC:13055]
Pak4	44.8905	-0.72	0.0025	0.0382	p21 (RAC1) activated kinase 4 [Source:HGNC Symbol;Acc:HGNC:16059]
Pzp	16.836	-1.19	0.0025	0.0382	PZP alpha-2-macroglobulin like [Source:HGNC Symbol;Acc:HGNC:9750]
2700062C07Rik	458.195	-0.44	0.0025	0.0382
Creg1	196.039	0.45	0.00251	0.0382	cellular repressor of E1A stimulated genes 1 [Source:HGNC Symbol;Acc:HGNC:2351]
Srd5a1	320.706	-0.36	0.00251	0.0382	steroid 5 alpha-reductase 1 [Source:HGNC Symbol;Acc:HGNC:11284]
P4ha2	144.728	-0.5	0.00252	0.0384	prolyl 4-hydroxylase subunit alpha 2 [Source:HGNC Symbol;Acc:HGNC:8547]
Gm36198	563.132	-0.43	0.00254	0.0386
Srrm4os	135.914	-0.48	0.00256	0.0389
Gm7854	443.847	0.32	0.00257	0.0389
Pgap2	343.807	0.26	0.00257	0.0389	post-GPI attachment to proteins 2 [Source:HGNC Symbol;Acc:HGNC:17893]
Tle4	8128.02	-0.45	0.00257	0.0389	TLE family member 4, transcriptional corepressor [Source:HGNC Symbol;Acc:HGNC:11840]
Bcr	3448.31	-0.15	0.0026	0.0394	BCR activator of RhoGEF and GTPase [Source:HGNC Symbol;Acc:HGNC:1014]
Zfp947	121.545	0.44	0.0026	0.0394
Gpr61	409.315	-0.38	0.00261	0.0395	G protein-coupled receptor 61 [Source:HGNC Symbol;Acc:HGNC:13300]
Upp2	3774.43	0.24	0.00264	0.0399	uridine phosphorylase 2 [Source:HGNC Symbol;Acc:HGNC:23061]
4930415C11Rik	847.367	-0.82	0.00264	0.0399
Insig1	98.2957	0.55	0.00268	0.0403	insulin induced gene 1 [Source:HGNC Symbol;Acc:HGNC:6083]
Eid2	234.914	0.36	0.00271	0.0408	EP300 interacting inhibitor of differentiation 2 [Source:HGNC Symbol;Acc:HGNC:28292]
Cep250	286.563	-0.29	0.00272	0.0408	centrosomal protein 250 [Source:HGNC Symbol;Acc:HGNC:1859]
Vac14	415.076	-0.35	0.00272	0.0408	VAC14 component of PIKFYVE complex [Source:HGNC Symbol;Acc:HGNC:25507]
Fam229b	710.946	0.25	0.00273	0.041	family with sequence similarity 229 member B [Source:HGNC Symbol;Acc:HGNC:33858]
Capn7	865.47	-0.23	0.00273	0.041	calpain 7 [Source:HGNC Symbol;Acc:HGNC:1484]
Gm13075	14.4828	-1.07	0.00275	0.0412
Zc3h12b	1743.62	0.25	0.00275	0.0413	zinc finger CCCH-type containing 12B [Source:HGNC Symbol;Acc:HGNC:17407]
Erh	405.188	0.3	0.00276	0.0413	ERH mRNA splicing and mitosis factor [Source:HGNC Symbol;Acc:HGNC:3447]
Gm32950	40.2082	0.69	0.00277	0.0413
Brinp1	9293.49	0.21	0.00277	0.0414	BMP/retinoic acid inducible neural specific 1 [Source:HGNC Symbol;Acc:HGNC:2687]
Pinx1	384.837	-0.27	0.00278	0.0415	PIN2 (TERF1) interacting telomerase inhibitor 1 [Source:HGNC Symbol;Acc:HGNC:30046]
Snhg20	1047.96	0.36	0.00279	0.0415	small nucleolar RNA host gene 20 [Source:HGNC Symbol;Acc:HGNC:33099]
1700041B01Rik	19.1193	-0.95	0.00279	0.0415
Bcas3os1	387.569	-0.32	0.00279	0.0415
Cbr3	375.973	0.3	0.00279	0.0415	carbonyl reductase 3 [Source:HGNC Symbol;Acc:HGNC:1549]
Slc38a9	1147.12	0.24	0.00281	0.0417	solute carrier family 38 member 9 [Source:HGNC Symbol;Acc:HGNC:26907]
Ctnnbl1	729.471	-0.27	0.00281	0.0417	catenin beta like 1 [Source:HGNC Symbol;Acc:HGNC:15879]
Rmdn1	3643.24	0.26	0.00283	0.042	regulator of microtubule dynamics 1 [Source:HGNC Symbol;Acc:HGNC:24285]
Bmper	681.58	0.35	0.00285	0.0423	BMP binding endothelial regulator [Source:HGNC Symbol;Acc:HGNC:24154]
9530062K07Rik	378.683	0.56	0.00286	0.0423
Ccdc60	42.119	-0.83	0.00287	0.0425	coiled-coil domain containing 60 [Source:HGNC Symbol;Acc:HGNC:28610]
Gm7467	165.437	0.44	0.00289	0.0428
Gm31450	34.7353	0.85	0.0029	0.0428
Exoc3	1369.92	0.19	0.00291	0.043	exocyst complex component 3 [Source:HGNC Symbol;Acc:HGNC:30378]
Gm17112	20.7175	-0.99	0.00292	0.043
Gm9993	197.809	0.56	0.00292	0.043
Hdac6	325.467	-0.31	0.00293	0.043	histone deacetylase 6 [Source:HGNC Symbol;Acc:HGNC:14064]
Plekhn1	676.367	-0.39	0.00295	0.0434	pleckstrin homology domain containing N1 [Source:HGNC Symbol;Acc:HGNC:25284]
Gpr85	359.249	0.3	0.00296	0.0434	G protein-coupled receptor 85 [Source:HGNC Symbol;Acc:HGNC:4536]
Gm5767	45.2286	-0.68	0.00296	0.0435
Utp25	344.777	-0.26	0.00297	0.0435	UTP25 small subunit processome component [Source:HGNC Symbol;Acc:HGNC:28440]
A330023F24Rik	7478.68	-0.32	0.00298	0.0436
Gm10785	990.275	-0.31	0.00298	0.0436
Gramd1b	2221.37	-0.36	0.00298	0.0436	GRAM domain containing 1B [Source:HGNC Symbol;Acc:HGNC:29214]
Ctdspl	2382.27	-0.25	0.00299	0.0437	CTD small phosphatase like [Source:HGNC Symbol;Acc:HGNC:16890]
Ubtd2	1254.42	-0.3	0.003	0.0438	ubiquitin domain containing 2 [Source:HGNC Symbol;Acc:HGNC:24463]
4933424G05Rik	4508.47	-0.41	0.003	0.0438
Gm42477	434.22	-0.37	0.003	0.0438
Mrpl2	402.714	0.26	0.00301	0.0438	mitochondrial ribosomal protein L2 [Source:HGNC Symbol;Acc:HGNC:14056]
Cept1	760.553	0.24	0.00303	0.0439	choline/ethanolamine phosphotransferase 1 [Source:HGNC Symbol;Acc:HGNC:24289]
Vps37b	470.722	-0.37	0.00303	0.0439	VPS37B subunit of ESCRT-I [Source:HGNC Symbol;Acc:HGNC:25754]
Ogfod2	143.61	-0.41	0.00303	0.0439	2-oxoglutarate and iron dependent oxygenase domain containing 2 [Source:HGNC Symbol;Acc:HGNC:25823]
Cpox	219.661	0.34	0.00303	0.0439	coproporphyrinogen oxidase [Source:HGNC Symbol;Acc:HGNC:2321]
4930439A04Rik	21.37	-0.96	0.00303	0.044
H3f3a	2136.79	0.37	0.00304	0.044	H3.3 histone B [Source:HGNC Symbol;Acc:HGNC:4765]
Hltf	681.908	-0.23	0.00305	0.0441	helicase like transcription factor [Source:HGNC Symbol;Acc:HGNC:11099]
Pcdhb19	148.031	0.5	0.00305	0.0441
Cfap47	209.002	0.34	0.00306	0.0441	cilia and flagella associated protein 47 [Source:HGNC Symbol;Acc:HGNC:26708]
Rtl5	174.87	-0.49	0.00305	0.0441	retrotransposon Gag like 5 [Source:HGNC Symbol;Acc:HGNC:29430]
Pitpnc1	2950.61	-0.31	0.00306	0.0441	phosphatidylinositol transfer protein cytoplasmic 1 [Source:HGNC Symbol;Acc:HGNC:21045]
Dock6	79.9419	-0.58	0.00307	0.0443	dedicator of cytokinesis 6 [Source:HGNC Symbol;Acc:HGNC:19189]
Samd4b	335.707	-0.3	0.00308	0.0443	sterile alpha motif domain containing 4B [Source:HGNC Symbol;Acc:HGNC:25492]
Cln3	259.938	-0.31	0.00308	0.0443	CLN3 lysosomal/endosomal transmembrane protein, battenin [Source:HGNC Symbol;Acc:HGNC:2074]
Gm15155	4913.59	0.3	0.00308	0.0443
Gm17546	64.8699	-0.66	0.00309	0.0443
9430014N10Rik	59.1519	0.56	0.0031	0.0444
Rfx3	5771.28	0.16	0.00309	0.0444	regulatory factor X3 [Source:HGNC Symbol;Acc:HGNC:9984]
Gm38973	34.6676	-0.96	0.00311	0.0444
Ldlr	87.2136	0.5	0.00311	0.0444	low density lipoprotein receptor [Source:HGNC Symbol;Acc:HGNC:6547]
Scaper	2912.9	0.23	0.00311	0.0444	S-phase cyclin A associated protein in the ER [Source:HGNC Symbol;Acc:HGNC:13081]
Ppib	701.628	0.49	0.00311	0.0444	peptidylprolyl isomerase B [Source:HGNC Symbol;Acc:HGNC:9255]
Abcb7	941.276	0.18	0.00312	0.0446	ATP binding cassette subfamily B member 7 [Source:HGNC Symbol;Acc:HGNC:48]
Zfp266	1420.99	0.23	0.00313	0.0446
Dtwd1	287.29	-0.31	0.00314	0.0447	DTW domain containing 1 [Source:HGNC Symbol;Acc:HGNC:30926]
Kcnt2	287.641	0.35	0.00316	0.045	potassium sodium-activated channel subfamily T member 2 [Source:HGNC Symbol;Acc:HGNC:18866]
Phyhd1	344.339	-0.28	0.00317	0.0451	phytanoyl-CoA dioxygenase domain containing 1 [Source:HGNC Symbol;Acc:HGNC:23396]
4933408N05Rik	59.9025	-0.73	0.00317	0.0451
Zswim7	508.246	0.41	0.00317	0.0451	zinc finger SWIM-type containing 7 [Source:HGNC Symbol;Acc:HGNC:26993]
Sytl2	103.586	0.55	0.00319	0.0453	synaptotagmin like 2 [Source:HGNC Symbol;Acc:HGNC:15585]
Hmcn1	33.687	0.81	0.00321	0.0455	hemicentin 1 [Source:HGNC Symbol;Acc:HGNC:19194]
Riok2	635.511	0.26	0.00321	0.0455	RIO kinase 2 [Source:HGNC Symbol;Acc:HGNC:18999]
1700001D01Rik	28.6797	-0.98	0.00322	0.0455
March4	1492.28	-0.24	0.00322	0.0456
Gm15687	40.2279	-0.81	0.00323	0.0456
Stat4	48.9961	0.86	0.00325	0.0456	signal transducer and activator of transcription 4 [Source:HGNC Symbol;Acc:HGNC:11365]
Stum	874.213	-0.31	0.00325	0.0456	stum, mechanosensory transduction mediator homolog [Source:HGNC Symbol;Acc:HGNC:30491]
Zbtb46	234.552	-0.37	0.00324	0.0456	zinc finger and BTB domain containing 46 [Source:HGNC Symbol;Acc:HGNC:16094]
9530052E02Rik	316.549	-0.45	0.00325	0.0456
Xylb	66.8628	-0.6	0.00324	0.0456	xylulokinase [Source:HGNC Symbol;Acc:HGNC:12839]
Nlgn2	701.316	-0.23	0.00324	0.0456	neuroligin 2 [Source:HGNC Symbol;Acc:HGNC:14290]
B4galnt2	14.1128	-1.38	0.00325	0.0456	beta-1,4-N-acetyl-galactosaminyltransferase 2 [Source:HGNC Symbol;Acc:HGNC:24136]
D030028A08Rik	172.876	-0.49	0.00326	0.0456
Hexb	1146.45	-0.4	0.00326	0.0456	hexosaminidase subunit beta [Source:HGNC Symbol;Acc:HGNC:4879]
Nufip2	1280.2	0.17	0.00327	0.0458	nuclear FMR1 interacting protein 2 [Source:HGNC Symbol;Acc:HGNC:17634]
Spon1	234.738	-0.52	0.00328	0.0459	spondin 1 [Source:HGNC Symbol;Acc:HGNC:11252]
Gca	134.347	0.4	0.00329	0.046	grancalcin [Source:HGNC Symbol;Acc:HGNC:15990]
Dnajb5	244.202	-0.62	0.00329	0.046	DnaJ heat shock protein family (Hsp40) member B5 [Source:HGNC Symbol;Acc:HGNC:14887]
Limd1	167.805	-0.35	0.00331	0.0461	LIM domain containing 1 [Source:HGNC Symbol;Acc:HGNC:6612]
Scn8a	4466.88	-0.19	0.00331	0.0461	sodium voltage-gated channel alpha subunit 8 [Source:HGNC Symbol;Acc:HGNC:10596]
Gm14401	19.8582	0.88	0.00331	0.0461
Ralgapa1	4912.71	-0.13	0.00332	0.0461	Ral GTPase activating protein catalytic subunit alpha 1 [Source:HGNC Symbol;Acc:HGNC:17770]
Atad3aos	86.9814	-0.61	0.00333	0.0464
Nudcd3	2205.98	-0.29	0.00334	0.0464	NudC domain containing 3 [Source:HGNC Symbol;Acc:HGNC:22208]
Cmip	1708.44	-0.25	0.00336	0.0466	c-Maf inducing protein [Source:HGNC Symbol;Acc:HGNC:24319]
Fubp1	3758.74	0.24	0.00336	0.0467	far upstream element binding protein 1 [Source:HGNC Symbol;Acc:HGNC:4004]
Kcnt1	3274.59	-0.34	0.00337	0.0467	potassium sodium-activated channel subfamily T member 1 [Source:HGNC Symbol;Acc:HGNC:18865]
Aurkaip1	231.947	0.62	0.00338	0.0468	aurora kinase A interacting protein 1 [Source:HGNC Symbol;Acc:HGNC:24114]
Gm44151	3099.59	-0.3	0.00339	0.047
Sult5a1	15.1126	-1.16	0.0034	0.047
Olfr1369-ps1	16.7067	-1.45	0.00341	0.0471
BC031181	1230.4	0.23	0.00341	0.0471
Polr3a	574.922	0.37	0.00342	0.0472	RNA polymerase III subunit A [Source:HGNC Symbol;Acc:HGNC:30074]
1700108J01Rik	55.8234	-0.61	0.00344	0.0474
Gm47889	125.458	-0.47	0.00345	0.0475
Mirg	2153.92	-0.18	0.00346	0.0475
Gm12002	816.461	-0.43	0.00348	0.0478
Samd4	1445.86	-0.3	0.00348	0.0478
Cd302	679.098	0.29	0.00349	0.0478	CD302 molecule [Source:HGNC Symbol;Acc:HGNC:30843]
Cbx6	1015.91	-0.32	0.00349	0.0479	chromobox 6 [Source:HGNC Symbol;Acc:HGNC:1556]
Ppp2r2c	2164.31	-0.22	0.00351	0.0481	protein phosphatase 2 regulatory subunit Bgamma [Source:HGNC Symbol;Acc:HGNC:9306]
Amz1	541.339	-0.28	0.00352	0.0481	archaelysin family metallopeptidase 1 [Source:HGNC Symbol;Acc:HGNC:22231]
Ppil6	251.356	0.55	0.00352	0.0481	peptidylprolyl isomerase like 6 [Source:HGNC Symbol;Acc:HGNC:21557]
Nanos1	224.75	-0.41	0.00352	0.0481	nanos C2HC-type zinc finger 1 [Source:HGNC Symbol;Acc:HGNC:23044]
Ifi27l2b	60.1565	-0.91	0.00353	0.0483
9430065F17Rik	60.4752	0.63	0.00355	0.0484
Nit2	329.35	0.32	0.00355	0.0484	nitrilase family member 2 [Source:HGNC Symbol;Acc:HGNC:29878]
Gm15083	661.291	-0.35	0.00356	0.0485
Phf12	1578.55	-0.18	0.00358	0.0487	PHD finger protein 12 [Source:HGNC Symbol;Acc:HGNC:20816]
Gab2	1092.65	0.34	0.00359	0.0489	GRB2 associated binding protein 2 [Source:HGNC Symbol;Acc:HGNC:14458]
Epn2	1729.91	-0.24	0.00361	0.049	epsin 2 [Source:HGNC Symbol;Acc:HGNC:18639]
Pdlim7	1484.18	0.25	0.00361	0.049	PDZ and LIM domain 7 [Source:HGNC Symbol;Acc:HGNC:22958]
Stxbp2	366.547	-0.35	0.00364	0.0494	syntaxin binding protein 2 [Source:HGNC Symbol;Acc:HGNC:11445]
Zbtb43	344.739	-0.3	0.00365	0.0494	zinc finger and BTB domain containing 43 [Source:HGNC Symbol;Acc:HGNC:17908]
Git1	392.347	-0.35	0.00366	0.0495	GIT ArfGAP 1 [Source:HGNC Symbol;Acc:HGNC:4272]
Tent2	1770.42	0.2	0.00368	0.0498	terminal nucleotidyltransferase 2 [Source:HGNC Symbol;Acc:HGNC:26776]
Gm26658	329.364	-0.39	0.00369	0.0499
Pmpca	399.717	-0.35	0.00372	0.0502	peptidase, mitochondrial processing subunit alpha [Source:HGNC Symbol;Acc:HGNC:18667]
Tnfaip6	37.4014	0.7	0.00372	0.0502	TNF alpha induced protein 6 [Source:HGNC Symbol;Acc:HGNC:11898]
C330011M18Rik	11.1782	1.18	0.00372	0.0502
Mrpl4	484.405	0.23	0.00371	0.0502	mitochondrial ribosomal protein L4 [Source:HGNC Symbol;Acc:HGNC:14276]
Nrbp1	468.895	-0.32	0.00374	0.0503	nuclear receptor binding protein 1 [Source:HGNC Symbol;Acc:HGNC:7993]
Arc	254.318	-0.64	0.00374	0.0503	activity regulated cytoskeleton associated protein [Source:HGNC Symbol;Acc:HGNC:648]
Igsf6	200.221	-0.44	0.00375	0.0503	immunoglobulin superfamily member 6 [Source:HGNC Symbol;Acc:HGNC:5953]
Ttc8	1133.91	0.43	0.00375	0.0503	tetratricopeptide repeat domain 8 [Source:HGNC Symbol;Acc:HGNC:20087]
Ccny	2378.36	0.2	0.00375	0.0503	cyclin Y [Source:HGNC Symbol;Acc:HGNC:23354]
Rbbp8	276.263	-0.33	0.00382	0.0513	RB binding protein 8, endonuclease [Source:HGNC Symbol;Acc:HGNC:9891]
Preb	908.1	0.34	0.00383	0.0513	prolactin regulatory element binding [Source:HGNC Symbol;Acc:HGNC:9356]
Trappc6b	1110.81	0.29	0.00383	0.0513	trafficking protein particle complex subunit 6B [Source:HGNC Symbol;Acc:HGNC:23066]
Cntn4	17862.4	0.22	0.00384	0.0514	contactin 4 [Source:HGNC Symbol;Acc:HGNC:2174]
Ankmy1	45.8479	-0.7	0.00385	0.0515	ankyrin repeat and MYND domain containing 1 [Source:HGNC Symbol;Acc:HGNC:20987]
Nfu1	529.616	0.24	0.00386	0.0515	NFU1 iron-sulfur cluster scaffold [Source:HGNC Symbol;Acc:HGNC:16287]
Disp3	111.508	-0.55	0.00386	0.0516	dispatched RND transporter family member 3 [Source:HGNC Symbol;Acc:HGNC:29251]
Dhdh	207.199	0.35	0.00389	0.0518	dihydrodiol dehydrogenase [Source:HGNC Symbol;Acc:HGNC:17887]
Lin7c	413.646	0.26	0.00391	0.052	lin-7 homolog C, crumbs cell polarity complex component [Source:HGNC Symbol;Acc:HGNC:17789]
Klhl29	9993.79	-0.23	0.00391	0.052	kelch like family member 29 [Source:HGNC Symbol;Acc:HGNC:29404]
Pram1	643.675	-0.28	0.0039	0.052	PML-RARA regulated adaptor molecule 1 [Source:HGNC Symbol;Acc:HGNC:30091]
1700110K17Rik	268.915	-0.54	0.00392	0.0521
Prkd1	4972.42	0.25	0.00392	0.0521	protein kinase D1 [Source:HGNC Symbol;Acc:HGNC:9407]
Naxd	699.995	0.35	0.00393	0.0521	NAD(P)HX dehydratase [Source:HGNC Symbol;Acc:HGNC:25576]
Ppp4r4	3110.21	-0.17	0.00394	0.0523	protein phosphatase 4 regulatory subunit 4 [Source:HGNC Symbol;Acc:HGNC:23788]
Zc2hc1a	950.364	0.24	0.00398	0.0527	zinc finger C2HC-type containing 1A [Source:HGNC Symbol;Acc:HGNC:24277]
Zfp236	1154.24	-0.19	0.00402	0.0532
Spata2l	450.907	-0.38	0.00402	0.0532	spermatogenesis associated 2 like [Source:HGNC Symbol;Acc:HGNC:28393]
Tmed7	447.167	0.33	0.00405	0.0536	transmembrane p24 trafficking protein 7 [Source:HGNC Symbol;Acc:HGNC:24253]
Cntnap5c	3187.95	0.26	0.00406	0.0537
Samd5	2452.51	0.32	0.00407	0.0537	sterile alpha motif domain containing 5 [Source:HGNC Symbol;Acc:HGNC:21180]
Gm33228	609.083	0.25	0.00408	0.0538
Ajm1	358.773	-0.35	0.0041	0.0541	apical junction component 1 homolog [Source:HGNC Symbol;Acc:HGNC:37284]
Pcdh19	167.715	0.37	0.00412	0.0543	protocadherin 19 [Source:HGNC Symbol;Acc:HGNC:14270]
Gm11457	356.131	-0.43	0.00413	0.0543
9430041J12Rik	131.393	-0.41	0.00414	0.0543
Gtdc1	1647.65	0.23	0.00414	0.0544	glycosyltransferase like domain containing 1 [Source:HGNC Symbol;Acc:HGNC:20887]
Rmnd5b	735.211	-0.2	0.00417	0.0546	required for meiotic nuclear division 5 homolog B [Source:HGNC Symbol;Acc:HGNC:26181]
Sapcd1	71.9137	0.59	0.00416	0.0546	suppressor APC domain containing 1 [Source:HGNC Symbol;Acc:HGNC:13938]
Nwd2	113.476	-0.47	0.00418	0.0547	NACHT and WD repeat domain containing 2 [Source:HGNC Symbol;Acc:HGNC:29229]
Erlec1	979.412	0.24	0.00419	0.0548	endoplasmic reticulum lectin 1 [Source:HGNC Symbol;Acc:HGNC:25222]
H3f3b	2037.61	0.3	0.00419	0.0548
Begain	615.366	-0.25	0.0042	0.0549	brain enriched guanylate kinase associated [Source:HGNC Symbol;Acc:HGNC:24163]
Vps13c	1841.12	-0.2	0.00421	0.055	vacuolar protein sorting 13 homolog C [Source:HGNC Symbol;Acc:HGNC:23594]
Sgsm1	1061.53	-0.46	0.00422	0.0551	small G protein signaling modulator 1 [Source:HGNC Symbol;Acc:HGNC:29410]
Pdia5	632.36	-0.47	0.00425	0.0554	protein disulfide isomerase family A member 5 [Source:HGNC Symbol;Acc:HGNC:24811]
Ttc7	542.525	-0.28	0.00425	0.0554
Trafd1	388.259	0.31	0.00426	0.0555	TRAF-type zinc finger domain containing 1 [Source:HGNC Symbol;Acc:HGNC:24808]
Pde4a	2358.92	-0.26	0.00429	0.0558	phosphodiesterase 4A [Source:HGNC Symbol;Acc:HGNC:8780]
Cdip1	1296.42	-0.16	0.00429	0.0558	cell death inducing p53 target 1 [Source:HGNC Symbol;Acc:HGNC:13234]
Neurl1a	1224.2	-0.24	0.00429	0.0558
Gm43140	156.874	0.49	0.00432	0.0561
Tceal5	953.997	-0.44	0.00433	0.0562	transcription elongation factor A like 5 [Source:HGNC Symbol;Acc:HGNC:22282]
Ebag9	292.596	0.3	0.00434	0.0562	estrogen receptor binding site associated antigen 9 [Source:HGNC Symbol;Acc:HGNC:3123]
Slc35a5	208.59	0.32	0.00435	0.0564	solute carrier family 35 member A5 [Source:HGNC Symbol;Acc:HGNC:20792]
Gm40155	90.5134	-0.54	0.00437	0.0566
Neu2	167.584	-0.4	0.00438	0.0566	neuraminidase 2 [Source:HGNC Symbol;Acc:HGNC:7759]
Sult1a1	43.5129	-0.73	0.00439	0.0568	sulfotransferase family 1A member 1 [Source:HGNC Symbol;Acc:HGNC:11453]
Cacnb3	425.181	-0.3	0.00441	0.0569	calcium voltage-gated channel auxiliary subunit beta 3 [Source:HGNC Symbol;Acc:HGNC:1403]
4933406I18Rik	1789.26	0.28	0.00443	0.0571
Msmo1	650.69	0.28	0.00444	0.0572	methylsterol monooxygenase 1 [Source:HGNC Symbol;Acc:HGNC:10545]
B230369F24Rik	212	0.43	0.00447	0.0575
Gm13629	376.251	0.27	0.00448	0.0576
Fam20c	433.787	-0.25	0.00449	0.0577	FAM20C golgi associated secretory pathway kinase [Source:HGNC Symbol;Acc:HGNC:22140]
Parp10	27.3042	-0.79	0.0045	0.0577	poly(ADP-ribose) polymerase family member 10 [Source:HGNC Symbol;Acc:HGNC:25895]
Gm26760	340.94	0.46	0.00449	0.0577
Gm21814	152.907	0.42	0.00451	0.0578
Pan2	361.254	-0.27	0.00451	0.0578	poly(A) specific ribonuclease subunit PAN2 [Source:HGNC Symbol;Acc:HGNC:20074]
Cox16	3987.84	0.16	0.00451	0.0578	cytochrome c oxidase assembly factor COX16 [Source:HGNC Symbol;Acc:HGNC:20213]
Tars	215.955	-0.37	0.00454	0.0581
Dnajb9	298.917	0.38	0.00456	0.0582	DnaJ heat shock protein family (Hsp40) member B9 [Source:HGNC Symbol;Acc:HGNC:6968]
Kif13a	1144.58	-0.23	0.00458	0.0585	kinesin family member 13A [Source:HGNC Symbol;Acc:HGNC:14566]
Mir100hg	8393.06	-0.15	0.00461	0.0588	mir-100-let-7a-2-mir-125b-1 cluster host gene [Source:HGNC Symbol;Acc:HGNC:39522]
Gm42875	56.1208	-0.66	0.00462	0.0589
Gm16095	17.9609	-1.41	0.00462	0.0589
Slc25a42	343.981	0.28	0.00463	0.059	solute carrier family 25 member 42 [Source:HGNC Symbol;Acc:HGNC:28380]
Lztfl1	1502.61	0.21	0.00464	0.0591	leucine zipper transcription factor like 1 [Source:HGNC Symbol;Acc:HGNC:6741]
Ulk3	166.885	0.4	0.00465	0.0591	unc-51 like kinase 3 [Source:HGNC Symbol;Acc:HGNC:19703]
Cdh15	31.3508	0.94	0.00469	0.0596	cadherin 15 [Source:HGNC Symbol;Acc:HGNC:1754]
Ski	1470.76	-0.18	0.00471	0.0597	SKI proto-oncogene [Source:HGNC Symbol;Acc:HGNC:10896]
Pop4	119.812	-0.4	0.00471	0.0597	POP4 homolog, ribonuclease P/MRP subunit [Source:HGNC Symbol;Acc:HGNC:30081]
Zdhhc2	1572.59	-0.25	0.00471	0.0597	zinc finger DHHC-type palmitoyltransferase 2 [Source:HGNC Symbol;Acc:HGNC:18469]
Gins2	77.8246	-0.5	0.0047	0.0597	GINS complex subunit 2 [Source:HGNC Symbol;Acc:HGNC:24575]
Golga2	421.445	-0.27	0.00473	0.0598	golgin A2 [Source:HGNC Symbol;Acc:HGNC:4425]
Rilpl1	425.042	-0.23	0.00473	0.0598	Rab interacting lysosomal protein like 1 [Source:HGNC Symbol;Acc:HGNC:26814]
Hivep2	7113.78	-0.37	0.00473	0.0598	HIVEP zinc finger 2 [Source:HGNC Symbol;Acc:HGNC:4921]
Zfhx3	2794.36	-0.26	0.00475	0.06	zinc finger homeobox 3 [Source:HGNC Symbol;Acc:HGNC:777]
Gm45188	22.8427	-0.92	0.00476	0.0601
Sobp	669.06	-0.39	0.00478	0.0603	sine oculis binding protein homolog [Source:HGNC Symbol;Acc:HGNC:29256]
0610009L18Rik	122.669	0.52	0.00478	0.0603
Agl	370.327	-0.27	0.0048	0.0604	amylo-alpha-1, 6-glucosidase, 4-alpha-glucanotransferase [Source:HGNC Symbol;Acc:HGNC:321]
Frmpd4	17742.1	0.16	0.0048	0.0604	FERM and PDZ domain containing 4 [Source:HGNC Symbol;Acc:HGNC:29007]
Wscd2	1750.84	-0.25	0.00482	0.0605	WSC domain containing 2 [Source:HGNC Symbol;Acc:HGNC:29117]
Npc2	403.984	0.24	0.00481	0.0605	NPC intracellular cholesterol transporter 2 [Source:HGNC Symbol;Acc:HGNC:14537]
Synpr	2642.01	0.25	0.00482	0.0605	synaptoporin [Source:HGNC Symbol;Acc:HGNC:16507]
Lamp2	837.803	0.18	0.00483	0.0606	lysosomal associated membrane protein 2 [Source:HGNC Symbol;Acc:HGNC:6501]
Dpp3	233.368	-0.31	0.00488	0.0611	dipeptidyl peptidase 3 [Source:HGNC Symbol;Acc:HGNC:3008]
Trerf1	7176.08	-0.28	0.0049	0.0614	transcriptional regulating factor 1 [Source:HGNC Symbol;Acc:HGNC:18273]
Gm20063	571.469	0.31	0.00492	0.0615
Nifk	190.487	-0.38	0.00493	0.0617	nucleolar protein interacting with the FHA domain of MKI67 [Source:HGNC Symbol;Acc:HGNC:17838]
Gm47661	108.176	-0.46	0.00494	0.0617
Vma21	241.324	0.38	0.00494	0.0617	vacuolar ATPase assembly factor VMA21 [Source:HGNC Symbol;Acc:HGNC:22082]
Asb8	294.759	0.26	0.00495	0.0618	ankyrin repeat and SOCS box containing 8 [Source:HGNC Symbol;Acc:HGNC:17183]
Oxld1	135.421	0.41	0.00497	0.0619	oxidoreductase like domain containing 1 [Source:HGNC Symbol;Acc:HGNC:27901]
Bach2	1427.8	-0.66	0.00499	0.062	BTB domain and CNC homolog 2 [Source:HGNC Symbol;Acc:HGNC:14078]
Micu3	2156.32	0.22	0.00499	0.062	mitochondrial calcium uptake family member 3 [Source:HGNC Symbol;Acc:HGNC:27820]
Micu1	2189.13	-0.15	0.00499	0.062	mitochondrial calcium uptake 1 [Source:HGNC Symbol;Acc:HGNC:1530]
Asb3	2215.94	0.22	0.005	0.062	ankyrin repeat and SOCS box containing 3 [Source:HGNC Symbol;Acc:HGNC:16013]
Acsl6	921.109	-0.38	0.00499	0.062	acyl-CoA synthetase long chain family member 6 [Source:HGNC Symbol;Acc:HGNC:16496]
Fscn2	11.4699	-1.18	0.00499	0.062	fascin actin-bundling protein 2, retinal [Source:HGNC Symbol;Acc:HGNC:3960]
AW554918	1380.82	0.22	0.00499	0.062
Immt	997.722	0.19	0.00501	0.0621	inner membrane mitochondrial protein [Source:HGNC Symbol;Acc:HGNC:6047]
Cbr4	148.828	0.39	0.00505	0.0625	carbonyl reductase 4 [Source:HGNC Symbol;Acc:HGNC:25891]
Chac2	611.69	0.22	0.00505	0.0625	ChaC glutathione specific gamma-glutamylcyclotransferase 2 [Source:HGNC Symbol;Acc:HGNC:32363]
Zfp810	447.299	0.3	0.00506	0.0626
Cacna1e	13172.4	-0.18	0.00508	0.0628	calcium voltage-gated channel subunit alpha1 E [Source:HGNC Symbol;Acc:HGNC:1392]
Rttn	475.478	0.23	0.00511	0.063	rotatin [Source:HGNC Symbol;Acc:HGNC:18654]
Fyco1	1400.69	-0.28	0.00513	0.0633	FYVE and coiled-coil domain autophagy adaptor 1 [Source:HGNC Symbol;Acc:HGNC:14673]
Dmd	13384.7	0.21	0.00516	0.0636	dystrophin [Source:HGNC Symbol;Acc:HGNC:2928]
Prex2	1118.39	0.36	0.00517	0.0636	phosphatidylinositol-3,4,5-trisphosphate dependent Rac exchange factor 2 [Source:HGNC Symbol;Acc:HGNC:22950]
Rabggtb	481.749	0.27	0.00517	0.0636	Rab geranylgeranyltransferase subunit beta [Source:HGNC Symbol;Acc:HGNC:9796]
Smc2	189.252	0.39	0.00518	0.0636	structural maintenance of chromosomes 2 [Source:HGNC Symbol;Acc:HGNC:14011]
Saysd1	271.829	0.31	0.00517	0.0636	SAYSVFN motif domain containing 1 [Source:HGNC Symbol;Acc:HGNC:21025]
Pcdhga11	40.6849	-0.66	0.00521	0.064	protocadherin gamma subfamily A, 11 [Source:HGNC Symbol;Acc:HGNC:8698]
Traf6	443.648	0.28	0.00522	0.0641	TNF receptor associated factor 6 [Source:HGNC Symbol;Acc:HGNC:12036]
Gm44167	139.73	-0.36	0.00522	0.0641
Iqcm	442.598	0.41	0.00523	0.0641	IQ motif containing M [Source:HGNC Symbol;Acc:HGNC:53443]
Pip4k2b	480.373	-0.25	0.00525	0.0643	phosphatidylinositol-5-phosphate 4-kinase type 2 beta [Source:HGNC Symbol;Acc:HGNC:8998]
Wdr59	521.021	-0.25	0.00525	0.0643	WD repeat domain 59 [Source:HGNC Symbol;Acc:HGNC:25706]
Gm45732	154.751	-0.51	0.00526	0.0643
Nnt	77.2249	0.54	0.00528	0.0646	nicotinamide nucleotide transhydrogenase [Source:HGNC Symbol;Acc:HGNC:7863]
Dlgap4	2389.52	-0.23	0.00529	0.0646	DLG associated protein 4 [Source:HGNC Symbol;Acc:HGNC:24476]
Irgq	204.019	-0.39	0.00531	0.0647	immunity related GTPase Q [Source:HGNC Symbol;Acc:HGNC:24868]
Sbf1	649.592	-0.39	0.00531	0.0647	SET binding factor 1 [Source:HGNC Symbol;Acc:HGNC:10542]
Cdan1	122.98	0.5	0.00532	0.0648	codanin 1 [Source:HGNC Symbol;Acc:HGNC:1713]
Pappa2	75.2775	0.65	0.00534	0.065	pappalysin 2 [Source:HGNC Symbol;Acc:HGNC:14615]
Trappc4	681.793	0.31	0.00534	0.065	trafficking protein particle complex subunit 4 [Source:HGNC Symbol;Acc:HGNC:19943]
Spin2c	23.4794	0.84	0.00534	0.065
Gm9725	38.0395	0.72	0.00535	0.065
Anks1b	52776.2	-0.25	0.00537	0.0651	ankyrin repeat and sterile alpha motif domain containing 1B [Source:HGNC Symbol;Acc:HGNC:24600]
Calcoco1	952.138	0.18	0.00537	0.0651	calcium binding and coiled-coil domain 1 [Source:HGNC Symbol;Acc:HGNC:29306]
Cldn18	34.7248	-0.79	0.00538	0.0652	claudin 18 [Source:HGNC Symbol;Acc:HGNC:2039]
Atp6v0b	6313.02	0.24	0.00546	0.0661	ATPase H+ transporting V0 subunit b [Source:HGNC Symbol;Acc:HGNC:861]
Gm15886	495.223	-0.38	0.00547	0.0661
Zcchc8	764.218	-0.22	0.00548	0.0661	zinc finger CCHC-type containing 8 [Source:HGNC Symbol;Acc:HGNC:25265]
Gm47689	91.1988	0.56	0.00548	0.0661
Kcnq3	15696.2	-0.21	0.00548	0.0661	potassium voltage-gated channel subfamily Q member 3 [Source:HGNC Symbol;Acc:HGNC:6297]
Ganab	526.355	0.2	0.00548	0.0661	glucosidase II alpha subunit [Source:HGNC Symbol;Acc:HGNC:4138]
Map6	1021.75	-0.27	0.00551	0.0665	microtubule associated protein 6 [Source:HGNC Symbol;Acc:HGNC:6868]
Stx2	389.012	-0.32	0.00552	0.0666	syntaxin 2 [Source:HGNC Symbol;Acc:HGNC:3403]
Pld5	1959.1	-0.34	0.00553	0.0666	phospholipase D family member 5 [Source:HGNC Symbol;Acc:HGNC:26879]
Iglon5	281.345	-0.35	0.00554	0.0666	IgLON family member 5 [Source:HGNC Symbol;Acc:HGNC:34550]
Pop7	181.028	0.47	0.00555	0.0667	POP7 homolog, ribonuclease P/MRP subunit [Source:HGNC Symbol;Acc:HGNC:19949]
Gm21057	96.6481	-0.49	0.00556	0.0668
Celf4	8006.12	-0.25	0.00556	0.0668	CUGBP Elav-like family member 4 [Source:HGNC Symbol;Acc:HGNC:14015]
Tnk2	860.921	-0.2	0.00557	0.0669	tyrosine kinase non receptor 2 [Source:HGNC Symbol;Acc:HGNC:19297]
Mpp3	383.68	-0.31	0.00562	0.0673	MAGUK p55 scaffold protein 3 [Source:HGNC Symbol;Acc:HGNC:7221]
Zdhhc14	5531.75	-0.34	0.00562	0.0674	zinc finger DHHC-type palmitoyltransferase 14 [Source:HGNC Symbol;Acc:HGNC:20341]
Shank1	468.303	-0.24	0.00564	0.0674	SH3 and multiple ankyrin repeat domains 1 [Source:HGNC Symbol;Acc:HGNC:15474]
Sesn1	2304.41	0.25	0.00563	0.0674	sestrin 1 [Source:HGNC Symbol;Acc:HGNC:21595]
Dhx40	984.495	-0.17	0.0057	0.0681	DEAH-box helicase 40 [Source:HGNC Symbol;Acc:HGNC:18018]
Fmnl1	361.038	-0.36	0.0057	0.0681	formin like 1 [Source:HGNC Symbol;Acc:HGNC:1212]
Kctd5	174.779	-0.34	0.00571	0.0682	potassium channel tetramerization domain containing 5 [Source:HGNC Symbol;Acc:HGNC:21423]
Gtf2ird1	1139.88	-0.25	0.00572	0.0682	GTF2I repeat domain containing 1 [Source:HGNC Symbol;Acc:HGNC:4661]
Matk	2682.06	0.19	0.00574	0.0685	megakaryocyte-associated tyrosine kinase [Source:HGNC Symbol;Acc:HGNC:6906]
Pnn	3028.84	0.33	0.00577	0.0687	pinin, desmosome associated protein [Source:HGNC Symbol;Acc:HGNC:9162]
Klhl22	939.29	-0.18	0.00581	0.0692	kelch like family member 22 [Source:HGNC Symbol;Acc:HGNC:25888]
Gpm6a	8829.69	0.24	0.00582	0.0692	glycoprotein M6A [Source:HGNC Symbol;Acc:HGNC:4460]
Ltc4s	53.9461	0.6	0.00584	0.0695	leukotriene C4 synthase [Source:HGNC Symbol;Acc:HGNC:6719]
Med20	256.51	-0.29	0.00585	0.0695	mediator complex subunit 20 [Source:HGNC Symbol;Acc:HGNC:16840]
Pnisr	6385.92	0.24	0.00587	0.0696	PNN interacting serine and arginine rich protein [Source:HGNC Symbol;Acc:HGNC:21222]
Nif3l1	354.414	-0.25	0.0059	0.0696	NGG1 interacting factor 3 like 1 [Source:HGNC Symbol;Acc:HGNC:13390]
Atp1a4	17.6547	1.21	0.00588	0.0696	ATPase Na+/K+ transporting subunit alpha 4 [Source:HGNC Symbol;Acc:HGNC:14073]
Glrb	1732.81	0.2	0.00587	0.0696	glycine receptor beta [Source:HGNC Symbol;Acc:HGNC:4329]
Fhod1	101.537	-0.5	0.00589	0.0696	formin homology 2 domain containing 1 [Source:HGNC Symbol;Acc:HGNC:17905]
Lmnb2	105.275	-0.39	0.0059	0.0696	lamin B2 [Source:HGNC Symbol;Acc:HGNC:6638]
Zfp867	129.473	0.42	0.0059	0.0696
Rbm26	3993.83	0.19	0.00588	0.0696	RNA binding motif protein 26 [Source:HGNC Symbol;Acc:HGNC:20327]
Htr4	900.086	0.41	0.0059	0.0696	5-hydroxytryptamine receptor 4 [Source:HGNC Symbol;Acc:HGNC:5299]
Tmem42	97.9167	0.42	0.00591	0.0697	transmembrane protein 42 [Source:HGNC Symbol;Acc:HGNC:28444]
Gm12122	103.344	-0.44	0.00591	0.0697
Frem2	370.553	0.25	0.00595	0.07	FRAS1 related extracellular matrix 2 [Source:HGNC Symbol;Acc:HGNC:25396]
Tmed4	343.213	0.25	0.00594	0.07	transmembrane p24 trafficking protein 4 [Source:HGNC Symbol;Acc:HGNC:22301]
C230014O12Rik	443.534	-0.26	0.00596	0.0701
Snapc1	592.74	-0.26	0.00597	0.0701	small nuclear RNA activating complex polypeptide 1 [Source:HGNC Symbol;Acc:HGNC:11134]
Gm38336	32.7208	-0.77	0.00601	0.0705
Mrpl19	264.659	-0.29	0.00601	0.0705	mitochondrial ribosomal protein L19 [Source:HGNC Symbol;Acc:HGNC:14052]
Leng8	1893.45	0.27	0.00602	0.0705	leukocyte receptor cluster member 8 [Source:HGNC Symbol;Acc:HGNC:15500]
Vmn2r56	25.6587	0.83	0.00601	0.0705
Gm28905	8213.15	0.23	0.00602	0.0705
Xrn2	1899.31	-0.18	0.00604	0.0707	5'-3' exoribonuclease 2 [Source:HGNC Symbol;Acc:HGNC:12836]
Vrtn	20.2903	-0.86	0.00607	0.071	vertebrae development associated [Source:HGNC Symbol;Acc:HGNC:20223]
Zfp799	1652.06	0.24	0.0061	0.0712
Xlr3a	20.691	-1.03	0.00611	0.0713
Ccdc40	64.1634	-0.55	0.00612	0.0714	coiled-coil domain containing 40 [Source:HGNC Symbol;Acc:HGNC:26090]
Lmbrd1	1332.53	0.19	0.00614	0.0715	LMBR1 domain containing 1 [Source:HGNC Symbol;Acc:HGNC:23038]
P4ha3	45.5011	0.66	0.00614	0.0715	prolyl 4-hydroxylase subunit alpha 3 [Source:HGNC Symbol;Acc:HGNC:30135]
Gm27198	49.8078	-0.57	0.00614	0.0715
Polr1c	318.586	-0.32	0.00614	0.0715	RNA polymerase I and III subunit C [Source:HGNC Symbol;Acc:HGNC:20194]
Sez6	3921.22	-0.18	0.00615	0.0715	seizure related 6 homolog [Source:HGNC Symbol;Acc:HGNC:15955]
Immp1l	2092.25	0.15	0.00619	0.0716	inner mitochondrial membrane peptidase subunit 1 [Source:HGNC Symbol;Acc:HGNC:26317]
Gm37035	11.0799	1.17	0.00617	0.0716
Smim8	276.607	0.36	0.00618	0.0716	small integral membrane protein 8 [Source:HGNC Symbol;Acc:HGNC:21401]
Dffb	330.447	-0.27	0.00617	0.0716	DNA fragmentation factor subunit beta [Source:HGNC Symbol;Acc:HGNC:2773]
Lsm1	496.638	0.26	0.00618	0.0716	LSM1 homolog, mRNA degradation associated [Source:HGNC Symbol;Acc:HGNC:20472]
2300009A05Rik	307.221	0.29	0.00619	0.0716
Gm16212	21.987	-0.86	0.00618	0.0716
Slc22a4	76.0011	0.56	0.0062	0.0717	solute carrier family 22 member 4 [Source:HGNC Symbol;Acc:HGNC:10968]
Arfrp1	504.327	-0.29	0.00621	0.0717	ADP ribosylation factor related protein 1 [Source:HGNC Symbol;Acc:HGNC:662]
Abhd17a	790.48	-0.68	0.00621	0.0717	abhydrolase domain containing 17A, depalmitoylase [Source:HGNC Symbol;Acc:HGNC:28756]
Tdg	382.207	-0.29	0.00623	0.0719	thymine DNA glycosylase [Source:HGNC Symbol;Acc:HGNC:11700]
Stx3	610.205	0.2	0.00624	0.0719	syntaxin 3 [Source:HGNC Symbol;Acc:HGNC:11438]
1110038F14Rik	526.481	-0.38	0.00625	0.072
Fbxl5	1970.15	0.17	0.00626	0.072	F-box and leucine rich repeat protein 5 [Source:HGNC Symbol;Acc:HGNC:13602]
Rad51ap2	14.2303	1.18	0.00627	0.0721	RAD51 associated protein 2 [Source:HGNC Symbol;Acc:HGNC:34417]
Eva1c	13.1505	-1.02	0.00627	0.0721	eva-1 homolog C [Source:HGNC Symbol;Acc:HGNC:13239]
Zdhhc12	95.9348	0.42	0.00629	0.0723	zinc finger DHHC-type palmitoyltransferase 12 [Source:HGNC Symbol;Acc:HGNC:19159]
Gm20618	268.244	0.32	0.0063	0.0723
Smn1	310.516	-0.27	0.0063	0.0723	survival of motor neuron 1, telomeric [Source:HGNC Symbol;Acc:HGNC:11117]
Jpx	1501.01	0.19	0.00631	0.0723	JPX transcript, XIST activator [Source:HGNC Symbol;Acc:HGNC:37191]
Pak2	981.219	0.18	0.00633	0.0726	p21 (RAC1) activated kinase 2 [Source:HGNC Symbol;Acc:HGNC:8591]
Actr1b	1364.78	-0.41	0.00635	0.0727	actin related protein 1B [Source:HGNC Symbol;Acc:HGNC:168]
Ppil3	236.493	0.27	0.00637	0.0729	peptidylprolyl isomerase like 3 [Source:HGNC Symbol;Acc:HGNC:9262]
Grk4	214.656	0.46	0.00638	0.0729	G protein-coupled receptor kinase 4 [Source:HGNC Symbol;Acc:HGNC:4543]
Tsfm	270.249	0.3	0.00638	0.0729	Ts translation elongation factor, mitochondrial [Source:HGNC Symbol;Acc:HGNC:12367]
Zfp758	112.43	0.4	0.00637	0.0729
Zfp458	413.777	0.36	0.0064	0.073
Sh3bp1	160.96	-0.37	0.00642	0.0732	SH3 domain binding protein 1 [Source:HGNC Symbol;Acc:HGNC:10824]
Slx4ip	1054.89	0.17	0.00643	0.0732	SLX4 interacting protein [Source:HGNC Symbol;Acc:HGNC:16225]
Dhrs3	88.9828	-0.52	0.00643	0.0732	dehydrogenase/reductase 3 [Source:HGNC Symbol;Acc:HGNC:17693]
Hinfp	261.629	-0.26	0.00645	0.0732	histone H4 transcription factor [Source:HGNC Symbol;Acc:HGNC:17850]
Rps6ka2	978.006	-0.29	0.00644	0.0732	ribosomal protein S6 kinase A2 [Source:HGNC Symbol;Acc:HGNC:10431]
Carnmt1	497.362	-0.23	0.00644	0.0732	carnosine N-methyltransferase 1 [Source:HGNC Symbol;Acc:HGNC:23435]
Inka2	771.782	-0.19	0.00648	0.0734	inka box actin regulator 2 [Source:HGNC Symbol;Acc:HGNC:28045]
Gm15904	116.051	-0.45	0.00648	0.0734
Ddx54	210.548	-0.31	0.00647	0.0734	DEAD-box helicase 54 [Source:HGNC Symbol;Acc:HGNC:20084]
Hace1	2184.98	0.15	0.00648	0.0734	HECT domain and ankyrin repeat containing E3 ubiquitin protein ligase 1 [Source:HGNC Symbol;Acc:HGNC:21033]
Ptch1	1461.95	-0.23	0.00648	0.0734	patched 1 [Source:HGNC Symbol;Acc:HGNC:9585]
Dync2h1	2012.37	0.24	0.00649	0.0734	dynein cytoplasmic 2 heavy chain 1 [Source:HGNC Symbol;Acc:HGNC:2962]
Lrp1b	65383.2	0.22	0.00651	0.0736	LDL receptor related protein 1B [Source:HGNC Symbol;Acc:HGNC:6693]
Gm31881	84.7637	0.52	0.00654	0.0739
Hrk	353.927	-0.3	0.00654	0.0739	harakiri, BCL2 interacting protein [Source:HGNC Symbol;Acc:HGNC:5185]
Gm16337	334.466	-0.5	0.00656	0.0739
Gm49003	1481.1	-0.3	0.00655	0.0739
Pcca	2285.77	0.2	0.00656	0.0739	propionyl-CoA carboxylase subunit alpha [Source:HGNC Symbol;Acc:HGNC:8653]
BC028528	45.8741	-0.6	0.00657	0.074
Gm14326	356.935	0.25	0.00658	0.0741
Esyt2	3486.95	0.21	0.0066	0.0742	extended synaptotagmin 2 [Source:HGNC Symbol;Acc:HGNC:22211]
Zbtb25	287.471	0.36	0.0066	0.0742	zinc finger and BTB domain containing 25 [Source:HGNC Symbol;Acc:HGNC:13112]
Tomm6os	31.2772	-0.72	0.00661	0.0742
Pcdhb6	241.763	0.43	0.00662	0.0743	protocadherin beta 6 [Source:HGNC Symbol;Acc:HGNC:8691]
Nsmf	637.519	-0.21	0.00665	0.0746	NMDA receptor synaptonuclear signaling and neuronal migration factor [Source:HGNC Symbol;Acc:HGNC:29843]
Xrcc1	237.302	-0.33	0.00669	0.0749	X-ray repair cross complementing 1 [Source:HGNC Symbol;Acc:HGNC:12828]
Ring1	339.05	-0.34	0.00668	0.0749	ring finger protein 1 [Source:HGNC Symbol;Acc:HGNC:10018]
Coro2b	1730.91	-0.26	0.00669	0.0749	coronin 2B [Source:HGNC Symbol;Acc:HGNC:2256]
Zfp457	85.8504	0.42	0.00673	0.0753
Mrpl21	791.228	0.26	0.00674	0.0754	mitochondrial ribosomal protein L21 [Source:HGNC Symbol;Acc:HGNC:14479]
Eif4h	897.618	0.2	0.00676	0.0755	eukaryotic translation initiation factor 4H [Source:HGNC Symbol;Acc:HGNC:12741]
Zfp963	76.7932	0.5	0.00677	0.0755
Gm50250	258.477	-0.47	0.00677	0.0756
4933435F18Rik	19.6297	1.29	0.0068	0.0756
4933433G15Rik	25.204	1.08	0.0068	0.0756
9330162012Rik	111.012	0.41	0.0068	0.0756
Prrt1	811.694	-0.44	0.00679	0.0756	proline rich transmembrane protein 1 [Source:HGNC Symbol;Acc:HGNC:13943]
Lancl1	1487.21	0.23	0.00683	0.076	LanC like glutathione S-transferase 1 [Source:HGNC Symbol;Acc:HGNC:6508]
Tatdn3	190.778	0.39	0.00684	0.076	TatD DNase domain containing 3 [Source:HGNC Symbol;Acc:HGNC:27010]
Pigk	7351.52	-0.4	0.00689	0.0765	phosphatidylinositol glycan anchor biosynthesis class K [Source:HGNC Symbol;Acc:HGNC:8965]
Cntn5	40599.2	0.31	0.0069	0.0765	contactin 5 [Source:HGNC Symbol;Acc:HGNC:2175]
4930512B01Rik	525.623	-0.34	0.0069	0.0765
Gm48651	38.7367	-0.65	0.00696	0.0771
Timm44	1899.4	-0.3	0.00697	0.0771	translocase of inner mitochondrial membrane 44 [Source:HGNC Symbol;Acc:HGNC:17316]
Gm35166	100.266	-0.47	0.00696	0.0771
Maip1	199.799	0.33	0.00698	0.0771	matrix AAA peptidase interacting protein 1 [Source:HGNC Symbol;Acc:HGNC:26198]
Mycbp	516.435	0.27	0.00698	0.0771	MYC binding protein [Source:HGNC Symbol;Acc:HGNC:7554]
Dusp5	27.5166	-0.81	0.00698	0.0771	dual specificity phosphatase 5 [Source:HGNC Symbol;Acc:HGNC:3071]
Rpa3	288.203	0.48	0.00699	0.0772	replication protein A3 [Source:HGNC Symbol;Acc:HGNC:10291]
Cklf	91.7781	0.48	0.00702	0.0774	chemokine like factor [Source:HGNC Symbol;Acc:HGNC:13253]
Fhod3	115.484	-0.37	0.00702	0.0774	formin homology 2 domain containing 3 [Source:HGNC Symbol;Acc:HGNC:26178]
Gm5141	303.407	0.35	0.00703	0.0775
Mir124-2hg	960.389	0.31	0.00704	0.0775	MIR124-2 host gene [Source:HGNC Symbol;Acc:HGNC:48723]
Rbm41	641.853	-0.19	0.00705	0.0776	RNA binding motif protein 41 [Source:HGNC Symbol;Acc:HGNC:25617]
Tmem45a2	11.2405	1.06	0.00707	0.0777
Spsb3	165.9	0.33	0.00711	0.0782	splA/ryanodine receptor domain and SOCS box containing 3 [Source:HGNC Symbol;Acc:HGNC:30629]
Mta2	254.187	-0.35	0.00712	0.0782	metastasis associated 1 family member 2 [Source:HGNC Symbol;Acc:HGNC:7411]
Stk39	1596.26	-0.16	0.00714	0.0783	serine/threonine kinase 39 [Source:HGNC Symbol;Acc:HGNC:17717]
Tagln	16.9771	-0.91	0.00714	0.0783	transgelin [Source:HGNC Symbol;Acc:HGNC:11553]
Slc25a47	59.4932	0.52	0.00715	0.0783	solute carrier family 25 member 47 [Source:HGNC Symbol;Acc:HGNC:20115]
Alg13	255.721	0.27	0.00716	0.0784	ALG13 UDP-N-acetylglucosaminyltransferase subunit [Source:HGNC Symbol;Acc:HGNC:30881]
Dpy30	446.762	0.31	0.00719	0.0787	dpy-30 histone methyltransferase complex regulatory subunit [Source:HGNC Symbol;Acc:HGNC:24590]
Gatb	374.931	0.3	0.00726	0.0794	glutamyl-tRNA amidotransferase subunit B [Source:HGNC Symbol;Acc:HGNC:8849]
Asb13	350.63	0.29	0.0073	0.0797	ankyrin repeat and SOCS box containing 13 [Source:HGNC Symbol;Acc:HGNC:19765]
Rasl11b	98.136	0.8	0.00734	0.0801	RAS like family 11 member B [Source:HGNC Symbol;Acc:HGNC:23804]
Dcun1d5	1282.59	-0.16	0.00735	0.0801	defective in cullin neddylation 1 domain containing 5 [Source:HGNC Symbol;Acc:HGNC:28409]
Strn	9210.47	0.18	0.00735	0.0801	striatin [Source:HGNC Symbol;Acc:HGNC:11424]
Gypc	31.3059	-0.71	0.00735	0.0801	glycophorin C (Gerbich blood group) [Source:HGNC Symbol;Acc:HGNC:4704]
Mtf1	476.599	-0.24	0.00736	0.0801	metal regulatory transcription factor 1 [Source:HGNC Symbol;Acc:HGNC:7428]
Haghl	1010.77	0.24	0.00736	0.0801	hydroxyacylglutathione hydrolase like [Source:HGNC Symbol;Acc:HGNC:14177]
Snrpa1	513.623	-0.3	0.00738	0.0803	small nuclear ribonucleoprotein polypeptide A' [Source:HGNC Symbol;Acc:HGNC:11152]
Smim1	305.186	-0.45	0.0074	0.0804	small integral membrane protein 1 (Vel blood group) [Source:HGNC Symbol;Acc:HGNC:44204]
Gm14636	565.753	-0.24	0.00745	0.0809
Tmem94	465.824	-0.33	0.00745	0.0809	transmembrane protein 94 [Source:HGNC Symbol;Acc:HGNC:28983]
Ppm1h	1416.55	-0.23	0.00748	0.0811	protein phosphatase, Mg2+/Mn2+ dependent 1H [Source:HGNC Symbol;Acc:HGNC:18583]
Tipin	452.081	0.33	0.00749	0.0812	TIMELESS interacting protein [Source:HGNC Symbol;Acc:HGNC:30750]
Mpped1	629.061	-0.24	0.00751	0.0813	metallophosphoesterase domain containing 1 [Source:HGNC Symbol;Acc:HGNC:1306]
Dnaaf4	61.7454	0.51	0.00751	0.0813	dynein axonemal assembly factor 4 [Source:HGNC Symbol;Acc:HGNC:21493]
Wnt4	17.8338	-0.93	0.00753	0.0815	Wnt family member 4 [Source:HGNC Symbol;Acc:HGNC:12783]
Gm49876	119.026	-0.42	0.00754	0.0815
Rnf25	581.774	0.29	0.00759	0.082	ring finger protein 25 [Source:HGNC Symbol;Acc:HGNC:14662]
Gfra4	273.237	0.31	0.0076	0.0821	GDNF family receptor alpha 4 [Source:HGNC Symbol;Acc:HGNC:13821]
Dscaml1	1279.42	-0.39	0.00763	0.0823	DS cell adhesion molecule like 1 [Source:HGNC Symbol;Acc:HGNC:14656]
Cep164	762.12	0.26	0.00766	0.0826	centrosomal protein 164 [Source:HGNC Symbol;Acc:HGNC:29182]
Atp11b	1247.44	0.21	0.0077	0.0829	ATPase phospholipid transporting 11B (putative) [Source:HGNC Symbol;Acc:HGNC:13553]
Gm38102	14.1723	-0.97	0.00769	0.0829
Rasgef1c	357.67	-0.32	0.0077	0.0829	RasGEF domain family member 1C [Source:HGNC Symbol;Acc:HGNC:27400]
Unc50	521.909	0.29	0.00773	0.083	unc-50 inner nuclear membrane RNA binding protein [Source:HGNC Symbol;Acc:HGNC:16046]
Zfp951	255.084	0.35	0.00772	0.083
Flt1	14.4721	-1	0.00771	0.083	fms related receptor tyrosine kinase 1 [Source:HGNC Symbol;Acc:HGNC:3763]
B130034C11Rik	148.498	0.36	0.00773	0.083
Bach2os	24.5914	-1.03	0.00774	0.083
Gm12371	62.0402	0.57	0.00776	0.0832
Tex10	834.262	-0.26	0.0078	0.0835	testis expressed 10 [Source:HGNC Symbol;Acc:HGNC:25988]
Clns1a	692.138	-0.3	0.0078	0.0835	chloride nucleotide-sensitive channel 1A [Source:HGNC Symbol;Acc:HGNC:2080]
B230317F23Rik	154.369	-0.43	0.00781	0.0836
Zfp982	61.4914	0.79	0.00783	0.0837
Xylt1	730.805	-0.26	0.00784	0.0837	xylosyltransferase 1 [Source:HGNC Symbol;Acc:HGNC:15516]
Hagh	1179.62	0.2	0.00784	0.0837	hydroxyacylglutathione hydrolase [Source:HGNC Symbol;Acc:HGNC:4805]
Rexo5	18.3264	0.92	0.00784	0.0837	RNA exonuclease 5 [Source:HGNC Symbol;Acc:HGNC:24661]
Gm28370	206.843	0.38	0.00789	0.0841
Pcdh1	492.792	-0.23	0.0079	0.0842	protocadherin 1 [Source:HGNC Symbol;Acc:HGNC:8655]
Vldlr	878.923	0.17	0.0079	0.0842	very low density lipoprotein receptor [Source:HGNC Symbol;Acc:HGNC:12698]
Sema3a	636.16	1.01	0.00793	0.0843	semaphorin 3A [Source:HGNC Symbol;Acc:HGNC:10723]
Fitm1	18.0371	-0.86	0.00792	0.0843	fat storage inducing transmembrane protein 1 [Source:HGNC Symbol;Acc:HGNC:33714]
2610044O15Rik8	405.604	0.29	0.00794	0.0844
March7	1142.18	0.21	0.00797	0.0846
Zfp418	54.1205	0.53	0.00797	0.0846
Caly	2881.91	0.35	0.00796	0.0846	calcyon neuron specific vesicular protein [Source:HGNC Symbol;Acc:HGNC:17938]
Hmgcs2	21.2577	-0.85	0.00798	0.0847	3-hydroxy-3-methylglutaryl-CoA synthase 2 [Source:HGNC Symbol;Acc:HGNC:5008]
Bhmt	14.1937	-1.01	0.008	0.0848	betaine--homocysteine S-methyltransferase [Source:HGNC Symbol;Acc:HGNC:1047]
Usf2	620.328	-0.3	0.00802	0.0848	upstream transcription factor 2, c-fos interacting [Source:HGNC Symbol;Acc:HGNC:12594]
Hikeshi	595.969	0.24	0.00801	0.0848	heat shock protein nuclear import factor hikeshi [Source:HGNC Symbol;Acc:HGNC:26938]
Elavl3	2625.97	-0.15	0.00804	0.085	ELAV like RNA binding protein 3 [Source:HGNC Symbol;Acc:HGNC:3314]
Dancr	313.656	0.33	0.00805	0.0851	differentiation antagonizing non-protein coding RNA [Source:HGNC Symbol;Acc:HGNC:28964]
Ralyl	3591	0.27	0.00806	0.0851	RALY RNA binding protein like [Source:HGNC Symbol;Acc:HGNC:27036]
Cntn6	3068.98	0.16	0.00807	0.0851	contactin 6 [Source:HGNC Symbol;Acc:HGNC:2176]
Ptprr	1422	0.24	0.00809	0.0853	protein tyrosine phosphatase receptor type R [Source:HGNC Symbol;Acc:HGNC:9680]
Zfp697	465.284	0.25	0.00811	0.0855
2610037D02Rik	1065.2	0.25	0.00813	0.0856
Vmn2r1	30.6275	0.79	0.00815	0.0857
Ibtk	482.296	-0.24	0.00814	0.0857	inhibitor of Bruton tyrosine kinase [Source:HGNC Symbol;Acc:HGNC:17853]
Zfp2	569.519	0.32	0.00815	0.0857	ZFP2 zinc finger protein [Source:HGNC Symbol;Acc:HGNC:26138]
Kirrel3os	49.6418	-0.57	0.00816	0.0857
Sema4a	184.942	-0.45	0.00822	0.0863	semaphorin 4A [Source:HGNC Symbol;Acc:HGNC:10729]
Zfp869	527.06	-0.22	0.00823	0.0863
Dock3	12296.8	0.16	0.00823	0.0864	dedicator of cytokinesis 3 [Source:HGNC Symbol;Acc:HGNC:2989]
Gyg	153.641	0.33	0.00828	0.0867
4930509H03Rik	134.276	0.62	0.00827	0.0867
Itgb3bp	1189.8	0.19	0.00828	0.0867	integrin subunit beta 3 binding protein [Source:HGNC Symbol;Acc:HGNC:6157]
Ube2b	3817.51	-0.22	0.00829	0.0868	ubiquitin conjugating enzyme E2 B [Source:HGNC Symbol;Acc:HGNC:12473]
Nup214	735.025	-0.18	0.00831	0.0869	nucleoporin 214 [Source:HGNC Symbol;Acc:HGNC:8064]
Cobl	3505	-0.21	0.00833	0.087	cordon-bleu WH2 repeat protein [Source:HGNC Symbol;Acc:HGNC:22199]
Clip1	1504.15	-0.18	0.00835	0.0872	CAP-Gly domain containing linker protein 1 [Source:HGNC Symbol;Acc:HGNC:10461]
Gm28529	78.1701	0.42	0.00835	0.0872
Lin28b	1913.22	0.13	0.00837	0.0873	lin-28 homolog B [Source:HGNC Symbol;Acc:HGNC:32207]
Gm6213	28.1578	0.76	0.00838	0.0874
Bax	483.426	0.32	0.0084	0.0875	BCL2 associated X, apoptosis regulator [Source:HGNC Symbol;Acc:HGNC:959]
Atr	750.62	0.25	0.0084	0.0875	ATR serine/threonine kinase [Source:HGNC Symbol;Acc:HGNC:882]
R3hdm2	2868.12	-0.22	0.00843	0.0877	R3H domain containing 2 [Source:HGNC Symbol;Acc:HGNC:29167]
Usp4	920.067	-0.19	0.00844	0.0877	ubiquitin specific peptidase 4 [Source:HGNC Symbol;Acc:HGNC:12627]
Gar1	230.349	-0.34	0.00845	0.0878	GAR1 ribonucleoprotein [Source:HGNC Symbol;Acc:HGNC:14264]
Oxr1	3219.61	-0.33	0.00846	0.0878	oxidation resistance 1 [Source:HGNC Symbol;Acc:HGNC:15822]
Pdcd4	1068.75	-0.24	0.00845	0.0878	programmed cell death 4 [Source:HGNC Symbol;Acc:HGNC:8763]
Tifa	507.043	-0.31	0.00847	0.0879	TRAF interacting protein with forkhead associated domain [Source:HGNC Symbol;Acc:HGNC:19075]
Zfp329	1312.14	0.25	0.00848	0.0879
1810026B05Rik	986.201	0.18	0.00848	0.0879
Sharpin	267.209	0.27	0.0085	0.088	SHANK associated RH domain interactor [Source:HGNC Symbol;Acc:HGNC:25321]
Srd5a3	89.7826	0.39	0.00852	0.0881	steroid 5 alpha-reductase 3 [Source:HGNC Symbol;Acc:HGNC:25812]
Ankzf1	289.886	-0.32	0.00853	0.0882	ankyrin repeat and zinc finger peptidyl tRNA hydrolase 1 [Source:HGNC Symbol;Acc:HGNC:25527]
Otoa	17.7201	-1	0.00853	0.0882	otoancorin [Source:HGNC Symbol;Acc:HGNC:16378]
Gm13031	10.3374	1.1	0.00854	0.0882
Socs7	861.499	-0.2	0.00857	0.0885	suppressor of cytokine signaling 7 [Source:HGNC Symbol;Acc:HGNC:29846]
Gna15	12.9895	-1.05	0.00861	0.0888	G protein subunit alpha 15 [Source:HGNC Symbol;Acc:HGNC:4383]
Rad9b	418.97	-0.3	0.00864	0.0891	RAD9 checkpoint clamp component B [Source:HGNC Symbol;Acc:HGNC:21700]
Tafa5	2573.74	-0.22	0.00866	0.0892	TAFA chemokine like family member 5 [Source:HGNC Symbol;Acc:HGNC:21592]
Pebp4	298.502	-0.37	0.00868	0.0893	phosphatidylethanolamine binding protein 4 [Source:HGNC Symbol;Acc:HGNC:28319]
Fbxl6	265.297	0.25	0.00867	0.0893	F-box and leucine rich repeat protein 6 [Source:HGNC Symbol;Acc:HGNC:13603]
Gm45587	81.2443	0.43	0.0087	0.0894
Dst	6121.52	-0.13	0.00875	0.0899	dystonin [Source:HGNC Symbol;Acc:HGNC:1090]
Fnbp1	1084.31	-0.21	0.00879	0.0902	formin binding protein 1 [Source:HGNC Symbol;Acc:HGNC:17069]
Fggy	661.64	0.23	0.0088	0.0902	FGGY carbohydrate kinase domain containing [Source:HGNC Symbol;Acc:HGNC:25610]
Cpsf4	152.2	0.42	0.0088	0.0902	cleavage and polyadenylation specific factor 4 [Source:HGNC Symbol;Acc:HGNC:2327]
Xxylt1	411.718	-0.24	0.00878	0.0902	xyloside xylosyltransferase 1 [Source:HGNC Symbol;Acc:HGNC:26639]
Ggps1	903.087	0.28	0.00884	0.0905	geranylgeranyl diphosphate synthase 1 [Source:HGNC Symbol;Acc:HGNC:4249]
Mterf1b	61.6993	0.59	0.00885	0.0906
Lpgat1	1990.74	-0.18	0.00886	0.0906	lysophosphatidylglycerol acyltransferase 1 [Source:HGNC Symbol;Acc:HGNC:28985]
Zmynd19	109.232	-0.42	0.00887	0.0906	zinc finger MYND-type containing 19 [Source:HGNC Symbol;Acc:HGNC:21146]
Slc26a7	15.1095	0.92	0.0089	0.0906	solute carrier family 26 member 7 [Source:HGNC Symbol;Acc:HGNC:14467]
Nudt2	224.171	0.4	0.0089	0.0906	nudix hydrolase 2 [Source:HGNC Symbol;Acc:HGNC:8049]
Nup93	4493.36	0.16	0.0089	0.0906	nucleoporin 93 [Source:HGNC Symbol;Acc:HGNC:28958]
Zfp846	280.182	0.27	0.0089	0.0906
H2afx	200.256	0.3	0.0089	0.0906
Pnpt1	648.949	-0.19	0.00887	0.0906	polyribonucleotide nucleotidyltransferase 1 [Source:HGNC Symbol;Acc:HGNC:23166]
Kalrn	15864.9	-0.2	0.00888	0.0906	kalirin RhoGEF kinase [Source:HGNC Symbol;Acc:HGNC:4814]
1700018L02Rik	64.2624	0.59	0.00889	0.0906
Gabra2	6291.28	0.18	0.00892	0.0907	gamma-aminobutyric acid type A receptor subunit alpha2 [Source:HGNC Symbol;Acc:HGNC:4076]
Ing4	992.877	0.22	0.00894	0.0908	inhibitor of growth family member 4 [Source:HGNC Symbol;Acc:HGNC:19423]
Nup133	210.074	-0.32	0.00897	0.091	nucleoporin 133 [Source:HGNC Symbol;Acc:HGNC:18016]
Mroh1	186.804	-0.36	0.00897	0.091	maestro heat like repeat family member 1 [Source:HGNC Symbol;Acc:HGNC:26958]
Commd2	248.198	0.27	0.00898	0.0911	COMM domain containing 2 [Source:HGNC Symbol;Acc:HGNC:24993]
Ppid	794.851	-0.21	0.009	0.0912	peptidylprolyl isomerase D [Source:HGNC Symbol;Acc:HGNC:9257]
Jph3	873.252	-0.28	0.009	0.0912	junctophilin 3 [Source:HGNC Symbol;Acc:HGNC:14203]
Atp6v1b2	2131.93	0.18	0.00901	0.0913	ATPase H+ transporting V1 subunit B2 [Source:HGNC Symbol;Acc:HGNC:854]
Gm50163	311.635	-0.34	0.00903	0.0914
Gm6712	188.939	0.3	0.00905	0.0915
Il18	330.86	0.29	0.00907	0.0916	interleukin 18 [Source:HGNC Symbol;Acc:HGNC:5986]
Elp4	1876.38	0.24	0.00908	0.0917	elongator acetyltransferase complex subunit 4 [Source:HGNC Symbol;Acc:HGNC:1171]
Tac1	5891.38	0.27	0.00913	0.0921	tachykinin precursor 1 [Source:HGNC Symbol;Acc:HGNC:11517]
2010109A12Rik	80.0928	0.6	0.00914	0.0922
Epha8	262.887	0.35	0.00916	0.0923	EPH receptor A8 [Source:HGNC Symbol;Acc:HGNC:3391]
Glt8d2	15.3874	-0.99	0.00916	0.0923	glycosyltransferase 8 domain containing 2 [Source:HGNC Symbol;Acc:HGNC:24890]
Gm44633	17.5272	0.87	0.00919	0.0925
St3gal5	1579.74	-0.16	0.00919	0.0925	ST3 beta-galactoside alpha-2,3-sialyltransferase 5 [Source:HGNC Symbol;Acc:HGNC:10872]
Zfp977	126.15	0.37	0.00922	0.0927
Col9a3	127.99	0.5	0.00924	0.0928	collagen type IX alpha 3 chain [Source:HGNC Symbol;Acc:HGNC:2219]
Unc5c	2222.07	0.22	0.00927	0.0929	unc-5 netrin receptor C [Source:HGNC Symbol;Acc:HGNC:12569]
Cited2	206.813	0.47	0.00926	0.0929	Cbp/p300 interacting transactivator with Glu/Asp rich carboxy-terminal domain 2 [Source:HGNC Symbol;Acc:HGNC:1987]
Eapp	731.025	-0.22	0.00926	0.0929	E2F associated phosphoprotein [Source:HGNC Symbol;Acc:HGNC:19312]
Zfp763	248.566	0.37	0.00927	0.0929
Zbed5	117.459	0.56	0.00928	0.093	zinc finger BED-type containing 5 [Source:HGNC Symbol;Acc:HGNC:30803]
Cbfa2t3	160.055	-0.5	0.0093	0.093	CBFA2/RUNX1 partner transcriptional co-repressor 3 [Source:HGNC Symbol;Acc:HGNC:1537]
Prox2os	82.3744	-0.46	0.0093	0.093
D630008O14Rik	37.0845	-0.77	0.00931	0.093
C87436	389.352	0.22	0.00932	0.093
Bicc1	538.992	0.28	0.00932	0.093	BicC family RNA binding protein 1 [Source:HGNC Symbol;Acc:HGNC:19351]
Dgkg	882.566	0.21	0.00931	0.093	diacylglycerol kinase gamma [Source:HGNC Symbol;Acc:HGNC:2853]
Xrcc6	1358.97	-0.27	0.00933	0.0931	X-ray repair cross complementing 6 [Source:HGNC Symbol;Acc:HGNC:4055]
Fscn1	495.256	-0.24	0.00934	0.0932	fascin actin-bundling protein 1 [Source:HGNC Symbol;Acc:HGNC:11148]
Mtx2	1048.07	0.21	0.00936	0.0932	metaxin 2 [Source:HGNC Symbol;Acc:HGNC:7506]
Gm43915	404.357	-0.35	0.00936	0.0932
Ttc5	754.159	0.29	0.00939	0.0935	tetratricopeptide repeat domain 5 [Source:HGNC Symbol;Acc:HGNC:19274]
Gm38139	16.8324	-0.85	0.00943	0.0938
2900026A02Rik	296.311	-0.29	0.00943	0.0938
Pde7b	26900.8	-0.23	0.00945	0.0938	phosphodiesterase 7B [Source:HGNC Symbol;Acc:HGNC:8792]
Becn1	607.405	0.21	0.00945	0.0938	beclin 1 [Source:HGNC Symbol;Acc:HGNC:1034]
Nek4	386.381	-0.28	0.00945	0.0938	NIMA related kinase 4 [Source:HGNC Symbol;Acc:HGNC:11399]
Lypd6	26.0982	-0.78	0.00949	0.0941	LY6/PLAUR domain containing 6 [Source:HGNC Symbol;Acc:HGNC:28751]
Mblac2	1167.34	0.23	0.00951	0.0942	metallo-beta-lactamase domain containing 2 [Source:HGNC Symbol;Acc:HGNC:33711]
Lrrc69	44.9856	0.71	0.00954	0.0945	leucine rich repeat containing 69 [Source:HGNC Symbol;Acc:HGNC:34303]
Armt1	194.545	-0.29	0.00958	0.0947	acidic residue methyltransferase 1 [Source:HGNC Symbol;Acc:HGNC:17872]
Dclre1a	68.0411	0.47	0.00958	0.0947	DNA cross-link repair 1A [Source:HGNC Symbol;Acc:HGNC:17660]
Il4	115.433	-0.37	0.0096	0.0949	interleukin 4 [Source:HGNC Symbol;Acc:HGNC:6014]
Kcnj3	503.882	0.3	0.00961	0.095	potassium inwardly rectifying channel subfamily J member 3 [Source:HGNC Symbol;Acc:HGNC:6264]
Sap18	343.103	0.39	0.00964	0.0952	Sin3A associated protein 18 [Source:HGNC Symbol;Acc:HGNC:10530]
Gm10125	1314.92	0.26	0.00969	0.0956
Arl6ip6	230.056	0.29	0.00969	0.0956	ADP ribosylation factor like GTPase 6 interacting protein 6 [Source:HGNC Symbol;Acc:HGNC:24048]
Gm26827	836.101	-0.33	0.0097	0.0956
Gm10353	29.8189	-0.68	0.0097	0.0956
Cebpb	43.3772	0.75	0.00974	0.0959	CCAAT enhancer binding protein beta [Source:HGNC Symbol;Acc:HGNC:1834]
Sf3b6	1082.8	0.26	0.00976	0.0961	splicing factor 3b subunit 6 [Source:HGNC Symbol;Acc:HGNC:30096]
Rab24	1119.4	0.18	0.00977	0.0961	RAB24, member RAS oncogene family [Source:HGNC Symbol;Acc:HGNC:9765]
Gm17354	108.618	0.42	0.0098	0.0964
Osbpl3	1078.77	-0.31	0.00984	0.0966	oxysterol binding protein like 3 [Source:HGNC Symbol;Acc:HGNC:16370]
Gm31282	87.3068	0.42	0.00984	0.0966
Rcan1	679.381	-0.19	0.00984	0.0966	regulator of calcineurin 1 [Source:HGNC Symbol;Acc:HGNC:3040]
Ube3b	377.132	-0.25	0.00989	0.097	ubiquitin protein ligase E3B [Source:HGNC Symbol;Acc:HGNC:13478]
Fndc3b	2395.07	-0.15	0.00991	0.0971	fibronectin type III domain containing 3B [Source:HGNC Symbol;Acc:HGNC:24670]
Gm26936	349.947	-0.32	0.00994	0.0972
Mrpl41	773.472	0.33	0.00994	0.0972	mitochondrial ribosomal protein L41 [Source:HGNC Symbol;Acc:HGNC:14492]
Pi4ka	4224.44	-0.13	0.00994	0.0972	phosphatidylinositol 4-kinase alpha [Source:HGNC Symbol;Acc:HGNC:8983]
Ogt	5734.6	0.2	0.00993	0.0972	O-linked N-acetylglucosamine (GlcNAc) transferase [Source:HGNC Symbol;Acc:HGNC:8127]
Rimbp2	2280.52	-0.22	0.00995	0.0972	RIMS binding protein 2 [Source:HGNC Symbol;Acc:HGNC:30339]
Ntrk3	12962.2	-0.2	0.00996	0.0972	neurotrophic receptor tyrosine kinase 3 [Source:HGNC Symbol;Acc:HGNC:8033]
Pwp1	222.269	0.29	0.00996	0.0972	PWP1 homolog, endonuclein [Source:HGNC Symbol;Acc:HGNC:17015]
Zfp707	131.353	0.47	0.00998	0.0973
Nckap5l	269.419	-0.28	0.00998	0.0973	NCK associated protein 5 like [Source:HGNC Symbol;Acc:HGNC:29321]
Dus4l	338.093	0.34	0.01	0.0975	dihydrouridine synthase 4 like [Source:HGNC Symbol;Acc:HGNC:21517]
Fam214a	2478.05	0.15	0.01	0.0977	atos homolog A [Source:HGNC Symbol;Acc:HGNC:25609]
Srp9	587.924	0.32	0.0101	0.0978	signal recognition particle 9 [Source:HGNC Symbol;Acc:HGNC:11304]
Tm2d1	814.488	0.23	0.0101	0.0978	TM2 domain containing 1 [Source:HGNC Symbol;Acc:HGNC:24142]
Zfp27	193.197	0.37	0.0101	0.0978
Gm10634	18.7255	0.9	0.0101	0.0978
Gm16596	68.1007	-0.52	0.0101	0.0978
Armc6	152.548	-0.31	0.0101	0.0979	armadillo repeat containing 6 [Source:HGNC Symbol;Acc:HGNC:25049]
Drd1	2617.14	0.16	0.0101	0.0984	dopamine receptor D1 [Source:HGNC Symbol;Acc:HGNC:3020]
Numbl	412.367	-0.26	0.0102	0.0984	NUMB like endocytic adaptor protein [Source:HGNC Symbol;Acc:HGNC:8061]
Gm44941	37.7777	-0.65	0.0102	0.0984
Gm14827	318.163	-0.34	0.0102	0.0984
Zfp74	359.607	0.35	0.0102	0.0984
Selenok	1432.22	0.43	0.0102	0.0984	selenoprotein K [Source:HGNC Symbol;Acc:HGNC:30394]
Mphosph10	293.177	0.32	0.0102	0.0985	M-phase phosphoprotein 10 [Source:HGNC Symbol;Acc:HGNC:7213]
Macrod1	1378.36	-0.36	0.0102	0.0985	mono-ADP ribosylhydrolase 1 [Source:HGNC Symbol;Acc:HGNC:29598]
Sdccag8	1863.77	0.17	0.0102	0.0986	SHH signaling and ciliogenesis regulator SDCCAG8 [Source:HGNC Symbol;Acc:HGNC:10671]
Gm43221	757.135	-0.34	0.0102	0.0986
Gm15775	27.7557	-0.71	0.0102	0.0987
Golga5	465.669	0.23	0.0103	0.0993	golgin A5 [Source:HGNC Symbol;Acc:HGNC:4428]
1700111E14Rik	4865.82	-0.29	0.0103	0.0994
Fam71e1	51.9827	0.59	0.0104	0.0994
Gm44626	194.249	-0.36	0.0103	0.0994
Gm19410	1142.3	0.24	0.0103	0.0994
Mocs2	293.262	0.28	0.0104	0.0994	molybdenum cofactor synthesis 2 [Source:HGNC Symbol;Acc:HGNC:7193]
Uqcrc1	881.984	-0.32	0.0104	0.0996	ubiquinol-cytochrome c reductase core protein 1 [Source:HGNC Symbol;Acc:HGNC:12585]
Ptprn2	18524.6	-0.25	0.0104	0.0996	protein tyrosine phosphatase receptor type N2 [Source:HGNC Symbol;Acc:HGNC:9677]
Psmd13	675.681	0.19	0.0104	0.0997	proteasome 26S subunit, non-ATPase 13 [Source:HGNC Symbol;Acc:HGNC:9558]
Gm31224	123.358	-0.58	0.0104	0.0997
Gm28505	31.7463	0.63	0.0104	0.0997
Sclt1	2726.88	0.16	0.0104	0.0999	sodium channel and clathrin linker 1 [Source:HGNC Symbol;Acc:HGNC:26406]
Atxn2	1723.38	-0.24	0.0104	0.0999	ataxin 2 [Source:HGNC Symbol;Acc:HGNC:10555]
Gm49066	108.889	0.41	0.0105	0.1
Dstn	676.801	-0.44	0.0105	0.1	destrin, actin depolymerizing factor [Source:HGNC Symbol;Acc:HGNC:15750]
Tmem80	318.466	0.27	0.0105	0.1	transmembrane protein 80 [Source:HGNC Symbol;Acc:HGNC:27453]
Fgfr2	5969.64	-0.22	0.0105	0.1	fibroblast growth factor receptor 2 [Source:HGNC Symbol;Acc:HGNC:3689]
Dbt	284.869	0.24	0.0106	0.101	dihydrolipoamide branched chain transacylase E2 [Source:HGNC Symbol;Acc:HGNC:2698]
Rab4a	525.671	-0.25	0.0106	0.101	RAB4A, member RAS oncogene family [Source:HGNC Symbol;Acc:HGNC:9781]
Grk6	294.641	-0.25	0.0106	0.101	G protein-coupled receptor kinase 6 [Source:HGNC Symbol;Acc:HGNC:4545]
Washc1	214.128	0.28	0.0106	0.101	WASH complex subunit 1 [Source:HGNC Symbol;Acc:HGNC:24361]
Taf7	179.141	0.38	0.0106	0.101	TATA-box binding protein associated factor 7 [Source:HGNC Symbol;Acc:HGNC:11541]
Brinp2	2036.57	-0.22	0.0106	0.101	BMP/retinoic acid inducible neural specific 2 [Source:HGNC Symbol;Acc:HGNC:13746]
Dctn5	411.29	-0.25	0.0106	0.101	dynactin subunit 5 [Source:HGNC Symbol;Acc:HGNC:24594]
Cluh	435.137	-0.22	0.0106	0.101	clustered mitochondria homolog [Source:HGNC Symbol;Acc:HGNC:29094]
Hgsnat	354.057	-0.24	0.0106	0.101	heparan-alpha-glucosaminide N-acetyltransferase [Source:HGNC Symbol;Acc:HGNC:26527]
Gm28960	126.104	-0.41	0.0107	0.101
Ankrd12	3810.25	0.2	0.0107	0.101	ankyrin repeat domain 12 [Source:HGNC Symbol;Acc:HGNC:29135]
Gemin2	211.132	0.31	0.0107	0.101	gem nuclear organelle associated protein 2 [Source:HGNC Symbol;Acc:HGNC:10884]
Gm17168	57.9881	-0.58	0.0107	0.101
9330118I20Rik	34.7934	-0.68	0.0107	0.102
Exph5	138.804	0.33	0.0108	0.102	exophilin 5 [Source:HGNC Symbol;Acc:HGNC:30578]
Ermp1	370.785	-0.33	0.0108	0.102	endoplasmic reticulum metallopeptidase 1 [Source:HGNC Symbol;Acc:HGNC:23703]
1500026H17Rik	120.126	0.43	0.0108	0.102
Snph	1723.33	-0.19	0.0109	0.102	syntaphilin [Source:HGNC Symbol;Acc:HGNC:15931]
Eif2b4	634.818	-0.23	0.0109	0.102	eukaryotic translation initiation factor 2B subunit delta [Source:HGNC Symbol;Acc:HGNC:3260]
A730018C14Rik	14.1181	1.24	0.0109	0.102
Rab12	813.283	0.16	0.0109	0.103	RAB12, member RAS oncogene family [Source:HGNC Symbol;Acc:HGNC:31332]
Gabrd	1747.02	0.25	0.0109	0.103	gamma-aminobutyric acid type A receptor subunit delta [Source:HGNC Symbol;Acc:HGNC:4084]
1500035N22Rik	419.521	-0.31	0.0109	0.103
Cox11	454.601	0.43	0.0109	0.103	cytochrome c oxidase copper chaperone COX11 [Source:HGNC Symbol;Acc:HGNC:2261]
Rgl3	13.6976	-0.99	0.011	0.103	ral guanine nucleotide dissociation stimulator like 3 [Source:HGNC Symbol;Acc:HGNC:30282]
Ece2	360.233	-0.22	0.011	0.103	endothelin converting enzyme 2 [Source:HGNC Symbol;Acc:HGNC:13275]
Gm48027	148.331	0.32	0.011	0.103
Mrps18a	562.989	0.2	0.011	0.103	mitochondrial ribosomal protein S18A [Source:HGNC Symbol;Acc:HGNC:14515]
Map2	10003.8	-0.18	0.011	0.103	microtubule associated protein 2 [Source:HGNC Symbol;Acc:HGNC:6839]
1700003L19Rik	98.8938	0.4	0.011	0.103
Gm43254	23.4242	0.8	0.011	0.104
Lrrc4c	52129.5	0.24	0.0111	0.104	leucine rich repeat containing 4C [Source:HGNC Symbol;Acc:HGNC:29317]
Tfap2e	28.5152	-0.79	0.0111	0.104	transcription factor AP-2 epsilon [Source:HGNC Symbol;Acc:HGNC:30774]
Tm7sf3	448.746	0.31	0.0111	0.104	transmembrane 7 superfamily member 3 [Source:HGNC Symbol;Acc:HGNC:23049]
Gm27253	329.352	0.3	0.0111	0.104
Star	179.027	-0.35	0.0111	0.104	steroidogenic acute regulatory protein [Source:HGNC Symbol;Acc:HGNC:11359]
Gm13544	214.59	-0.54	0.0111	0.104
Tbl1x	2019.38	0.15	0.0112	0.105	transducin beta like 1 X-linked [Source:HGNC Symbol;Acc:HGNC:11585]
Bsg	1690.03	0.25	0.0112	0.105	basigin (Ok blood group) [Source:HGNC Symbol;Acc:HGNC:1116]
Il17ra	65.9714	-0.49	0.0112	0.105	interleukin 17 receptor A [Source:HGNC Symbol;Acc:HGNC:5985]
Rtn2	254.743	-0.33	0.0112	0.105	reticulon 2 [Source:HGNC Symbol;Acc:HGNC:10468]
Smim20	281.784	0.27	0.0112	0.105	small integral membrane protein 20 [Source:HGNC Symbol;Acc:HGNC:37260]
Gm5577	614.915	0.22	0.0114	0.106
Mxd3	10.8191	-1.06	0.0114	0.106	MAX dimerization protein 3 [Source:HGNC Symbol;Acc:HGNC:14008]
Qpct	107.257	0.44	0.0114	0.106	glutaminyl-peptide cyclotransferase [Source:HGNC Symbol;Acc:HGNC:9753]
Gm27032	1457.79	0.26	0.0114	0.106
Rbmxl1	149.492	0.37	0.0114	0.106	RBMX like 1 [Source:HGNC Symbol;Acc:HGNC:25073]
Prkag2	1789.29	-0.24	0.0114	0.106	protein kinase AMP-activated non-catalytic subunit gamma 2 [Source:HGNC Symbol;Acc:HGNC:9386]
Plekhm1	260.694	-0.26	0.0114	0.106	pleckstrin homology and RUN domain containing M1 [Source:HGNC Symbol;Acc:HGNC:29017]
Gm14169	85.2335	-0.39	0.0115	0.106
Slc9a5	398.536	-0.3	0.0114	0.106	solute carrier family 9 member A5 [Source:HGNC Symbol;Acc:HGNC:11078]
Gm12248	35.3082	-0.67	0.0115	0.106
C1galt1	247.605	0.29	0.0115	0.106	core 1 synthase, glycoprotein-N-acetylgalactosamine 3-beta-galactosyltransferase 1 [Source:HGNC Symbol;Acc:HGNC:24337]
Apol8	90.7547	0.44	0.0115	0.106
Zc3h8	305.806	-0.27	0.0115	0.106	zinc finger CCCH-type containing 8 [Source:HGNC Symbol;Acc:HGNC:30941]
1700054A03Rik	92.0009	-0.5	0.0115	0.106
Wipf3	2782.8	-0.35	0.0115	0.106	WAS/WASL interacting protein family member 3 [Source:HGNC Symbol;Acc:HGNC:22004]
Arhgap18	2573.48	-0.14	0.0115	0.106	Rho GTPase activating protein 18 [Source:HGNC Symbol;Acc:HGNC:21035]
Plxdc1	102.055	-0.5	0.0115	0.106	plexin domain containing 1 [Source:HGNC Symbol;Acc:HGNC:20945]
Metap1	320.011	-0.23	0.0116	0.107	methionyl aminopeptidase 1 [Source:HGNC Symbol;Acc:HGNC:15789]
Zfp994	166.47	0.37	0.0116	0.107
Hnrnpa2b1	4029.19	0.18	0.0117	0.107	heterogeneous nuclear ribonucleoprotein A2/B1 [Source:HGNC Symbol;Acc:HGNC:5033]
Med30	125.379	0.51	0.0117	0.107	mediator complex subunit 30 [Source:HGNC Symbol;Acc:HGNC:23032]
Eef2kmt	205.059	-0.4	0.0117	0.107	eukaryotic elongation factor 2 lysine methyltransferase [Source:HGNC Symbol;Acc:HGNC:32221]
D030047H15Rik	57.1737	-0.46	0.0117	0.107
Zdhhc16	189.836	-0.28	0.0117	0.107	zinc finger DHHC-type palmitoyltransferase 16 [Source:HGNC Symbol;Acc:HGNC:20714]
Fam199x	112.996	0.38	0.0117	0.107	family with sequence similarity 199, X-linked [Source:HGNC Symbol;Acc:HGNC:25195]
Cdc7	445.354	-0.3	0.0117	0.108	cell division cycle 7 [Source:HGNC Symbol;Acc:HGNC:1745]
Sorl1	2052.47	-0.23	0.0118	0.108	sortilin related receptor 1 [Source:HGNC Symbol;Acc:HGNC:11185]
Gm34939	16.8242	-0.82	0.0118	0.108
Gpn3	152.983	0.37	0.0118	0.108	GPN-loop GTPase 3 [Source:HGNC Symbol;Acc:HGNC:30186]
Prrc2b	2056.16	-0.16	0.0119	0.109	proline rich coiled-coil 2B [Source:HGNC Symbol;Acc:HGNC:28121]
Gm10644	136.694	0.43	0.0119	0.109
Catsper3	27.7291	0.66	0.0119	0.109	cation channel sperm associated 3 [Source:HGNC Symbol;Acc:HGNC:20819]
4930413F20Rik	70.1511	0.51	0.0119	0.109
Psmc3	906.28	-0.32	0.012	0.109	proteasome 26S subunit, ATPase 3 [Source:HGNC Symbol;Acc:HGNC:9549]
9530068E07Rik	305.299	0.25	0.012	0.11
Tpx2	29.7576	-0.65	0.0121	0.11	TPX2 microtubule nucleation factor [Source:HGNC Symbol;Acc:HGNC:1249]
Repin1	289.03	-0.36	0.0121	0.11	replication initiator 1 [Source:HGNC Symbol;Acc:HGNC:17922]
Gm49668	115.174	-0.4	0.0121	0.11
Gzmk	192.141	0.32	0.0121	0.111	granzyme K [Source:HGNC Symbol;Acc:HGNC:4711]
Chst4	20.3664	-0.88	0.0121	0.111	carbohydrate sulfotransferase 4 [Source:HGNC Symbol;Acc:HGNC:1972]
Med13l	1975.29	-0.15	0.0121	0.111	mediator complex subunit 13L [Source:HGNC Symbol;Acc:HGNC:22962]
Ptpmt1	393.047	0.28	0.0121	0.111	protein tyrosine phosphatase mitochondrial 1 [Source:HGNC Symbol;Acc:HGNC:26965]
Gm11716	39.6851	-0.58	0.0122	0.111
Zer1	1013.26	-0.17	0.0122	0.111	zyg-11 related cell cycle regulator [Source:HGNC Symbol;Acc:HGNC:30960]
Kmo	199.336	-0.35	0.0122	0.111	kynurenine 3-monooxygenase [Source:HGNC Symbol;Acc:HGNC:6381]
Zbtb8os	417.598	0.22	0.0123	0.112	zinc finger and BTB domain containing 8 opposite strand [Source:HGNC Symbol;Acc:HGNC:24094]
Gm35110	131.109	-0.36	0.0123	0.112
Cir1	765.633	-0.19	0.0124	0.112	corepressor interacting with RBPJ, CIR1 [Source:HGNC Symbol;Acc:HGNC:24217]
Tmem53	148.241	0.35	0.0123	0.112	transmembrane protein 53 [Source:HGNC Symbol;Acc:HGNC:26186]
Kdm5c	1427.65	0.16	0.0123	0.112	lysine demethylase 5C [Source:HGNC Symbol;Acc:HGNC:11114]
Scg5	5042.68	0.29	0.0124	0.112	secretogranin V [Source:HGNC Symbol;Acc:HGNC:10816]
Syn3	2816.44	-0.17	0.0124	0.112	synapsin III [Source:HGNC Symbol;Acc:HGNC:11496]
Sh2d3c	37.5818	-0.6	0.0125	0.113	SH2 domain containing 3C [Source:HGNC Symbol;Acc:HGNC:16884]
Vgll4	654.542	-0.23	0.0125	0.113	vestigial like family member 4 [Source:HGNC Symbol;Acc:HGNC:28966]
Shisa7	1438.89	-0.18	0.0125	0.113	shisa family member 7 [Source:HGNC Symbol;Acc:HGNC:35409]
Gm28578	651.941	-0.24	0.0125	0.113
Rnf2	421.921	0.28	0.0125	0.113	ring finger protein 2 [Source:HGNC Symbol;Acc:HGNC:10061]
Erg28	667.062	0.18	0.0125	0.113	ergosterol biosynthesis 28 homolog [Source:HGNC Symbol;Acc:HGNC:1187]
Vmn2r86	43.4696	0.56	0.0126	0.113
Tmem230	285.945	0.23	0.0126	0.113	transmembrane protein 230 [Source:HGNC Symbol;Acc:HGNC:15876]
Gm50115	40.8186	-0.6	0.0126	0.113
E130102H24Rik	1282.49	-0.26	0.0126	0.113
Bet1	258.482	0.27	0.0126	0.113	Bet1 golgi vesicular membrane trafficking protein [Source:HGNC Symbol;Acc:HGNC:14562]
Izumo1r	18.4854	1.09	0.0127	0.114	IZUMO1 receptor, JUNO [Source:HGNC Symbol;Acc:HGNC:32565]
Zfp182	745.671	0.32	0.0127	0.114
1700037H04Rik	438.055	-0.27	0.0127	0.114
Ap4s1	1078.22	0.15	0.0127	0.114	adaptor related protein complex 4 subunit sigma 1 [Source:HGNC Symbol;Acc:HGNC:575]
Sema4c	42.5901	-0.57	0.0127	0.114	semaphorin 4C [Source:HGNC Symbol;Acc:HGNC:10731]
Nat8l	438.841	-0.4	0.0127	0.114	N-acetyltransferase 8 like [Source:HGNC Symbol;Acc:HGNC:26742]
Bcl11b	8077.78	-0.17	0.0127	0.114	BAF chromatin remodeling complex subunit BCL11B [Source:HGNC Symbol;Acc:HGNC:13222]
Rragb	824.111	0.3	0.0127	0.114	Ras related GTP binding B [Source:HGNC Symbol;Acc:HGNC:19901]
Mageh1	168.957	0.36	0.0128	0.114	MAGE family member H1 [Source:HGNC Symbol;Acc:HGNC:24092]
Cnpy2	392.884	0.3	0.0128	0.114	canopy FGF signaling regulator 2 [Source:HGNC Symbol;Acc:HGNC:13529]
Ndufaf4	1429.62	-0.31	0.0128	0.114	NADH:ubiquinone oxidoreductase complex assembly factor 4 [Source:HGNC Symbol;Acc:HGNC:21034]
Dgki	20889.2	-0.19	0.0128	0.114	diacylglycerol kinase iota [Source:HGNC Symbol;Acc:HGNC:2855]
Dvl2	413.124	-0.28	0.0128	0.114	dishevelled segment polarity protein 2 [Source:HGNC Symbol;Acc:HGNC:3086]
Hexim1	153.296	0.31	0.0128	0.114	HEXIM P-TEFb complex subunit 1 [Source:HGNC Symbol;Acc:HGNC:24953]
Dtnbp1	892.051	0.19	0.0128	0.114	dystrobrevin binding protein 1 [Source:HGNC Symbol;Acc:HGNC:17328]
Nexmif	1013.54	0.18	0.0128	0.114	neurite extension and migration factor [Source:HGNC Symbol;Acc:HGNC:29433]
Rab5if	531.745	0.24	0.0128	0.114	RAB5 interacting factor [Source:HGNC Symbol;Acc:HGNC:15870]
Sucla2	911.683	0.16	0.0128	0.114	succinate-CoA ligase ADP-forming subunit beta [Source:HGNC Symbol;Acc:HGNC:11448]
Zdhhc18	851.742	-0.17	0.0129	0.115	zinc finger DHHC-type palmitoyltransferase 18 [Source:HGNC Symbol;Acc:HGNC:20712]
Psat1	1615.04	0.26	0.0129	0.115	phosphoserine aminotransferase 1 [Source:HGNC Symbol;Acc:HGNC:19129]
Ythdc1	1666.51	0.19	0.0129	0.115	YTH domain containing 1 [Source:HGNC Symbol;Acc:HGNC:30626]
Dach1	14293.5	0.23	0.0129	0.115	dachshund family transcription factor 1 [Source:HGNC Symbol;Acc:HGNC:2663]
Dcx	364.199	0.31	0.0129	0.115	doublecortin [Source:HGNC Symbol;Acc:HGNC:2714]
Fancb	358.684	-0.26	0.0129	0.115	FA complementation group B [Source:HGNC Symbol;Acc:HGNC:3583]
Fyb2	101.485	-0.49	0.013	0.115	FYN binding protein 2 [Source:HGNC Symbol;Acc:HGNC:27295]
Thap3	717.32	0.4	0.013	0.115	THAP domain containing 3 [Source:HGNC Symbol;Acc:HGNC:20855]
Rars	419.069	-0.2	0.013	0.115
Gm38033	27.9536	-0.67	0.013	0.115
Pcsk2os2	885.529	-0.27	0.013	0.115
Klf9	1985.54	-0.29	0.013	0.115	KLF transcription factor 9 [Source:HGNC Symbol;Acc:HGNC:1123]
A230103J11Rik	81.5397	0.66	0.0131	0.116
Lgr4	491.941	0.2	0.0131	0.116	leucine rich repeat containing G protein-coupled receptor 4 [Source:HGNC Symbol;Acc:HGNC:13299]
Tmc2	20.4788	-0.76	0.0131	0.116	transmembrane channel like 2 [Source:HGNC Symbol;Acc:HGNC:16527]
Ubash3a	17.7799	-1	0.0131	0.116	ubiquitin associated and SH3 domain containing A [Source:HGNC Symbol;Acc:HGNC:12462]
Gm15929	15.8636	-0.86	0.0132	0.116
Meig1	78.2654	0.45	0.0132	0.117	meiosis/spermiogenesis associated 1 [Source:HGNC Symbol;Acc:HGNC:23429]
Bcl9l	234.676	-0.28	0.0133	0.117	BCL9 like [Source:HGNC Symbol;Acc:HGNC:23688]
Gm40055	25.8714	-0.75	0.0133	0.117
Catsperd	34.3472	-0.62	0.0133	0.117	cation channel sperm associated auxiliary subunit delta [Source:HGNC Symbol;Acc:HGNC:28598]
Faap20	252.727	0.27	0.0133	0.117	FA core complex associated protein 20 [Source:HGNC Symbol;Acc:HGNC:26428]
Epha5	4240.06	0.25	0.0133	0.117	EPH receptor A5 [Source:HGNC Symbol;Acc:HGNC:3389]
Oard1	128.382	0.4	0.0133	0.117	O-acyl-ADP-ribose deacylase 1 [Source:HGNC Symbol;Acc:HGNC:21257]
Pycr2	268.474	-0.25	0.0134	0.117	pyrroline-5-carboxylate reductase 2 [Source:HGNC Symbol;Acc:HGNC:30262]
Maoa	275.638	0.34	0.0134	0.117	monoamine oxidase A [Source:HGNC Symbol;Acc:HGNC:6833]
Med27	1112.12	-0.21	0.0134	0.118	mediator complex subunit 27 [Source:HGNC Symbol;Acc:HGNC:2377]
Ezr	88.0902	-0.46	0.0134	0.118	ezrin [Source:HGNC Symbol;Acc:HGNC:12691]
Ptprn	8058.81	-0.56	0.0135	0.118	protein tyrosine phosphatase receptor type N [Source:HGNC Symbol;Acc:HGNC:9676]
Gm38389	21.393	-0.75	0.0135	0.118
Mrps28	682.885	0.21	0.0135	0.118	mitochondrial ribosomal protein S28 [Source:HGNC Symbol;Acc:HGNC:14513]
Tmem219	222.702	0.27	0.0135	0.119	transmembrane protein 219 [Source:HGNC Symbol;Acc:HGNC:25201]
Cks2	28.6804	0.62	0.0136	0.119	CDC28 protein kinase regulatory subunit 2 [Source:HGNC Symbol;Acc:HGNC:2000]
Ncan	764.175	-0.21	0.0136	0.119	neurocan [Source:HGNC Symbol;Acc:HGNC:2465]
Rbm15b	142.989	-0.47	0.0136	0.119	RNA binding motif protein 15B [Source:HGNC Symbol;Acc:HGNC:24303]
Cog5	2509.39	0.13	0.0136	0.119	component of oligomeric golgi complex 5 [Source:HGNC Symbol;Acc:HGNC:14857]
Gabrb2	5786.04	0.18	0.0136	0.119	gamma-aminobutyric acid type A receptor subunit beta2 [Source:HGNC Symbol;Acc:HGNC:4082]
Arpc1b	163.284	-0.35	0.0136	0.119	actin related protein 2/3 complex subunit 1B [Source:HGNC Symbol;Acc:HGNC:704]
Gm20208	280.019	-0.37	0.0136	0.119
Tor1aip2	840.165	0.26	0.0137	0.119	torsin 1A interacting protein 2 [Source:HGNC Symbol;Acc:HGNC:24055]
Scn9a	601.369	0.25	0.0138	0.12	sodium voltage-gated channel alpha subunit 9 [Source:HGNC Symbol;Acc:HGNC:10597]
Gm15902	36.571	-0.64	0.0138	0.12
Snx4	454.57	-0.2	0.0138	0.12	sorting nexin 4 [Source:HGNC Symbol;Acc:HGNC:11175]
Stk19	1023.57	-0.27	0.0138	0.12	serine/threonine kinase 19 [Source:HGNC Symbol;Acc:HGNC:11398]
Cx3cr1	283.995	-0.24	0.0138	0.12	C-X3-C motif chemokine receptor 1 [Source:HGNC Symbol;Acc:HGNC:2558]
Txndc16	1688.84	0.15	0.0138	0.12	thioredoxin domain containing 16 [Source:HGNC Symbol;Acc:HGNC:19965]
Lrp3	252.122	-0.28	0.0139	0.12	LDL receptor related protein 3 [Source:HGNC Symbol;Acc:HGNC:6695]
Kctd1	5676.03	-0.23	0.0139	0.121	potassium channel tetramerization domain containing 1 [Source:HGNC Symbol;Acc:HGNC:18249]
E2f6	265.671	-0.29	0.0139	0.121	E2F transcription factor 6 [Source:HGNC Symbol;Acc:HGNC:3120]
Grin2b	31176.2	-0.18	0.0139	0.121	glutamate ionotropic receptor NMDA type subunit 2B [Source:HGNC Symbol;Acc:HGNC:4586]
Bcas3os2	50.9314	-0.51	0.014	0.121
Cgref1	350.533	0.42	0.0141	0.122	cell growth regulator with EF-hand domain 1 [Source:HGNC Symbol;Acc:HGNC:16962]
Vgf	1143.17	-0.39	0.014	0.122	VGF nerve growth factor inducible [Source:HGNC Symbol;Acc:HGNC:12684]
B230307C23Rik	1242.3	0.2	0.0141	0.122
Atp1a1	2074.76	-0.37	0.0141	0.122	ATPase Na+/K+ transporting subunit alpha 1 [Source:HGNC Symbol;Acc:HGNC:799]
Psmc4	630.6	0.2	0.0141	0.122	proteasome 26S subunit, ATPase 4 [Source:HGNC Symbol;Acc:HGNC:9551]
Mark3	2452.13	-0.2	0.0141	0.122	microtubule affinity regulating kinase 3 [Source:HGNC Symbol;Acc:HGNC:6897]
Klhl10	343.449	-0.27	0.0141	0.122	kelch like family member 10 [Source:HGNC Symbol;Acc:HGNC:18829]
Puf60	541.887	0.21	0.0141	0.122	poly(U) binding splicing factor 60 [Source:HGNC Symbol;Acc:HGNC:17042]
Wtap	619.363	0.19	0.0141	0.122	WT1 associated protein [Source:HGNC Symbol;Acc:HGNC:16846]
Yes1	518.724	0.21	0.0142	0.122	YES proto-oncogene 1, Src family tyrosine kinase [Source:HGNC Symbol;Acc:HGNC:12841]
Adamts8	39.6743	-0.63	0.0142	0.122	ADAM metallopeptidase with thrombospondin type 1 motif 8 [Source:HGNC Symbol;Acc:HGNC:224]
Eif2a	913.206	0.16	0.0142	0.122	eukaryotic translation initiation factor 2A [Source:HGNC Symbol;Acc:HGNC:3254]
Mrpl55	226.429	0.37	0.0142	0.122	mitochondrial ribosomal protein L55 [Source:HGNC Symbol;Acc:HGNC:16686]
Trim9	3292.1	-0.24	0.0142	0.122	tripartite motif containing 9 [Source:HGNC Symbol;Acc:HGNC:16288]
Dipk1b	713.396	-0.18	0.0142	0.122	divergent protein kinase domain 1B [Source:HGNC Symbol;Acc:HGNC:28290]
Gm34655	70.8457	0.4	0.0142	0.122
Echdc1	357.927	0.31	0.0142	0.122	ethylmalonyl-CoA decarboxylase 1 [Source:HGNC Symbol;Acc:HGNC:21489]
Rgs8	1015.14	-0.17	0.0143	0.123	regulator of G protein signaling 8 [Source:HGNC Symbol;Acc:HGNC:16810]
Etv1	738.954	-0.43	0.0144	0.123	ETS variant transcription factor 1 [Source:HGNC Symbol;Acc:HGNC:3490]
Rpe65	14.9903	0.91	0.0144	0.124	retinoid isomerohydrolase RPE65 [Source:HGNC Symbol;Acc:HGNC:10294]
Timmdc1	988.955	0.28	0.0144	0.124	translocase of inner mitochondrial membrane domain containing 1 [Source:HGNC Symbol;Acc:HGNC:1321]
4930570B17Rik	964.871	-0.28	0.0144	0.124
Itm2b	3521.93	0.27	0.0145	0.124	integral membrane protein 2B [Source:HGNC Symbol;Acc:HGNC:6174]
Cacng4	1553.78	-0.24	0.0145	0.124	calcium voltage-gated channel auxiliary subunit gamma 4 [Source:HGNC Symbol;Acc:HGNC:1408]
4930595D18Rik	178.726	-0.38	0.0145	0.124
Gm36423	32.8383	0.66	0.0145	0.124
Haus8	41.4439	-0.52	0.0145	0.124	HAUS augmin like complex subunit 8 [Source:HGNC Symbol;Acc:HGNC:30532]
1700030J22Rik	129.513	-0.33	0.0146	0.124
Tmem126b	351.072	0.27	0.0146	0.125	transmembrane protein 126B [Source:HGNC Symbol;Acc:HGNC:30883]
Tmem9	272.458	0.31	0.0147	0.125	transmembrane protein 9 [Source:HGNC Symbol;Acc:HGNC:18823]
Fosb	53.9776	-0.51	0.0147	0.125	FosB proto-oncogene, AP-1 transcription factor subunit [Source:HGNC Symbol;Acc:HGNC:3797]
E2f3	569.162	-0.24	0.0147	0.125	E2F transcription factor 3 [Source:HGNC Symbol;Acc:HGNC:3115]
Tmprss4	411.252	-0.43	0.0147	0.126	transmembrane serine protease 4 [Source:HGNC Symbol;Acc:HGNC:11878]
Brip1os	1321.81	-0.21	0.0148	0.126
Asic1	681.017	-0.22	0.0148	0.126	acid sensing ion channel subunit 1 [Source:HGNC Symbol;Acc:HGNC:100]
Gstp1	330.386	0.51	0.0148	0.126	glutathione S-transferase pi 1 [Source:HGNC Symbol;Acc:HGNC:4638]
Zmat3	883.549	-0.17	0.0148	0.126	zinc finger matrin-type 3 [Source:HGNC Symbol;Acc:HGNC:29983]
2810029C07Rik	130.843	0.52	0.0149	0.126
Gm35188	2674.56	-0.22	0.0149	0.126
Pced1b	1092.48	0.25	0.0149	0.127	PC-esterase domain containing 1B [Source:HGNC Symbol;Acc:HGNC:28255]
Tmem68	603.908	0.22	0.015	0.127	transmembrane protein 68 [Source:HGNC Symbol;Acc:HGNC:26510]
Gm17638	33.5771	-0.61	0.015	0.127
Trpm7	2385.04	0.18	0.015	0.127	transient receptor potential cation channel subfamily M member 7 [Source:HGNC Symbol;Acc:HGNC:17994]
Zfp30	318.799	0.39	0.015	0.127	ZFP30 zinc finger protein [Source:HGNC Symbol;Acc:HGNC:29555]
A330102I10Rik	1286.24	0.33	0.015	0.127
Dhx36	1842.44	0.17	0.0151	0.128	DEAH-box helicase 36 [Source:HGNC Symbol;Acc:HGNC:14410]
Gm17655	51.4216	0.58	0.0151	0.128
Adgrd1	76.0986	-0.53	0.0151	0.128	adhesion G protein-coupled receptor D1 [Source:HGNC Symbol;Acc:HGNC:19893]
Zfyve16	501.149	0.21	0.0151	0.128	zinc finger FYVE-type containing 16 [Source:HGNC Symbol;Acc:HGNC:20756]
Igsf11	2009.87	-0.22	0.0151	0.128	immunoglobulin superfamily member 11 [Source:HGNC Symbol;Acc:HGNC:16669]
Nr2f2	16.3772	-0.9	0.0151	0.128	nuclear receptor subfamily 2 group F member 2 [Source:HGNC Symbol;Acc:HGNC:7976]
Gm4924	1181.78	0.22	0.0151	0.128
Adssl1	77.0196	0.55	0.0151	0.128
Hk1	724.646	-0.17	0.0152	0.128	hexokinase 1 [Source:HGNC Symbol;Acc:HGNC:4922]
Ccdc59	314.669	0.26	0.0152	0.128	coiled-coil domain containing 59 [Source:HGNC Symbol;Acc:HGNC:25005]
Stx5a	952.552	0.16	0.0152	0.128
AU041133	375.373	0.28	0.0153	0.128
Pyroxd1	497.78	-0.24	0.0153	0.129	pyridine nucleotide-disulphide oxidoreductase domain 1 [Source:HGNC Symbol;Acc:HGNC:26162]
Kremen2	72.0646	0.52	0.0153	0.129	kringle containing transmembrane protein 2 [Source:HGNC Symbol;Acc:HGNC:18797]
Pced1a	162.919	-0.33	0.0153	0.129	PC-esterase domain containing 1A [Source:HGNC Symbol;Acc:HGNC:16212]
Exoc5	1357.35	0.17	0.0153	0.129	exocyst complex component 5 [Source:HGNC Symbol;Acc:HGNC:10696]
Slc3a2	576.855	0.16	0.0153	0.129	solute carrier family 3 member 2 [Source:HGNC Symbol;Acc:HGNC:11026]
Gucy1b2	13.456	0.95	0.0154	0.129	guanylate cyclase 1 soluble subunit beta 2 (pseudogene) [Source:HGNC Symbol;Acc:HGNC:4686]
Siva1	145.245	0.4	0.0154	0.129	SIVA1 apoptosis inducing factor [Source:HGNC Symbol;Acc:HGNC:17712]
Tex22	15.5945	-0.96	0.0154	0.129	testis expressed 22 [Source:HGNC Symbol;Acc:HGNC:40026]
Zfp207	2480.13	-0.22	0.0155	0.13
Pithd1	326.201	0.32	0.0155	0.13	PITH domain containing 1 [Source:HGNC Symbol;Acc:HGNC:25022]
Rasl10a	103.338	0.43	0.0155	0.13	RAS like family 10 member A [Source:HGNC Symbol;Acc:HGNC:16954]
Slit3	16701.2	-0.19	0.0155	0.13	slit guidance ligand 3 [Source:HGNC Symbol;Acc:HGNC:11087]
Nutm1	13.8956	-0.99	0.0156	0.13	NUT midline carcinoma family member 1 [Source:HGNC Symbol;Acc:HGNC:29919]
Gm13919	93.8475	-0.55	0.0156	0.131
Gm49359	654.618	0.33	0.0157	0.131
Dapk1	4938.8	-0.15	0.0158	0.132	death associated protein kinase 1 [Source:HGNC Symbol;Acc:HGNC:2674]
Trp53i11	127.365	-0.37	0.0158	0.132
Gm13572	45.9785	0.54	0.0158	0.132
Lrrc39	164.348	-0.35	0.0158	0.132	leucine rich repeat containing 39 [Source:HGNC Symbol;Acc:HGNC:28228]
Zfp282	349.33	0.22	0.0158	0.132
Susd6	874.091	-0.2	0.0158	0.132	sushi domain containing 6 [Source:HGNC Symbol;Acc:HGNC:19956]
Lrfn4	236.003	-0.29	0.0158	0.132	leucine rich repeat and fibronectin type III domain containing 4 [Source:HGNC Symbol;Acc:HGNC:28456]
Tmem158	2679.81	0.28	0.0159	0.132	transmembrane protein 158 [Source:HGNC Symbol;Acc:HGNC:30293]
Gm32442	363.278	-0.4	0.0159	0.132
Pnma1	22.5163	-0.75	0.0159	0.132	PNMA family member 1 [Source:HGNC Symbol;Acc:HGNC:9158]
Anxa13	252.247	-0.38	0.0159	0.132	annexin A13 [Source:HGNC Symbol;Acc:HGNC:536]
Arl2	490.534	0.28	0.0159	0.132	ADP ribosylation factor like GTPase 2 [Source:HGNC Symbol;Acc:HGNC:693]
Lnx1	125.332	-0.31	0.016	0.133	ligand of numb-protein X 1 [Source:HGNC Symbol;Acc:HGNC:6657]
D830024N08Rik	896.945	-0.36	0.016	0.133
Tomm22	331.838	0.37	0.016	0.133	translocase of outer mitochondrial membrane 22 [Source:HGNC Symbol;Acc:HGNC:18002]
Osbpl9	3123.04	0.19	0.0161	0.133	oxysterol binding protein like 9 [Source:HGNC Symbol;Acc:HGNC:16386]
Fbf1	571.821	-0.18	0.0161	0.133	Fas binding factor 1 [Source:HGNC Symbol;Acc:HGNC:24674]
Gm44710	13.3003	-0.88	0.0161	0.133
U2af1	790.097	0.2	0.0161	0.133	U2 small nuclear RNA auxiliary factor 1 [Source:HGNC Symbol;Acc:HGNC:12453]
Gm35315	48.7074	0.62	0.0161	0.134
Hps3	330.371	-0.22	0.0162	0.134	HPS3 biogenesis of lysosomal organelles complex 2 subunit 1 [Source:HGNC Symbol;Acc:HGNC:15597]
1700085D07Rik	674.49	-0.32	0.0162	0.134
[truncated: 14,852 more rows]

## Sheet: iSPN
gene	baseMean	log2FoldChange	pvalue	padj	description									lncRNA
Smpd3	4979.27	-0.72	1.67e-31	2.69e-27	sphingomyelin phosphodiesterase 3 [Source:HGNC Symbol;Acc:HGNC:14240]
Gm34544	111.415	-3.06	5.41e-29	4.36e-25
Dync1i2	4129.26	-0.97	2.44e-27	1.31e-23	dynein cytoplasmic 1 intermediate chain 2 [Source:HGNC Symbol;Acc:HGNC:2964]
Gm16183	714.91	-1.27	6.44e-27	2.6e-23
Olfr1124	93.2274	-2.5	1.68e-25	5.42e-22
Clk1	4490.77	-1.07	4.97e-23	1.33e-19	CDC like kinase 1 [Source:HGNC Symbol;Acc:HGNC:2068]
Pabpc4	988.938	-1.67	4.16e-22	9.58e-19	poly(A) binding protein cytoplasmic 4 [Source:HGNC Symbol;Acc:HGNC:8557]
Gm48420	117.511	-1.44	5e-21	1.01e-17
Glis3	150.005	-1.58	4.66e-20	8.35e-17	GLIS family zinc finger 3 [Source:HGNC Symbol;Acc:HGNC:28510]
Med24	606.487	-0.76	6.06e-20	9.77e-17	mediator complex subunit 24 [Source:HGNC Symbol;Acc:HGNC:22963]
Brd9	1470.5	-1.05	1.65e-18	2.42e-15	bromodomain containing 9 [Source:HGNC Symbol;Acc:HGNC:25818]
Ino80b	249.149	-1.31	2.05e-17	2.75e-14	INO80 complex subunit B [Source:HGNC Symbol;Acc:HGNC:13324]
Nmt1	1034.15	-0.97	1.56e-16	1.93e-13	N-myristoyltransferase 1 [Source:HGNC Symbol;Acc:HGNC:7857]
Myo18a	1409.78	-0.57	2.67e-16	3.07e-13	myosin XVIIIA [Source:HGNC Symbol;Acc:HGNC:31104]
Gpr149	1023.31	0.75	9.36e-16	9.12e-13	G protein-coupled receptor 149 [Source:HGNC Symbol;Acc:HGNC:23627]
C77080	64.5408	-2.71	8.92e-16	9.12e-13
Ascc2	771.301	-0.85	9.61e-16	9.12e-13	activating signal cointegrator 1 complex subunit 2 [Source:HGNC Symbol;Acc:HGNC:24103]
Cnot3	1373.6	-1.41	1.14e-15	1.02e-12	CCR4-NOT transcription complex subunit 3 [Source:HGNC Symbol;Acc:HGNC:7879]
Gm49762	65.5869	-1.89	2.04e-15	1.73e-12
Esrra	479.867	-0.68	3.48e-15	2.81e-12	estrogen related receptor alpha [Source:HGNC Symbol;Acc:HGNC:3471]
Nisch	2526.47	-0.86	6.89e-15	5.29e-12	nischarin [Source:HGNC Symbol;Acc:HGNC:18006]
Agrp	578.098	-0.87	9.7e-15	7.07e-12	agouti related neuropeptide [Source:HGNC Symbol;Acc:HGNC:330]
Gm48617	118.476	-1.45	1.01e-14	7.07e-12
Gm19461	526.524	-1.09	2.14e-14	1.43e-11
Gm34552	104.477	-1.17	3.82e-14	2.46e-11
Ptgis	355.157	-1.01	5.29e-14	3.28e-11	prostaglandin I2 synthase [Source:HGNC Symbol;Acc:HGNC:9603]
1700027H10Rik	273.755	-0.9	7.42e-14	4.43e-11
Ap2a2	1233.08	-0.63	2.19e-13	1.26e-10	adaptor related protein complex 2 subunit alpha 2 [Source:HGNC Symbol;Acc:HGNC:562]
Sh2d5	2550.77	-1.16	2.32e-13	1.29e-10	SH2 domain containing 5 [Source:HGNC Symbol;Acc:HGNC:28819]
Slc38a2	897.128	-0.79	6.61e-13	3.55e-10	solute carrier family 38 member 2 [Source:HGNC Symbol;Acc:HGNC:13448]
Aim2	576.387	-0.7	1.27e-12	6.48e-10	absent in melanoma 2 [Source:HGNC Symbol;Acc:HGNC:357]
Prpf4b	4768.46	-0.71	1.29e-12	6.48e-10	pre-mRNA processing factor 4B [Source:HGNC Symbol;Acc:HGNC:17346]
Pex3	782.847	-0.83	1.64e-12	8.01e-10	peroxisomal biogenesis factor 3 [Source:HGNC Symbol;Acc:HGNC:8858]
Gm47591	1725.88	-0.86	1.78e-12	8.42e-10
Pabpc1	752.358	-0.73	2.32e-12	1.07e-09	poly(A) binding protein cytoplasmic 1 [Source:HGNC Symbol;Acc:HGNC:8554]
Ccz1	631.622	-0.58	2.88e-12	1.29e-09	CCZ1 homolog, vacuolar protein trafficking and biogenesis associated [Source:HGNC Symbol;Acc:HGNC:21691]
Odc1	395.907	-1.16	3.16e-12	1.37e-09	ornithine decarboxylase 1 [Source:HGNC Symbol;Acc:HGNC:8109]
Cd27	117.402	-1.24	7.68e-12	3.26e-09	CD27 molecule [Source:HGNC Symbol;Acc:HGNC:11922]
Supt5	773.543	-0.71	1.08e-11	4.48e-09
Gm13822	29.4602	-2.04	1.15e-11	4.62e-09
Gm45824	40.4543	-2.26	1.24e-11	4.87e-09
Lncenc1	49.4558	-1.58	1.39e-11	5.32e-09
Ints3	568.206	-0.55	1.53e-11	5.74e-09	integrator complex subunit 3 [Source:HGNC Symbol;Acc:HGNC:26153]
Kctd8	9270.74	0.69	2.04e-11	7.48e-09	potassium channel tetramerization domain containing 8 [Source:HGNC Symbol;Acc:HGNC:22394]
Nit1	827.79	-0.82	2.12e-11	7.61e-09	nitrilase 1 [Source:HGNC Symbol;Acc:HGNC:7828]
Gm15834	185.674	-0.79	2.24e-11	7.86e-09
Entpd6	470.804	-0.65	4.95e-11	1.7e-08	ectonucleoside triphosphate diphosphohydrolase 6 [Source:HGNC Symbol;Acc:HGNC:3368]
Dnase1l3	521.849	-2.29	5.53e-11	1.82e-08	deoxyribonuclease 1 like 3 [Source:HGNC Symbol;Acc:HGNC:2959]
4930579G18Rik	127.532	-1.06	5.43e-11	1.82e-08
Tjap1	294.43	-0.93	7.93e-11	2.56e-08	tight junction associated protein 1 [Source:HGNC Symbol;Acc:HGNC:17949]
Mlst8	234.861	-0.83	8.81e-11	2.78e-08	MTOR associated protein, LST8 homolog [Source:HGNC Symbol;Acc:HGNC:24825]
Gm38948	182.625	-1.22	1.09e-10	3.39e-08
Mast3	1457.3	-0.76	1.45e-10	4.41e-08	microtubule associated serine/threonine kinase 3 [Source:HGNC Symbol;Acc:HGNC:19036]
Phc1	338.141	-0.9	1.71e-10	5.12e-08	polyhomeotic homolog 1 [Source:HGNC Symbol;Acc:HGNC:3182]
Gm10827	128.107	-1.1	1.92e-10	5.63e-08
Wdr43	607.624	-0.53	2.32e-10	6.69e-08	WD repeat domain 43 [Source:HGNC Symbol;Acc:HGNC:28945]
Gm17036	198.255	-0.9	3.18e-10	9e-08
Baz1a	294.406	-0.71	3.33e-10	9.27e-08	bromodomain adjacent to zinc finger domain 1A [Source:HGNC Symbol;Acc:HGNC:960]
Dqx1	49.081	-1.52	3.94e-10	1.08e-07	DEAQ-box RNA dependent ATPase 1 [Source:HGNC Symbol;Acc:HGNC:20410]
Zcchc9	600.743	-0.79	4.01e-10	1.08e-07	zinc finger CCHC-type containing 9 [Source:HGNC Symbol;Acc:HGNC:25424]
0610043K17Rik	434.645	-0.94	4.81e-10	1.21e-07
Gm16982	127.533	-1.19	4.8e-10	1.21e-07
Mbtps1	965.653	-0.43	4.59e-10	1.21e-07	membrane bound transcription factor peptidase, site 1 [Source:HGNC Symbol;Acc:HGNC:15456]
Dot1l	892.618	-0.46	4.68e-10	1.21e-07	DOT1 like histone lysine methyltransferase [Source:HGNC Symbol;Acc:HGNC:24948]
Maml3	1780.23	-0.77	6.23e-10	1.55e-07	mastermind like transcriptional coactivator 3 [Source:HGNC Symbol;Acc:HGNC:16272]
Spata7	1277.5	-0.62	7.4e-10	1.81e-07	spermatogenesis associated 7 [Source:HGNC Symbol;Acc:HGNC:20423]
Myo3b	1206.08	-0.63	7.52e-10	1.81e-07	myosin IIIB [Source:HGNC Symbol;Acc:HGNC:15576]
B930036N10Rik	21.8614	-2.13	7.8e-10	1.85e-07
Pgs1	310.094	-0.62	8.43e-10	1.97e-07	phosphatidylglycerophosphate synthase 1 [Source:HGNC Symbol;Acc:HGNC:30029]
Mcf2l	1891.79	-0.52	9.1e-10	2.09e-07	MCF.2 cell line derived transforming sequence like [Source:HGNC Symbol;Acc:HGNC:14576]
Nmt2	1554.26	-0.42	1.18e-09	2.64e-07	N-myristoyltransferase 2 [Source:HGNC Symbol;Acc:HGNC:7858]
Setd1a	364.129	-0.57	1.18e-09	2.64e-07	SET domain containing 1A, histone lysine methyltransferase [Source:HGNC Symbol;Acc:HGNC:29010]
Kcnk7	44.9536	-1.57	1.25e-09	2.77e-07	potassium two pore domain channel subfamily K member 7 [Source:HGNC Symbol;Acc:HGNC:6282]
Snx32	1241.3	-0.76	1.33e-09	2.89e-07	sorting nexin 32 [Source:HGNC Symbol;Acc:HGNC:26423]
Metap2	1001.52	-0.48	1.42e-09	3e-07	methionyl aminopeptidase 2 [Source:HGNC Symbol;Acc:HGNC:16672]
Amer2	406.708	-0.61	1.4e-09	3e-07	APC membrane recruitment protein 2 [Source:HGNC Symbol;Acc:HGNC:26360]
Gm49179	164.718	-1.01	1.55e-09	3.24e-07
Dalrd3	1134.91	-0.74	1.57e-09	3.25e-07	DALR anticodon binding domain containing 3 [Source:HGNC Symbol;Acc:HGNC:25536]
Rpgr	1701.34	0.39	1.83e-09	3.74e-07	retinitis pigmentosa GTPase regulator [Source:HGNC Symbol;Acc:HGNC:10295]
Krba1	621.923	-0.56	1.99e-09	4.02e-07	KRAB-A domain containing 1 [Source:HGNC Symbol;Acc:HGNC:22228]
Fndc9	1971.08	-0.79	2.16e-09	4.3e-07	fibronectin type III domain containing 9 [Source:HGNC Symbol;Acc:HGNC:33547]
Lzts1	2177.06	-0.86	2.72e-09	5.34e-07	leucine zipper tumor suppressor 1 [Source:HGNC Symbol;Acc:HGNC:13861]
Nsun5	179.062	-0.77	3.15e-09	6.12e-07	NOP2/Sun RNA methyltransferase 5 [Source:HGNC Symbol;Acc:HGNC:16385]
AC166172.1	62.1323	-1.18	3.36e-09	6.44e-07
Malat1	1.11834e+06	-0.72	3.43e-09	6.51e-07	metastasis associated lung adenocarcinoma transcript 1 [Source:HGNC Symbol;Acc:HGNC:29665]
B230312C02Rik	58.1261	-1.86	4.12e-09	7.72e-07
4930509E16Rik	19.2098	-2.38	4.69e-09	8.7e-07
Ormdl2	264.686	-0.91	4.8e-09	8.76e-07	ORMDL sphingolipid biosynthesis regulator 2 [Source:HGNC Symbol;Acc:HGNC:16037]
Nrxn2	1357.25	-0.45	4.84e-09	8.76e-07	neurexin 2 [Source:HGNC Symbol;Acc:HGNC:8009]
Dnmt3aos	147.77	-1.25	5.45e-09	9.77e-07
Gm50152	169.073	-0.77	7.55e-09	1.34e-06
Vmn1r218	24.2683	-1.94	8.42e-09	1.48e-06
Nadk	403.637	-0.58	8.75e-09	1.52e-06	NAD kinase [Source:HGNC Symbol;Acc:HGNC:29831]
AC149090.1	10444	-0.53	9.14e-09	1.57e-06
Grin2d	95.5633	-0.96	9.87e-09	1.68e-06	glutamate ionotropic receptor NMDA type subunit 2D [Source:HGNC Symbol;Acc:HGNC:4588]
Brox	358.633	-0.59	1.04e-08	1.74e-06	BRO1 domain and CAAX motif containing [Source:HGNC Symbol;Acc:HGNC:26512]
Ddx5	14496.4	-0.87	1.1e-08	1.83e-06	DEAD-box helicase 5 [Source:HGNC Symbol;Acc:HGNC:2746]
Per3	845.528	0.64	1.31e-08	2.16e-06	period circadian regulator 3 [Source:HGNC Symbol;Acc:HGNC:8847]
Acp6	300.785	-0.71	1.35e-08	2.2e-06	acid phosphatase 6, lysophosphatidic [Source:HGNC Symbol;Acc:HGNC:29609]
Hectd2os	458.555	-0.87	1.38e-08	2.23e-06
Gm20089	26.3066	-1.68	1.53e-08	2.45e-06
Nrde2	364.774	-0.48	1.64e-08	2.6e-06	NRDE-2, necessary for RNA interference, domain containing [Source:HGNC Symbol;Acc:HGNC:20186]
Pcsk2	16938.8	-0.58	1.76e-08	2.75e-06	proprotein convertase subtilisin/kexin type 2 [Source:HGNC Symbol;Acc:HGNC:8744]
Trim71	51.4163	-1.15	1.78e-08	2.77e-06	tripartite motif containing 71 [Source:HGNC Symbol;Acc:HGNC:32669]
Ubqln4	447.388	-0.48	1.95e-08	2.99e-06	ubiquilin 4 [Source:HGNC Symbol;Acc:HGNC:1237]
Gm15787	301.018	-0.7	1.98e-08	3.01e-06
Txlna	306.146	-0.7	2.12e-08	3.2e-06	taxilin alpha [Source:HGNC Symbol;Acc:HGNC:30685]
Gm28068	28.5539	-2.42	2.32e-08	3.47e-06
Whamm	320.729	-0.78	2.46e-08	3.64e-06	WASP homolog associated with actin, golgi membranes and microtubules [Source:HGNC Symbol;Acc:HGNC:30493]
Nsun6	677.488	-0.56	2.7e-08	3.93e-06	NOP2/Sun RNA methyltransferase 6 [Source:HGNC Symbol;Acc:HGNC:23529]
Gm4869	46.3448	-1.29	2.71e-08	3.93e-06
Brd2	767.286	-0.98	2.89e-08	4.16e-06	bromodomain containing 2 [Source:HGNC Symbol;Acc:HGNC:1103]
Pitpnm2os1	89.5627	-1.2	3.04e-08	4.3e-06
Qpctl	193.221	-0.75	3.04e-08	4.3e-06	glutaminyl-peptide cyclotransferase like [Source:HGNC Symbol;Acc:HGNC:25952]
Rtl1	736.208	-0.47	3.45e-08	4.84e-06	retrotransposon Gag like 1 [Source:HGNC Symbol;Acc:HGNC:14665]
Dusp11	1185.22	-0.38	4.29e-08	5.97e-06	dual specificity phosphatase 11 [Source:HGNC Symbol;Acc:HGNC:3066]
Pycard	243.59	-0.72	4.38e-08	6.04e-06	PYD and CARD domain containing [Source:HGNC Symbol;Acc:HGNC:16608]
9630014M24Rik	81.3125	-1.42	4.94e-08	6.75e-06
Msantd4	251.841	-0.75	5.07e-08	6.87e-06	Myb/SANT DNA binding domain containing 4 with coiled-coils [Source:HGNC Symbol;Acc:HGNC:29383]
Gtpbp2	400.458	-0.53	5.66e-08	7.6e-06	GTP binding protein 2 [Source:HGNC Symbol;Acc:HGNC:4670]
Parp1	447.169	-0.59	6.28e-08	8.37e-06	poly(ADP-ribose) polymerase 1 [Source:HGNC Symbol;Acc:HGNC:270]
Gm45345	369.077	-0.69	6.52e-08	8.62e-06
Emsy	1387.72	-0.37	8.72e-08	1.14e-05	EMSY transcriptional repressor, BRCA2 interacting [Source:HGNC Symbol;Acc:HGNC:18071]
Vmn2r84	66.9609	1	9.69e-08	1.26e-05
Polr1a	375.817	-0.7	9.81e-08	1.27e-05	RNA polymerase I subunit A [Source:HGNC Symbol;Acc:HGNC:17264]
Slc16a11	421.895	-0.87	9.9e-08	1.27e-05	solute carrier family 16 member 11 [Source:HGNC Symbol;Acc:HGNC:23093]
Mgat5b	1158.73	-0.51	1e-07	1.27e-05	alpha-1,6-mannosylglycoprotein 6-beta-N-acetylglucosaminyltransferase B [Source:HGNC Symbol;Acc:HGNC:24140]
Gm20642	708.894	-0.79	1.05e-07	1.33e-05
Gm16271	66.1588	-1.09	1.16e-07	1.45e-05
Lrrc40	989.247	-0.54	1.28e-07	1.59e-05	leucine rich repeat containing 40 [Source:HGNC Symbol;Acc:HGNC:26004]
Oga	1978.62	-0.47	1.38e-07	1.7e-05	O-GlcNAcase [Source:HGNC Symbol;Acc:HGNC:7056]
Ndfip1	3768.86	0.32	1.46e-07	1.78e-05	Nedd4 family interacting protein 1 [Source:HGNC Symbol;Acc:HGNC:17592]
Csnk1a1	2899.85	-0.35	1.72e-07	2.08e-05	casein kinase 1 alpha 1 [Source:HGNC Symbol;Acc:HGNC:2451]
Gdpd5	787.683	-0.49	1.75e-07	2.11e-05	glycerophosphodiester phosphodiesterase domain containing 5 [Source:HGNC Symbol;Acc:HGNC:28804]
Pwwp3a	181.006	-0.66	1.91e-07	2.28e-05	PWWP domain containing 3A, DNA repair factor [Source:HGNC Symbol;Acc:HGNC:29641]
Fst	157.06	0.82	2.12e-07	2.51e-05	follistatin [Source:HGNC Symbol;Acc:HGNC:3971]
Camkk1	454.537	-0.43	2.39e-07	2.82e-05	calcium/calmodulin dependent protein kinase kinase 1 [Source:HGNC Symbol;Acc:HGNC:1469]
Ube2c	20.044	-2.05	2.57e-07	3e-05	ubiquitin conjugating enzyme E2 C [Source:HGNC Symbol;Acc:HGNC:15937]
Gm13052	2095.35	-0.58	2.73e-07	3.17e-05
2810403D21Rik	248.847	-0.76	2.8e-07	3.22e-05
Gm17477	132.008	-0.71	3.37e-07	3.84e-05
Slc11a2	311.237	-0.56	3.38e-07	3.84e-05	solute carrier family 11 member 2 [Source:HGNC Symbol;Acc:HGNC:10908]
Tk2	210.263	-0.59	3.46e-07	3.9e-05	thymidine kinase 2 [Source:HGNC Symbol;Acc:HGNC:11831]
Paip2b	341.764	-0.57	3.76e-07	4.21e-05	poly(A) binding protein interacting protein 2B [Source:HGNC Symbol;Acc:HGNC:29200]
S100a2	46.0016	-1.21	4.46e-07	4.96e-05	S100 calcium binding protein A2 [Source:HGNC Symbol;Acc:HGNC:10492]
Traip	1020.16	-0.53	4.78e-07	5.27e-05	TRAF interacting protein [Source:HGNC Symbol;Acc:HGNC:30764]
Rnf121	1580.31	-0.78	4.9e-07	5.38e-05	ring finger protein 121 [Source:HGNC Symbol;Acc:HGNC:21070]
Ror2	139.727	-1.87	5.15e-07	5.61e-05	receptor tyrosine kinase like orphan receptor 2 [Source:HGNC Symbol;Acc:HGNC:10257]
Rpap3	385.833	-0.46	5.89e-07	6.38e-05	RNA polymerase II associated protein 3 [Source:HGNC Symbol;Acc:HGNC:26151]
Tsix	8271.54	-0.59	5.98e-07	6.43e-05	TSIX transcript, XIST antisense RNA [Source:HGNC Symbol;Acc:HGNC:12377]
Car12	454.166	-0.74	6.06e-07	6.47e-05
Gm45645	190.622	-0.68	6.67e-07	7.08e-05
D130017N08Rik	246.383	-0.79	7.14e-07	7.47e-05
Tle6	24.2315	-1.76	7.13e-07	7.47e-05	TLE family member 6, subcortical maternal complex member [Source:HGNC Symbol;Acc:HGNC:30788]
Atraid	623.626	0.46	7.7e-07	7.99e-05	all-trans retinoic acid induced differentiation factor [Source:HGNC Symbol;Acc:HGNC:24090]
Klf10	176.557	-0.93	7.73e-07	7.99e-05	KLF transcription factor 10 [Source:HGNC Symbol;Acc:HGNC:11810]
mt-Atp8	3215.6	-0.73	8.05e-07	8.27e-05	mitochondrially encoded ATP synthase membrane subunit 8 [Source:HGNC Symbol;Acc:HGNC:7415]
Slc6a15	783.771	0.36	8.21e-07	8.38e-05	solute carrier family 6 member 15 [Source:HGNC Symbol;Acc:HGNC:13621]
Tmem243	1497.29	-0.53	8.41e-07	8.53e-05	transmembrane protein 243 [Source:HGNC Symbol;Acc:HGNC:21707]
Fam216a	896.52	-0.53	9.02e-07	9.09e-05	family with sequence similarity 216 member A [Source:HGNC Symbol;Acc:HGNC:30180]
Unc13a	1459.6	-0.5	9.19e-07	9.2e-05	unc-13 homolog A [Source:HGNC Symbol;Acc:HGNC:23150]
Ddx19a	193.883	-0.56	9.86e-07	9.81e-05	DEAD-box helicase 19A [Source:HGNC Symbol;Acc:HGNC:25628]
Mtrex	757.391	-0.47	9.93e-07	9.82e-05	Mtr4 exosome RNA helicase [Source:HGNC Symbol;Acc:HGNC:18734]
Pla2g6	136.157	-0.94	1.01e-06	9.96e-05	phospholipase A2 group VI [Source:HGNC Symbol;Acc:HGNC:9039]
4932702P03Rik	23.8015	-1.53	1.06e-06	0.000103
Trnau1ap	625.139	-0.55	1.13e-06	0.000109	tRNA selenocysteine 1 associated protein 1 [Source:HGNC Symbol;Acc:HGNC:30813]
Pdcd11	288.858	-0.59	1.18e-06	0.000114	programmed cell death 11 [Source:HGNC Symbol;Acc:HGNC:13408]
Surf6	119.57	-0.74	1.28e-06	0.000122	surfeit 6 [Source:HGNC Symbol;Acc:HGNC:11478]
Upf2	1872.73	-0.5	1.32e-06	0.000125	UPF2 regulator of nonsense mediated mRNA decay [Source:HGNC Symbol;Acc:HGNC:17854]
Ankrd36	21.7249	-1.77	1.32e-06	0.000125	ankyrin repeat domain 36 [Source:HGNC Symbol;Acc:HGNC:24079]
Nol4l	526.024	-0.49	1.35e-06	0.000126	nucleolar protein 4 like [Source:HGNC Symbol;Acc:HGNC:16106]
Loxl2	23.8399	-1.56	1.34e-06	0.000126	lysyl oxidase like 2 [Source:HGNC Symbol;Acc:HGNC:6666]
Gm17227	574.062	-0.62	1.48e-06	0.000138
Epyc	998.703	0.44	1.53e-06	0.000142	epiphycan [Source:HGNC Symbol;Acc:HGNC:3053]
Dgkd	835.554	-0.45	1.65e-06	0.000152	diacylglycerol kinase delta [Source:HGNC Symbol;Acc:HGNC:2851]
Tmem63b	924.234	-0.37	1.67e-06	0.000153	transmembrane protein 63B [Source:HGNC Symbol;Acc:HGNC:17735]
Pole	25.8934	-1.64	1.69e-06	0.000154	DNA polymerase epsilon, catalytic subunit [Source:HGNC Symbol;Acc:HGNC:9177]
Ulk2	1702.93	-0.29	1.7e-06	0.000154	unc-51 like autophagy activating kinase 2 [Source:HGNC Symbol;Acc:HGNC:13480]
Gm26594	145.293	-0.76	1.72e-06	0.000154
Gm36198	419.585	-0.53	1.72e-06	0.000154
Gm10457	22.1575	-2.07	1.77e-06	0.000158
Cpsf6	1554.44	0.28	1.8e-06	0.00016	cleavage and polyadenylation specific factor 6 [Source:HGNC Symbol;Acc:HGNC:13871]
Src	278.011	-0.45	1.83e-06	0.000161	SRC proto-oncogene, non-receptor tyrosine kinase [Source:HGNC Symbol;Acc:HGNC:11283]
Por	659.959	-0.45	1.89e-06	0.000165	cytochrome p450 oxidoreductase [Source:HGNC Symbol;Acc:HGNC:9208]
3200001D21Rik	170.892	-0.6	1.91e-06	0.000166
Gm49961	1083.43	-0.66	1.91e-06	0.000166
Gm45352	405.841	-0.68	2.06e-06	0.000178
Abca3	772.443	-0.47	2.22e-06	0.000191	ATP binding cassette subfamily A member 3 [Source:HGNC Symbol;Acc:HGNC:33]
Epb41l1	3368.24	-0.41	2.26e-06	0.000192	erythrocyte membrane protein band 4.1 like 1 [Source:HGNC Symbol;Acc:HGNC:3378]
Nexn	1876.82	-0.42	2.26e-06	0.000192	nexilin F-actin binding protein [Source:HGNC Symbol;Acc:HGNC:29557]
Sema4d	304.236	-0.49	2.35e-06	0.000198	semaphorin 4D [Source:HGNC Symbol;Acc:HGNC:10732]
Acox1	1080.85	-0.59	2.38e-06	0.0002	acyl-CoA oxidase 1 [Source:HGNC Symbol;Acc:HGNC:119]
Tmem60	356.747	0.44	2.54e-06	0.000212	transmembrane protein 60 [Source:HGNC Symbol;Acc:HGNC:21754]
Prpf18	572.434	-0.42	2.81e-06	0.000233	pre-mRNA processing factor 18 [Source:HGNC Symbol;Acc:HGNC:17351]
5830432E09Rik	75.023	-1.05	2.82e-06	0.000233
Noc3l	265.616	-0.66	3.02e-06	0.000248	NOC3 like DNA replication regulator [Source:HGNC Symbol;Acc:HGNC:24034]
Wbp1	140.752	-0.69	3.05e-06	0.000249	WW domain binding protein 1 [Source:HGNC Symbol;Acc:HGNC:12737]
Map2k6	1091.04	0.42	3.2e-06	0.000259	mitogen-activated protein kinase kinase 6 [Source:HGNC Symbol;Acc:HGNC:6846]
CT009536.1	59.8461	-1.02	3.2e-06	0.000259
Foxj2	383.827	-0.71	3.23e-06	0.00026	forkhead box J2 [Source:HGNC Symbol;Acc:HGNC:24818]
Gm11867	91.3371	-1.18	3.34e-06	0.000268
Snrnp70	6923.31	-0.46	3.41e-06	0.000272	small nuclear ribonucleoprotein U1 subunit 70 [Source:HGNC Symbol;Acc:HGNC:11150]
Adam2	35.483	-1.84	3.47e-06	0.000276	ADAM metallopeptidase domain 2 [Source:HGNC Symbol;Acc:HGNC:198]
Gm28410	134.181	-0.7	3.55e-06	0.000281
Chil3	41.1443	1.03	3.6e-06	0.000283
Pigp	507.955	0.51	3.66e-06	0.000286	phosphatidylinositol glycan anchor biosynthesis class P [Source:HGNC Symbol;Acc:HGNC:3046]
Ppp2r5d	514.627	-0.36	3.7e-06	0.000288	protein phosphatase 2 regulatory subunit B'delta [Source:HGNC Symbol;Acc:HGNC:9312]
Bcor	264.331	-0.55	3.71e-06	0.000288	BCL6 corepressor [Source:HGNC Symbol;Acc:HGNC:20893]
Nucb2	840.882	-0.47	3.73e-06	0.000288	nucleobindin 2 [Source:HGNC Symbol;Acc:HGNC:8044]
6720427I07Rik	892.783	-0.4	3.76e-06	0.000289
Aldh1b1	102.185	-1.26	3.8e-06	0.000291	aldehyde dehydrogenase 1 family member B1 [Source:HGNC Symbol;Acc:HGNC:407]
Impdh1	200.913	-0.53	3.88e-06	0.000294	inosine monophosphate dehydrogenase 1 [Source:HGNC Symbol;Acc:HGNC:6052]
Bms1	463.405	-0.42	3.88e-06	0.000294	BMS1 ribosome biogenesis factor [Source:HGNC Symbol;Acc:HGNC:23505]
Tmem167	1327.28	0.3	3.93e-06	0.000296
Hdac7	188.351	-0.81	4.17e-06	0.000313	histone deacetylase 7 [Source:HGNC Symbol;Acc:HGNC:14067]
Bsn	2071	-0.29	4.21e-06	0.000314	bassoon presynaptic cytomatrix protein [Source:HGNC Symbol;Acc:HGNC:1117]
Manea	386.157	0.4	4.38e-06	0.000324	mannosidase endo-alpha [Source:HGNC Symbol;Acc:HGNC:21072]
Ttc26	285.632	-0.48	4.38e-06	0.000324	tetratricopeptide repeat domain 26 [Source:HGNC Symbol;Acc:HGNC:21882]
Cars2	291.133	-0.47	4.8e-06	0.000353	cysteinyl-tRNA synthetase 2, mitochondrial [Source:HGNC Symbol;Acc:HGNC:25695]
Gm9926	61.7211	-0.95	5.15e-06	0.000378
Tead1	223.474	-0.66	5.56e-06	0.000406	TEA domain transcription factor 1 [Source:HGNC Symbol;Acc:HGNC:11714]
Sh3pxd2a	1012.81	-0.42	5.79e-06	0.000421	SH3 and PX domains 2A [Source:HGNC Symbol;Acc:HGNC:23664]
Gm46102	554.715	0.66	6.09e-06	0.000438
Trib2	221.682	-0.93	6.11e-06	0.000438	tribbles pseudokinase 2 [Source:HGNC Symbol;Acc:HGNC:30809]
Rbm22	248.676	-0.53	6.08e-06	0.000438	RNA binding motif protein 22 [Source:HGNC Symbol;Acc:HGNC:25503]
Reln	3285.49	-0.45	6.32e-06	0.000451	reelin [Source:HGNC Symbol;Acc:HGNC:9957]
Olfr655	21.3954	-1.93	6.61e-06	0.000469
Mastl	70.7324	-0.9	6.77e-06	0.000478	microtubule associated serine/threonine kinase like [Source:HGNC Symbol;Acc:HGNC:19042]
Vmn2r124	22.2085	-1.51	6.78e-06	0.000478
Ubald1	403.499	-0.57	6.87e-06	0.000482	UBA like domain containing 1 [Source:HGNC Symbol;Acc:HGNC:29576]
Thoc1	1678.63	-0.45	6.94e-06	0.000484	THO complex subunit 1 [Source:HGNC Symbol;Acc:HGNC:19070]
Phkg1	144.003	-0.85	7.06e-06	0.000491	phosphorylase kinase catalytic subunit gamma 1 [Source:HGNC Symbol;Acc:HGNC:8930]
Irf2bp1	172.964	-0.99	7.11e-06	0.000491	interferon regulatory factor 2 binding protein 1 [Source:HGNC Symbol;Acc:HGNC:21728]
Zc3h7b	572.138	-0.38	7.12e-06	0.000491	zinc finger CCCH-type containing 7B [Source:HGNC Symbol;Acc:HGNC:30869]
Faap100	82.7308	-1.01	7.2e-06	0.000494	FA core complex associated protein 100 [Source:HGNC Symbol;Acc:HGNC:26171]
Tsc1	1335.08	-0.38	7.3e-06	0.000498	TSC complex subunit 1 [Source:HGNC Symbol;Acc:HGNC:12362]
Ccdc8	16.5026	-1.67	7.38e-06	0.0005	coiled-coil domain containing 8 [Source:HGNC Symbol;Acc:HGNC:25367]
Ino80e	205.686	-0.56	7.38e-06	0.0005	INO80 complex subunit E [Source:HGNC Symbol;Acc:HGNC:26905]
Sycp3	184.662	-0.66	7.48e-06	0.000505	synaptonemal complex protein 3 [Source:HGNC Symbol;Acc:HGNC:18130]
Gm27008	487.324	-0.52	8.16e-06	0.000548
Lrp1	1282.12	-0.32	8.21e-06	0.000549	LDL receptor related protein 1 [Source:HGNC Symbol;Acc:HGNC:6692]
Gtf3c5	138.985	-0.71	8.56e-06	0.00057	general transcription factor IIIC subunit 5 [Source:HGNC Symbol;Acc:HGNC:4668]
Degs2	170.582	-0.63	8.98e-06	0.000596	delta 4-desaturase, sphingolipid 2 [Source:HGNC Symbol;Acc:HGNC:20113]
Kera	61.9651	0.83	9.06e-06	0.000599	keratocan [Source:HGNC Symbol;Acc:HGNC:6309]
Bptf	1765.62	-0.28	9.11e-06	0.000599	bromodomain PHD finger transcription factor [Source:HGNC Symbol;Acc:HGNC:3581]
Fam135b	3183.24	-0.39	9.18e-06	0.000601	family with sequence similarity 135 member B [Source:HGNC Symbol;Acc:HGNC:28029]
Plk2	1809.44	0.31	9.41e-06	0.000614	polo like kinase 2 [Source:HGNC Symbol;Acc:HGNC:19699]
Golga2	308.633	-0.43	9.77e-06	0.000635	golgin A2 [Source:HGNC Symbol;Acc:HGNC:4425]
Hpgds	684.624	-0.46	1.08e-05	0.000697	hematopoietic prostaglandin D synthase [Source:HGNC Symbol;Acc:HGNC:17890]
Platr31	135.202	-0.76	1.11e-05	0.000718
Ccdc137	190.332	-0.63	1.12e-05	0.00072	coiled-coil domain containing 137 [Source:HGNC Symbol;Acc:HGNC:33451]
Lrrc45	371.459	-0.47	1.13e-05	0.00072	leucine rich repeat containing 45 [Source:HGNC Symbol;Acc:HGNC:28302]
Chpf2	536.024	-0.47	1.16e-05	0.000741	chondroitin polymerizing factor 2 [Source:HGNC Symbol;Acc:HGNC:29270]
Gm14377	211.867	-0.76	1.17e-05	0.000742
Gm29587	261.708	-0.83	1.17e-05	0.000742
Tdp1	298.356	-0.45	1.18e-05	0.000745	tyrosyl-DNA phosphodiesterase 1 [Source:HGNC Symbol;Acc:HGNC:18884]
Ap2b1	2325.66	-0.46	1.2e-05	0.000756	adaptor related protein complex 2 subunit beta 1 [Source:HGNC Symbol;Acc:HGNC:563]
Cyp2j11	30.9777	-1.4	1.23e-05	0.000766
Gtpbp6	358.597	-0.56	1.27e-05	0.000785	GTP binding protein 6 (putative) [Source:HGNC Symbol;Acc:HGNC:30189]
Srp68	321.445	-0.42	1.26e-05	0.000785	signal recognition particle 68 [Source:HGNC Symbol;Acc:HGNC:11302]
Ilk	229.102	-0.6	1.28e-05	0.000791	integrin linked kinase [Source:HGNC Symbol;Acc:HGNC:6040]
Npff	34.5286	-1.33	1.33e-05	0.000815	neuropeptide FF-amide peptide precursor [Source:HGNC Symbol;Acc:HGNC:7901]
Dpy19l3	1073.3	-0.34	1.33e-05	0.000817	dpy-19 like C-mannosyltransferase 3 [Source:HGNC Symbol;Acc:HGNC:27120]
Zfhx2	1160.9	-0.43	1.36e-05	0.000832	zinc finger homeobox 2 [Source:HGNC Symbol;Acc:HGNC:20152]
Ypel4	249.656	-0.62	1.38e-05	0.00084	yippee like 4 [Source:HGNC Symbol;Acc:HGNC:18328]
Wdr61	510.432	-0.6	1.44e-05	0.000874	SKI8 subunit of superkiller complex [Source:HGNC Symbol;Acc:HGNC:30300]
Gpr180	417.549	-0.54	1.48e-05	0.000896	G protein-coupled receptor 180 [Source:HGNC Symbol;Acc:HGNC:28899]
Cisd3	171.381	-0.87	1.49e-05	0.000899	CDGSH iron sulfur domain 3 [Source:HGNC Symbol;Acc:HGNC:27578]
4933407E24Rik	75.9897	-0.96	1.51e-05	0.000906
Tigd2	515.822	0.74	1.54e-05	0.000917	tigger transposable element derived 2 [Source:HGNC Symbol;Acc:HGNC:18333]
Otulin	1099.36	-0.44	1.54e-05	0.000917	OTU deubiquitinase with linear linkage specificity [Source:HGNC Symbol;Acc:HGNC:25118]
Agrn	667.878	-0.49	1.57e-05	0.000928	agrin [Source:HGNC Symbol;Acc:HGNC:329]
Rgs17	2264.8	-0.57	1.58e-05	0.000934	regulator of G protein signaling 17 [Source:HGNC Symbol;Acc:HGNC:14088]
Gm26693	372.809	-0.5	1.59e-05	0.000937
Sntg1	8439.35	0.29	1.64e-05	0.000961	syntrophin gamma 1 [Source:HGNC Symbol;Acc:HGNC:13740]
Slc24a5	1615.65	0.48	1.65e-05	0.000963	solute carrier family 24 member 5 [Source:HGNC Symbol;Acc:HGNC:20611]
Ap1b1	663.301	-0.32	1.66e-05	0.000967	adaptor related protein complex 1 subunit beta 1 [Source:HGNC Symbol;Acc:HGNC:554]
Gm17178	154.487	-0.54	1.69e-05	0.000977
Vasn	24.4233	-1.23	1.69e-05	0.000977	vasorin [Source:HGNC Symbol;Acc:HGNC:18517]
Gm26672	1623.68	-0.56	1.79e-05	0.00103
Tmem191c	2642.19	0.32	1.84e-05	0.00106	transmembrane protein 191C [Source:HGNC Symbol;Acc:HGNC:33601]
Gm13524	59.9266	-0.9	1.85e-05	0.00106
Kcnh5	931.574	0.29	1.93e-05	0.0011	potassium voltage-gated channel subfamily H member 5 [Source:HGNC Symbol;Acc:HGNC:6254]
Uhrf1bp1	217.903	-0.68	1.94e-05	0.0011	bridge-like lipid transfer protein family member 3A [Source:HGNC Symbol;Acc:HGNC:21216]
Neto1	8631.7	0.26	2.04e-05	0.00116	neuropilin and tolloid like 1 [Source:HGNC Symbol;Acc:HGNC:13823]
Zim3	141.154	-0.69	2.06e-05	0.00116	zinc finger imprinted 3 [Source:HGNC Symbol;Acc:HGNC:16366]
Gm47376	53.7356	-0.88	2.05e-05	0.00116
Btg1	348.758	-0.77	2.08e-05	0.00116	BTG anti-proliferation factor 1 [Source:HGNC Symbol;Acc:HGNC:1130]
Bach2os	22.5418	-1.5	2.18e-05	0.00121
Igsf9b	977.601	-0.55	2.31e-05	0.00128	immunoglobulin superfamily member 9B [Source:HGNC Symbol;Acc:HGNC:32326]
Ubash3a	13.9467	-2.05	2.32e-05	0.00128	ubiquitin associated and SH3 domain containing A [Source:HGNC Symbol;Acc:HGNC:12462]
Ndc80	13.814	-1.97	2.4e-05	0.00132	NDC80 kinetochore complex component [Source:HGNC Symbol;Acc:HGNC:16909]
Flna	439.224	-0.51	2.43e-05	0.00134	filamin A [Source:HGNC Symbol;Acc:HGNC:3754]
Samm50	485.074	-0.44	2.46e-05	0.00134	SAMM50 sorting and assembly machinery component [Source:HGNC Symbol;Acc:HGNC:24276]
Slc4a9	55.0758	-0.82	2.47e-05	0.00134	solute carrier family 4 member 9 [Source:HGNC Symbol;Acc:HGNC:11035]
Sat1	213.185	-0.54	2.46e-05	0.00134	spermidine/spermine N1-acetyltransferase 1 [Source:HGNC Symbol;Acc:HGNC:10540]
Gtdc1	1158.4	0.31	2.48e-05	0.00135	glycosyltransferase like domain containing 1 [Source:HGNC Symbol;Acc:HGNC:20887]
Adsl	323.535	-0.45	2.52e-05	0.00136	adenylosuccinate lyase [Source:HGNC Symbol;Acc:HGNC:291]
Glp2r	947.122	-0.56	2.53e-05	0.00136	glucagon like peptide 2 receptor [Source:HGNC Symbol;Acc:HGNC:4325]
2210406O10Rik	47.6971	-0.92	2.59e-05	0.00139
Mxd4	450.058	-0.43	2.77e-05	0.00148	MAX dimerization protein 4 [Source:HGNC Symbol;Acc:HGNC:13906]
Cbfa2t3	54.6332	-0.92	2.78e-05	0.00148	CBFA2/RUNX1 partner transcriptional co-repressor 3 [Source:HGNC Symbol;Acc:HGNC:1537]
Lrp5	34.2328	-1.43	2.78e-05	0.00148	LDL receptor related protein 5 [Source:HGNC Symbol;Acc:HGNC:6697]
Isca2	419.996	0.37	2.81e-05	0.00149	iron-sulfur cluster assembly 2 [Source:HGNC Symbol;Acc:HGNC:19857]
Bach2	1488.03	-0.74	2.87e-05	0.00152	BTB domain and CNC homolog 2 [Source:HGNC Symbol;Acc:HGNC:14078]
Selenot	569.206	0.32	2.99e-05	0.00158	selenoprotein T [Source:HGNC Symbol;Acc:HGNC:18136]
Ctsl	570.417	0.39	3.03e-05	0.00159	cathepsin L [Source:HGNC Symbol;Acc:HGNC:2537]
AC156546.1	189.279	-0.82	3.03e-05	0.00159
Bc1	113.533	-2.29	3.08e-05	0.0016
Sgsm2	1392.35	-0.45	3.08e-05	0.0016	small G protein signaling modulator 2 [Source:HGNC Symbol;Acc:HGNC:29026]
Epn1	847.702	-0.6	3.1e-05	0.00161	epsin 1 [Source:HGNC Symbol;Acc:HGNC:21604]
Rsph14	149.237	-0.75	3.11e-05	0.00161	radial spoke head 14 homolog [Source:HGNC Symbol;Acc:HGNC:13437]
Hdgf	848.734	-0.54	3.22e-05	0.00166	heparin binding growth factor [Source:HGNC Symbol;Acc:HGNC:4856]
Gm15810	3566.17	-0.54	3.26e-05	0.00167
Gpr155	1574.99	-0.42	3.32e-05	0.00169	G protein-coupled receptor 155 [Source:HGNC Symbol;Acc:HGNC:22951]
Alg6	297.905	0.51	3.32e-05	0.00169	ALG6 alpha-1,3-glucosyltransferase [Source:HGNC Symbol;Acc:HGNC:23157]
Taf1d	1714.48	-0.41	3.31e-05	0.00169	TATA-box binding protein associated factor, RNA polymerase I subunit D [Source:HGNC Symbol;Acc:HGNC:28759]
Dgat2	784.513	-0.52	3.34e-05	0.00169	diacylglycerol O-acyltransferase 2 [Source:HGNC Symbol;Acc:HGNC:16940]
Gm15083	485.063	-0.53	3.36e-05	0.0017
Tmem132d	391.879	-0.67	3.38e-05	0.0017	transmembrane protein 132D [Source:HGNC Symbol;Acc:HGNC:29411]
Rpgrip1	158.234	-0.71	3.5e-05	0.00176	RPGR interacting protein 1 [Source:HGNC Symbol;Acc:HGNC:13436]
Tm2d2	301.654	0.39	3.54e-05	0.00177	TM2 domain containing 2 [Source:HGNC Symbol;Acc:HGNC:24127]
Cacna1a	4609.11	-0.39	3.54e-05	0.00177	calcium voltage-gated channel subunit alpha1 A [Source:HGNC Symbol;Acc:HGNC:1388]									Gm16183
Ptch1	1083.61	-0.33	3.58e-05	0.00178	patched 1 [Source:HGNC Symbol;Acc:HGNC:9585]
Apba3	139.592	-0.78	3.62e-05	0.0018	amyloid beta precursor protein binding family A member 3 [Source:HGNC Symbol;Acc:HGNC:580]
Gas2l1	474.399	-0.55	3.71e-05	0.00183	growth arrest specific 2 like 1 [Source:HGNC Symbol;Acc:HGNC:16955]
Slc25a40	241.344	0.45	3.83e-05	0.00189	solute carrier family 25 member 40 [Source:HGNC Symbol;Acc:HGNC:29680]
Kpna7	21.3323	-1.66	3.95e-05	0.00194	karyopherin subunit alpha 7 [Source:HGNC Symbol;Acc:HGNC:21839]
Rbm3	623.995	0.43	4.04e-05	0.00198	RNA binding motif protein 3 [Source:HGNC Symbol;Acc:HGNC:9900]
Arrb1	777.044	-0.3	4.07e-05	0.00199	arrestin beta 1 [Source:HGNC Symbol;Acc:HGNC:711]
Cpt1c	1579.09	-0.51	4.11e-05	0.002	carnitine palmitoyltransferase 1C [Source:HGNC Symbol;Acc:HGNC:18540]
Eif4e2	327.229	-0.38	4.13e-05	0.002	eukaryotic translation initiation factor 4E family member 2 [Source:HGNC Symbol;Acc:HGNC:3293]
A330008L17Rik	1387.49	0.39	4.17e-05	0.00202
Galnt13	16075.8	0.35	4.2e-05	0.00202	polypeptide N-acetylgalactosaminyltransferase 13 [Source:HGNC Symbol;Acc:HGNC:23242]
Gm47214	52.0913	1.03	4.2e-05	0.00202
Zfp788	525.553	0.33	4.27e-05	0.00205
Timp3	989.597	-0.35	4.28e-05	0.00205	TIMP metallopeptidase inhibitor 3 [Source:HGNC Symbol;Acc:HGNC:11822]
Tgfbrap1	319.233	-0.41	4.32e-05	0.00206	transforming growth factor beta receptor associated protein 1 [Source:HGNC Symbol;Acc:HGNC:16836]
Grik5	2213.03	-0.26	4.38e-05	0.00208	glutamate ionotropic receptor kainate type subunit 5 [Source:HGNC Symbol;Acc:HGNC:4583]
Syt7	1183.29	-0.36	4.41e-05	0.00209	synaptotagmin 7 [Source:HGNC Symbol;Acc:HGNC:11514]
4930483P17Rik	20.93	-1.28	4.53e-05	0.00214
F8	158.397	0.51	4.54e-05	0.00214	coagulation factor VIII [Source:HGNC Symbol;Acc:HGNC:3546]
Agap2	1621.07	-0.5	4.56e-05	0.00214	ArfGAP with GTPase domain, ankyrin repeat and PH domain 2 [Source:HGNC Symbol;Acc:HGNC:16921]
Nfe2l1	714.136	-0.5	4.58e-05	0.00214	NFE2 like bZIP transcription factor 1 [Source:HGNC Symbol;Acc:HGNC:7781]
2700081O15Rik	71.3128	-0.84	4.6e-05	0.00215
Gm16214	79.9861	-1	4.62e-05	0.00215
Socs6	510.044	0.35	4.72e-05	0.00219	suppressor of cytokine signaling 6 [Source:HGNC Symbol;Acc:HGNC:16833]
Gm16105	517.909	-0.72	4.78e-05	0.00221
Gm29570	15.4808	-1.58	4.8e-05	0.00221
B3gnt9	40.2835	-0.91	4.81e-05	0.00221	UDP-GlcNAc:betaGal beta-1,3-N-acetylglucosaminyltransferase 9 [Source:HGNC Symbol;Acc:HGNC:28714]
Angptl3	188.886	-0.53	4.87e-05	0.00224	angiopoietin like 3 [Source:HGNC Symbol;Acc:HGNC:491]
Yipf4	521.116	0.39	4.94e-05	0.00226	Yip1 domain family member 4 [Source:HGNC Symbol;Acc:HGNC:28145]
Fntb	1417.52	-0.41	5.03e-05	0.0023	farnesyltransferase, CAAX box, beta [Source:HGNC Symbol;Acc:HGNC:3785]
Gm47802	282.936	-0.62	5.09e-05	0.00232
Gm28307	254.776	-0.67	5.26e-05	0.00238
E530011L22Rik	469.881	-0.57	5.27e-05	0.00238
Dvl2	297.122	-0.46	5.28e-05	0.00238	dishevelled segment polarity protein 2 [Source:HGNC Symbol;Acc:HGNC:3086]
Vars	225.44	-0.45	5.38e-05	0.00242	valyl-tRNA synthetase 1 [Source:HGNC Symbol;Acc:HGNC:12651]
Htt	1148.92	-0.32	5.42e-05	0.00243	huntingtin [Source:HGNC Symbol;Acc:HGNC:4851]
Amy1	900.729	0.3	5.48e-05	0.00246
Zfp445	1724.2	-0.28	5.57e-05	0.00248
Akap12	175.269	-0.65	5.57e-05	0.00248	A-kinase anchoring protein 12 [Source:HGNC Symbol;Acc:HGNC:370]
Gm48900	20.8058	-1.26	5.61e-05	0.00249
Psmc1	710.499	-0.36	5.66e-05	0.0025	proteasome 26S subunit, ATPase 1 [Source:HGNC Symbol;Acc:HGNC:9547]
Pabpn1	1372.86	-0.36	5.7e-05	0.00251	poly(A) binding protein nuclear 1 [Source:HGNC Symbol;Acc:HGNC:8565]
Gm17133	128.285	-0.82	5.7e-05	0.00251
Kcnn2	2515.21	-0.35	5.85e-05	0.00257	potassium calcium-activated channel subfamily N member 2 [Source:HGNC Symbol;Acc:HGNC:6291]
Mansc4	82.7602	-0.74	5.94e-05	0.0026	MANSC domain containing 4 [Source:HGNC Symbol;Acc:HGNC:40023]
AC160336.1	140.911	-1.49	6.02e-05	0.00263
Smyd3	5597.28	0.23	6.07e-05	0.00264	SET and MYND domain containing 3 [Source:HGNC Symbol;Acc:HGNC:15513]
Fam92a	629.388	0.27	6.08e-05	0.00264
Gm16068	277.581	-0.55	6.06e-05	0.00264
Sar1b	885.777	0.32	6.16e-05	0.00266	secretion associated Ras related GTPase 1B [Source:HGNC Symbol;Acc:HGNC:10535]
Elp1	535.718	-0.38	6.28e-05	0.00271	elongator acetyltransferase complex subunit 1 [Source:HGNC Symbol;Acc:HGNC:5959]
Uckl1	317.137	-0.74	6.33e-05	0.00271	uridine-cytidine kinase 1 like 1 [Source:HGNC Symbol;Acc:HGNC:15938]
Gga1	277.982	-0.4	6.32e-05	0.00271	golgi associated, gamma adaptin ear containing, ARF binding protein 1 [Source:HGNC Symbol;Acc:HGNC:17842]
Dlgap3	2492.46	-0.34	6.35e-05	0.00272	DLG associated protein 3 [Source:HGNC Symbol;Acc:HGNC:30368]
Gm13381	32.4248	-1.13	6.39e-05	0.00272
Rbm10	582.26	-0.3	6.51e-05	0.00277	RNA binding motif protein 10 [Source:HGNC Symbol;Acc:HGNC:9896]
Sumo1	1439.52	0.23	6.77e-05	0.00287	small ubiquitin like modifier 1 [Source:HGNC Symbol;Acc:HGNC:12502]
Nsa2	526.085	-0.37	6.98e-05	0.00296	NSA2 ribosome biogenesis factor [Source:HGNC Symbol;Acc:HGNC:30728]
Gramd4	356.489	-0.34	7.03e-05	0.00297	GRAM domain containing 4 [Source:HGNC Symbol;Acc:HGNC:29113]
Nr1i3	59.3845	-0.85	7.15e-05	0.00299	nuclear receptor subfamily 1 group I member 3 [Source:HGNC Symbol;Acc:HGNC:7969]
Katnbl1	570.897	0.28	7.14e-05	0.00299	katanin regulatory subunit B1 like 1 [Source:HGNC Symbol;Acc:HGNC:26199]
Gpx6	44.3231	1.09	7.15e-05	0.00299	glutathione peroxidase 6 [Source:HGNC Symbol;Acc:HGNC:4558]
Tmem132b	5051.52	-0.37	7.38e-05	0.00307	transmembrane protein 132B [Source:HGNC Symbol;Acc:HGNC:29397]
Rbm28	1236.33	-0.3	7.39e-05	0.00307	RNA binding motif protein 28 [Source:HGNC Symbol;Acc:HGNC:21863]
Tmem217	22.7185	-1.33	7.37e-05	0.00307	transmembrane protein 217 [Source:HGNC Symbol;Acc:HGNC:21238]
Gm9925	254.707	0.62	7.41e-05	0.00307
Lpp	569.683	-0.39	7.62e-05	0.00315	LIM domain containing preferred translocation partner in lipoma [Source:HGNC Symbol;Acc:HGNC:6679]
Gm15594	1101.19	-0.57	7.73e-05	0.00318
Gzmk	97.7323	0.59	7.72e-05	0.00318	granzyme K [Source:HGNC Symbol;Acc:HGNC:4711]
Gm11659	371.735	-0.51	7.77e-05	0.00319
Bbof1	724.888	-0.39	7.82e-05	0.0032	basal body orientation factor 1 [Source:HGNC Symbol;Acc:HGNC:19855]
Gm3227	85.2226	-0.67	7.93e-05	0.00324
Knop1	457.252	-0.39	7.99e-05	0.00325	lysine rich nucleolar protein 1 [Source:HGNC Symbol;Acc:HGNC:34404]
Selenof	746.702	0.38	8.09e-05	0.00328	selenoprotein F [Source:HGNC Symbol;Acc:HGNC:17705]
Grm3	8508.48	0.4	8.13e-05	0.00328	glutamate metabotropic receptor 3 [Source:HGNC Symbol;Acc:HGNC:4595]
Pde2a	4429.48	-0.3	8.11e-05	0.00328	phosphodiesterase 2A [Source:HGNC Symbol;Acc:HGNC:8777]
Rbm24	796.487	-0.44	8.16e-05	0.00329	RNA binding motif protein 24 [Source:HGNC Symbol;Acc:HGNC:21539]
Fndc8	68.0964	-0.87	8.3e-05	0.00334	fibronectin type III domain containing 8 [Source:HGNC Symbol;Acc:HGNC:25286]
Bmper	567.445	0.43	8.33e-05	0.00334	BMP binding endothelial regulator [Source:HGNC Symbol;Acc:HGNC:24154]
Zbtb43	286.167	-0.39	8.4e-05	0.00336	zinc finger and BTB domain containing 43 [Source:HGNC Symbol;Acc:HGNC:17908]
Gm26810	18.7194	-1.34	8.44e-05	0.00337
Ric3	565.51	0.31	8.48e-05	0.00338	RIC3 acetylcholine receptor chaperone [Source:HGNC Symbol;Acc:HGNC:30338]
Rgp1	217.144	-0.66	8.56e-05	0.00339	RGP1 homolog, RAB6A GEF complex partner 1 [Source:HGNC Symbol;Acc:HGNC:21965]
Stxbp5l	6116.89	0.23	8.57e-05	0.00339	syntaxin binding protein 5L [Source:HGNC Symbol;Acc:HGNC:30757]
Las1l	863.309	-0.49	8.57e-05	0.00339	LAS1 like ribosome biogenesis factor [Source:HGNC Symbol;Acc:HGNC:25726]
Scrt2	192.326	-0.5	8.74e-05	0.00344	scratch family transcriptional repressor 2 [Source:HGNC Symbol;Acc:HGNC:15952]
Fgfr1	181.772	-0.72	8.77e-05	0.00345	fibroblast growth factor receptor 1 [Source:HGNC Symbol;Acc:HGNC:3688]
Lrrc17	17.0777	-1.8	8.9e-05	0.00349	leucine rich repeat containing 17 [Source:HGNC Symbol;Acc:HGNC:16895]
Otud6b	443.383	-0.44	8.99e-05	0.00352	OTU deubiquitinase 6B [Source:HGNC Symbol;Acc:HGNC:24281]
Prkcb	14914	-0.46	9.07e-05	0.00354	protein kinase C beta [Source:HGNC Symbol;Acc:HGNC:9395]
Gm35394	43.5579	-0.96	9.29e-05	0.00362
1110032A03Rik	441.02	0.32	9.51e-05	0.00369
1700109K24Rik	1497.02	-0.4	9.66e-05	0.00374
Ncln	243.811	-0.42	0.000102	0.00393	nicalin [Source:HGNC Symbol;Acc:HGNC:26923]
Gm26590	179.855	-0.48	0.000102	0.00393
Gm47334	59.713	1.03	0.000102	0.00394
Nxf1	360.524	-0.39	0.000105	0.00403	nuclear RNA export factor 1 [Source:HGNC Symbol;Acc:HGNC:8071]
Lars2	1237.43	-0.31	0.000111	0.00426	leucyl-tRNA synthetase 2, mitochondrial [Source:HGNC Symbol;Acc:HGNC:17095]
Med21	342.574	0.44	0.000112	0.00428	mediator complex subunit 21 [Source:HGNC Symbol;Acc:HGNC:11473]
Camsap1	729.278	-0.27	0.000112	0.00428	calmodulin regulated spectrin associated protein 1 [Source:HGNC Symbol;Acc:HGNC:19946]
1700047K16Rik	39.3242	-0.99	0.000113	0.00429
Dnajc18	694.606	-0.28	0.000113	0.00429	DnaJ heat shock protein family (Hsp40) member C18 [Source:HGNC Symbol;Acc:HGNC:28429]
Gm10848	4751.61	-0.33	0.000119	0.00448
Gm15489	323.211	-0.46	0.000119	0.00448
Nbr1	1036.41	-0.39	0.000119	0.00448	NBR1 autophagy cargo receptor [Source:HGNC Symbol;Acc:HGNC:6746]
Gm26652	274.935	-0.54	0.000119	0.00448
Adam15	502.008	-0.36	0.00012	0.00452	ADAM metallopeptidase domain 15 [Source:HGNC Symbol;Acc:HGNC:193]
Tmod1	1254.5	-0.32	0.000122	0.00454	tropomodulin 1 [Source:HGNC Symbol;Acc:HGNC:11871]
Gm28370	152.797	0.57	0.000122	0.00454
Fam171a1	1689.93	-0.27	0.000124	0.00461	family with sequence similarity 171 member A1 [Source:HGNC Symbol;Acc:HGNC:23522]
Gfod2	282.065	-0.49	0.000126	0.00466	glucose-fructose oxidoreductase domain containing 2 [Source:HGNC Symbol;Acc:HGNC:28159]
Zdhhc21	758.683	-0.3	0.000126	0.00467	zinc finger DHHC-type palmitoyltransferase 21 [Source:HGNC Symbol;Acc:HGNC:20750]
Gm17300	36.6359	-1.03	0.000127	0.00469
Gm15904	111.392	-0.56	0.000129	0.00477
Epha5	4028.16	0.32	0.000131	0.00483	EPH receptor A5 [Source:HGNC Symbol;Acc:HGNC:3389]
Wfdc8	41.584	-1.27	0.000132	0.00486	WAP four-disulfide core domain 8 [Source:HGNC Symbol;Acc:HGNC:16163]
Dbndd1	116.292	-0.59	0.000135	0.00493	dysbindin domain containing 1 [Source:HGNC Symbol;Acc:HGNC:28455]
Itpa	402.609	0.33	0.000135	0.00495	inosine triphosphatase [Source:HGNC Symbol;Acc:HGNC:6176]
Olfr1369-ps1	13.3615	-1.97	0.000138	0.00504
Prkci	576.56	-0.45	0.00014	0.00508	protein kinase C iota [Source:HGNC Symbol;Acc:HGNC:9404]
Gm11146	31.8077	-1.01	0.000143	0.00519
Bub3	366.005	0.33	0.000147	0.00531	BUB3 mitotic checkpoint protein [Source:HGNC Symbol;Acc:HGNC:1151]
Mpc1	1453.8	0.39	0.000147	0.00531	mitochondrial pyruvate carrier 1 [Source:HGNC Symbol;Acc:HGNC:21606]
Ttll11	2759.9	-0.31	0.000153	0.00549	tubulin tyrosine ligase like 11 [Source:HGNC Symbol;Acc:HGNC:18113]
Spcs2	796.133	0.28	0.000153	0.00549	signal peptidase complex subunit 2 [Source:HGNC Symbol;Acc:HGNC:28962]
Arpc1a	1676.49	0.27	0.000153	0.00551	actin related protein 2/3 complex subunit 1A [Source:HGNC Symbol;Acc:HGNC:703]
Pkd1l3	106.213	-0.64	0.000155	0.00557	polycystin 1 like 3, transient receptor potential channel interacting [Source:HGNC Symbol;Acc:HGNC:21716]
Gm4566	10.9579	-2.08	0.000156	0.00558
Tle2	86.6322	-0.72	0.000162	0.00578	TLE family member 2, transcriptional corepressor [Source:HGNC Symbol;Acc:HGNC:11838]
Cep44	211.871	0.43	0.000164	0.00582	centrosomal protein 44 [Source:HGNC Symbol;Acc:HGNC:29356]
Ddx41	413.487	-0.35	0.000167	0.00591	DEAD-box helicase 41 [Source:HGNC Symbol;Acc:HGNC:18674]
Zfp334	151.311	-0.5	0.00017	0.00602
Tespa1	40.261	0.84	0.00017	0.00602	thymocyte expressed, positive selection associated 1 [Source:HGNC Symbol;Acc:HGNC:29109]
Cenpf	38.7343	-1.18	0.000171	0.00604	centromere protein F [Source:HGNC Symbol;Acc:HGNC:1857]
Ktn1	2857.06	-0.27	0.000173	0.00606	kinectin 1 [Source:HGNC Symbol;Acc:HGNC:6467]
Acat2	284.447	0.45	0.000173	0.00606	acetyl-CoA acetyltransferase 2 [Source:HGNC Symbol;Acc:HGNC:94]
Ttyh1	2177.79	-0.29	0.000175	0.00612	tweety family member 1 [Source:HGNC Symbol;Acc:HGNC:13476]
Cep128	607.875	0.48	0.000177	0.00619	centrosomal protein 128 [Source:HGNC Symbol;Acc:HGNC:20359]
Gm35172	26.1475	-1.31	0.000181	0.00631
Thap1	148.137	-0.72	0.000182	0.00631	THAP domain containing 1 [Source:HGNC Symbol;Acc:HGNC:20856]
Clec18a	27.022	-1.13	0.000181	0.00631	C-type lectin domain family 18 member A [Source:HGNC Symbol;Acc:HGNC:30388]
Vps13a	2141.62	-0.32	0.000182	0.00631	vacuolar protein sorting 13 homolog A [Source:HGNC Symbol;Acc:HGNC:1908]
Pnpt1	472.019	-0.29	0.000184	0.00638	polyribonucleotide nucleotidyltransferase 1 [Source:HGNC Symbol;Acc:HGNC:23166]
Tmed2	489.369	0.38	0.000186	0.00641	transmembrane p24 trafficking protein 2 [Source:HGNC Symbol;Acc:HGNC:16996]
Ybx3	331.565	-0.49	0.000187	0.00645	Y-box binding protein 3 [Source:HGNC Symbol;Acc:HGNC:2428]
Ptprn	5965.2	-0.62	0.000192	0.00659	protein tyrosine phosphatase receptor type N [Source:HGNC Symbol;Acc:HGNC:9676]
Trim44	1807.42	0.23	0.000195	0.00669	tripartite motif containing 44 [Source:HGNC Symbol;Acc:HGNC:19016]
Ist1	507.801	-0.31	0.000197	0.00676	IST1 factor associated with ESCRT-III [Source:HGNC Symbol;Acc:HGNC:28977]
Rgs11	971.328	0.38	0.000198	0.00676	regulator of G protein signaling 11 [Source:HGNC Symbol;Acc:HGNC:9993]
2310014F06Rik	77.719	-0.8	0.000199	0.00676
Fhod1	77.6377	-0.69	0.000199	0.00676	formin homology 2 domain containing 1 [Source:HGNC Symbol;Acc:HGNC:17905]
4930509H03Rik	99.0413	0.83	0.000201	0.00682
Leng9	443.414	-0.53	0.000202	0.00682	leukocyte receptor cluster member 9 [Source:HGNC Symbol;Acc:HGNC:16306]
Sgk1	3879.08	-0.26	0.000201	0.00682	serum/glucocorticoid regulated kinase 1 [Source:HGNC Symbol;Acc:HGNC:10810]
Gm36684	114.774	-0.76	0.000204	0.00686
Dlk2	189.212	-0.82	0.000204	0.00686	delta like non-canonical Notch ligand 2 [Source:HGNC Symbol;Acc:HGNC:21113]
Gm45847	266.963	0.37	0.000205	0.0069
Itgav	975.509	0.3	0.000211	0.00708	integrin subunit alpha V [Source:HGNC Symbol;Acc:HGNC:6150]
Fbxl2	1362.34	-0.35	0.000214	0.00714	F-box and leucine rich repeat protein 2 [Source:HGNC Symbol;Acc:HGNC:13598]
Abcf1	636.191	-0.33	0.000215	0.00716	ATP binding cassette subfamily F member 1 [Source:HGNC Symbol;Acc:HGNC:70]
Abhd17a	644.199	-0.59	0.000217	0.00724	abhydrolase domain containing 17A, depalmitoylase [Source:HGNC Symbol;Acc:HGNC:28756]
Atp11b	842.553	0.28	0.000219	0.00727	ATPase phospholipid transporting 11B (putative) [Source:HGNC Symbol;Acc:HGNC:13553]
Pcdhga3	33.9683	-1.1	0.000221	0.00732	protocadherin gamma subfamily A, 3 [Source:HGNC Symbol;Acc:HGNC:8701]
Nek10	132.621	0.54	0.000221	0.00732	NIMA related kinase 10 [Source:HGNC Symbol;Acc:HGNC:18592]
Tmem104	160.121	-0.47	0.000222	0.00733	transmembrane protein 104 [Source:HGNC Symbol;Acc:HGNC:25984]
Olfr1330	15.2853	-1.43	0.000223	0.00735
Gm16226	824.86	-0.49	0.000229	0.00754
Coasy	127.192	-0.68	0.000236	0.00775	Coenzyme A synthase [Source:HGNC Symbol;Acc:HGNC:29932]
Arhgap27	103.507	-0.62	0.000237	0.00777	Rho GTPase activating protein 27 [Source:HGNC Symbol;Acc:HGNC:31813]
Kcnb1	1725.22	-0.25	0.000238	0.00778	potassium voltage-gated channel subfamily B member 1 [Source:HGNC Symbol;Acc:HGNC:6231]
Rnf103	857.608	0.37	0.000238	0.00778	ring finger protein 103 [Source:HGNC Symbol;Acc:HGNC:12859]
Naaladl2	2620.1	0.31	0.000239	0.00778	N-acetylated alpha-linked acidic dipeptidase like 2 [Source:HGNC Symbol;Acc:HGNC:23219]
Fkbp5	679.712	-0.29	0.000243	0.0079	FKBP prolyl isomerase 5 [Source:HGNC Symbol;Acc:HGNC:3721]
Gsdme	4556.46	-0.52	0.000249	0.00807	gasdermin E [Source:HGNC Symbol;Acc:HGNC:2810]
Mpnd	328.502	-0.4	0.00025	0.0081	MPN domain containing [Source:HGNC Symbol;Acc:HGNC:25934]
Ahdc1	462.395	-0.34	0.000259	0.00828	AT-hook DNA binding motif containing 1 [Source:HGNC Symbol;Acc:HGNC:25230]
Gm39459	80.0864	-1.68	0.000259	0.00828
Chd3	1670.09	-0.5	0.000258	0.00828	chromodomain helicase DNA binding protein 3 [Source:HGNC Symbol;Acc:HGNC:1918]
4930512B01Rik	388.251	-0.42	0.000259	0.00828
Calcoco1	741.826	0.24	0.000258	0.00828	calcium binding and coiled-coil domain 1 [Source:HGNC Symbol;Acc:HGNC:29306]
Tmlhe	497.132	0.33	0.000257	0.00828	trimethyllysine hydroxylase, epsilon [Source:HGNC Symbol;Acc:HGNC:18308]
Plekhn1	476.125	-0.45	0.00026	0.00829	pleckstrin homology domain containing N1 [Source:HGNC Symbol;Acc:HGNC:25284]
Gnl1	439.577	-0.51	0.000262	0.00833	G protein nucleolar 1 (putative) [Source:HGNC Symbol;Acc:HGNC:4413]
Gm14827	218.066	-0.5	0.000267	0.00849
Iqce	588.975	-0.48	0.000278	0.00883	IQ motif containing E [Source:HGNC Symbol;Acc:HGNC:29171]
Txndc11	848.736	-0.23	0.000282	0.00894	thioredoxin domain containing 11 [Source:HGNC Symbol;Acc:HGNC:28030]
Gm12709	1022.52	-0.56	0.000284	0.00897
Trat1	97.8906	0.81	0.000285	0.009	T cell receptor associated transmembrane adaptor 1 [Source:HGNC Symbol;Acc:HGNC:30698]
Gm40662	60.8603	0.75	0.000287	0.00902
Tmem59	1463.33	0.43	0.000288	0.00904	transmembrane protein 59 [Source:HGNC Symbol;Acc:HGNC:1239]
Eps8l1	143.666	-0.6	0.000289	0.00908	EPS8 like 1 [Source:HGNC Symbol;Acc:HGNC:21295]
Snrnp27	820.429	-0.54	0.000291	0.0091	small nuclear ribonucleoprotein U4/U6.U5 subunit 27 [Source:HGNC Symbol;Acc:HGNC:30240]
Ciart	241.263	0.47	0.000293	0.00915	circadian associated repressor of transcription [Source:HGNC Symbol;Acc:HGNC:25200]
Cdc14b	664.388	0.3	0.000296	0.00924	cell division cycle 14B [Source:HGNC Symbol;Acc:HGNC:1719]
Ndfip2	1572.58	0.3	0.000298	0.00929	Nedd4 family interacting protein 2 [Source:HGNC Symbol;Acc:HGNC:18537]
Dhx37	62.0457	-0.68	0.0003	0.00932	DEAH-box helicase 37 [Source:HGNC Symbol;Acc:HGNC:17210]
Man2c1os	475.514	-0.45	0.000303	0.00939
Cyp7b1	977.054	0.39	0.000306	0.00946	cytochrome P450 family 7 subfamily B member 1 [Source:HGNC Symbol;Acc:HGNC:2652]
Map3k7	578.603	-0.29	0.000306	0.00946	mitogen-activated protein kinase kinase kinase 7 [Source:HGNC Symbol;Acc:HGNC:6859]
Arglu1	8533.53	-0.48	0.000308	0.00949	arginine and glutamate rich 1 [Source:HGNC Symbol;Acc:HGNC:25482]
Itpk1	216.483	-0.41	0.000309	0.00949	inositol-tetrakisphosphate 1-kinase [Source:HGNC Symbol;Acc:HGNC:6177]
Diaph1	707.988	-0.29	0.000309	0.00949	diaphanous related formin 1 [Source:HGNC Symbol;Acc:HGNC:2876]
2700062C07Rik	345.493	-0.47	0.00031	0.00951
Gm10629	579.646	-0.52	0.000312	0.00956
Gm10550	212.241	-0.55	0.000314	0.00958
Rtl5	139.239	-0.59	0.000317	0.00965	retrotransposon Gag like 5 [Source:HGNC Symbol;Acc:HGNC:29430]
Dnajc10	824.576	0.31	0.000336	0.0102	DnaJ heat shock protein family (Hsp40) member C10 [Source:HGNC Symbol;Acc:HGNC:24637]
Mei4	2928.71	0.44	0.000335	0.0102	meiotic double-stranded break formation protein 4 [Source:HGNC Symbol;Acc:HGNC:43638]
Xrcc4	1987.03	0.28	0.000337	0.0102	X-ray repair cross complementing 4 [Source:HGNC Symbol;Acc:HGNC:12831]
Gm17168	40.7244	-0.8	0.000338	0.0102
Zfp523	613.652	-0.28	0.000339	0.0102
A830018L16Rik	2989.24	0.32	0.000343	0.0103
Kcnb2	2239.68	0.4	0.000344	0.0103	potassium voltage-gated channel subfamily B member 2 [Source:HGNC Symbol;Acc:HGNC:6232]
Speg	1270.02	-0.35	0.000341	0.0103	striated muscle enriched protein kinase [Source:HGNC Symbol;Acc:HGNC:16901]
Tmem94	353.784	-0.44	0.000343	0.0103	transmembrane protein 94 [Source:HGNC Symbol;Acc:HGNC:28983]
Gm16596	53.0084	-0.84	0.000344	0.0103
B3gat2	260.131	-0.47	0.000344	0.0103	beta-1,3-glucuronyltransferase 2 [Source:HGNC Symbol;Acc:HGNC:922]
Gm50250	168.894	-0.56	0.00035	0.0104
Syt6	2720.41	-0.35	0.000354	0.0105	synaptotagmin 6 [Source:HGNC Symbol;Acc:HGNC:18638]
Svip	233.838	-0.39	0.000358	0.0106	small VCP interacting protein [Source:HGNC Symbol;Acc:HGNC:25238]
Gulp1	1738.68	0.56	0.000361	0.0107	GULP PTB domain containing engulfment adaptor 1 [Source:HGNC Symbol;Acc:HGNC:18649]
Mob4	731.457	0.25	0.000365	0.0108	MOB family member 4, phocein [Source:HGNC Symbol;Acc:HGNC:17261]
Gpr6	766.598	0.36	0.000366	0.0108	G protein-coupled receptor 6 [Source:HGNC Symbol;Acc:HGNC:4515]
Efnb3	363.299	0.32	0.000365	0.0108	ephrin B3 [Source:HGNC Symbol;Acc:HGNC:3228]
Atxn1	14565.3	-0.26	0.000365	0.0108	ataxin 1 [Source:HGNC Symbol;Acc:HGNC:10548]
Vmn2r85	100.125	0.55	0.000367	0.0108
Fam204a	680.095	0.3	0.000367	0.0108	family with sequence similarity 204 member A [Source:HGNC Symbol;Acc:HGNC:25794]
4930473O22Rik	73.6635	0.65	0.000374	0.0109
Smim19	388.022	0.33	0.000374	0.0109	small integral membrane protein 19 [Source:HGNC Symbol;Acc:HGNC:25166]
Fam229b	536.654	0.33	0.000375	0.0109	family with sequence similarity 229 member B [Source:HGNC Symbol;Acc:HGNC:33858]
Rbis	783.721	0.32	0.000383	0.0111	ribosomal biogenesis factor [Source:HGNC Symbol;Acc:HGNC:32235]
Gm7854	384.572	0.4	0.000382	0.0111
Sh2b3	91.3721	-0.53	0.000382	0.0111	SH2B adaptor protein 3 [Source:HGNC Symbol;Acc:HGNC:29605]
Ino80d	945.843	-0.26	0.000389	0.0113	INO80 complex subunit D [Source:HGNC Symbol;Acc:HGNC:25997]
Lmo4	1814.12	-0.4	0.000392	0.0113	LIM domain only 4 [Source:HGNC Symbol;Acc:HGNC:6644]
Polr3e	302.982	0.41	0.000393	0.0113	RNA polymerase III subunit E [Source:HGNC Symbol;Acc:HGNC:30347]
Gm11417	111.868	-0.74	0.000396	0.0114
Gm50370	271.311	-0.72	0.000403	0.0116
Itpr1	10482.3	-0.26	0.000405	0.0116	inositol 1,4,5-trisphosphate receptor type 1 [Source:HGNC Symbol;Acc:HGNC:6180]
P4htm	718.467	0.28	0.000406	0.0116	prolyl 4-hydroxylase, transmembrane [Source:HGNC Symbol;Acc:HGNC:28858]
Vmn2r57	107.388	0.59	0.000406	0.0116
Pitpnm3	450.335	-0.42	0.000411	0.0117	PITPNM family member 3 [Source:HGNC Symbol;Acc:HGNC:21043]
Osbpl3	713.571	-0.49	0.000413	0.0118	oxysterol binding protein like 3 [Source:HGNC Symbol;Acc:HGNC:16370]
B4gat1	454.698	0.39	0.000416	0.0118	beta-1,4-glucuronyltransferase 1 [Source:HGNC Symbol;Acc:HGNC:15685]
Gm12915	71.5729	-0.78	0.00042	0.0119
Nrbp1	339.724	-0.44	0.000422	0.012	nuclear receptor binding protein 1 [Source:HGNC Symbol;Acc:HGNC:7993]
Serbp1	1697.07	-0.39	0.000425	0.012	SERPINE1 mRNA binding protein 1 [Source:HGNC Symbol;Acc:HGNC:17860]
Dpp3	170.046	-0.48	0.000434	0.0123	dipeptidyl peptidase 3 [Source:HGNC Symbol;Acc:HGNC:3008]
1700030J22Rik	87.8812	-0.58	0.000444	0.0125
Insig1	80.5166	0.59	0.000449	0.0126	insulin induced gene 1 [Source:HGNC Symbol;Acc:HGNC:6083]
Xist	35849.1	0.5	0.00045	0.0126	X inactive specific transcript [Source:HGNC Symbol;Acc:HGNC:12810]
Uvssa	228.345	0.44	0.000455	0.0127	UV stimulated scaffold protein A [Source:HGNC Symbol;Acc:HGNC:29304]
Gm38134	1003.07	-0.42	0.000456	0.0127
2310043M15Rik	56.2679	-0.88	0.000455	0.0127
A730060N03Rik	194.555	-0.53	0.000462	0.0129
Mdga1	38.633	-1.17	0.000468	0.013	MAM domain containing glycosylphosphatidylinositol anchor 1 [Source:HGNC Symbol;Acc:HGNC:19267]
1700019D03Rik	112.863	0.64	0.000472	0.0131
BC031181	974.434	0.3	0.000472	0.0131
Leng8	1464.82	0.32	0.000476	0.0132	leukocyte receptor cluster member 8 [Source:HGNC Symbol;Acc:HGNC:15500]
Ranbp17	1358.82	0.25	0.000475	0.0132	RAN binding protein 17 [Source:HGNC Symbol;Acc:HGNC:14428]
4931403E22Rik	92.2066	-0.68	0.000479	0.0132
Adk	4196.87	0.34	0.000487	0.0134	adenosine kinase [Source:HGNC Symbol;Acc:HGNC:257]
Ift172	282.875	-0.36	0.000493	0.0136	intraflagellar transport 172 [Source:HGNC Symbol;Acc:HGNC:30391]
Chd5	539.029	-0.28	0.000495	0.0136	chromodomain helicase DNA binding protein 5 [Source:HGNC Symbol;Acc:HGNC:16816]
Arfrp1	387.597	-0.39	0.000501	0.0137	ADP ribosylation factor related protein 1 [Source:HGNC Symbol;Acc:HGNC:662]
Numbl	299.169	-0.33	0.000506	0.0138	NUMB like endocytic adaptor protein [Source:HGNC Symbol;Acc:HGNC:8061]
Gm32014	313.977	0.39	0.000509	0.0139
Kirrel3	18860.1	-0.35	0.00051	0.0139	kirre like nephrin family adhesion molecule 3 [Source:HGNC Symbol;Acc:HGNC:23204]
Mrps9	809.513	-0.28	0.000512	0.0139	mitochondrial ribosomal protein S9 [Source:HGNC Symbol;Acc:HGNC:14501]
1700028K03Rik	66.8729	-0.71	0.000511	0.0139
4930567K20Rik	1086.38	-0.42	0.000513	0.0139
Epha3	344.774	0.37	0.000514	0.0139	EPH receptor A3 [Source:HGNC Symbol;Acc:HGNC:3387]
Zfp934	557.905	0.31	0.000517	0.014
Rasgrp4	43.6552	-0.99	0.000519	0.014	RAS guanyl releasing protein 4 [Source:HGNC Symbol;Acc:HGNC:18958]
Hbegf	148.869	-0.48	0.000521	0.014	heparin binding EGF like growth factor [Source:HGNC Symbol;Acc:HGNC:3059]
Gm40155	75.1985	-0.66	0.000527	0.0142
4930405A21Rik	323.016	-0.58	0.000537	0.0144
Rbm34	455.934	-0.3	0.000536	0.0144	RNA binding motif protein 34 [Source:HGNC Symbol;Acc:HGNC:28965]
Nrg4	107.979	0.64	0.000536	0.0144	neuregulin 4 [Source:HGNC Symbol;Acc:HGNC:29862]
Naxd	526.868	0.34	0.00054	0.0144	NAD(P)HX dehydratase [Source:HGNC Symbol;Acc:HGNC:25576]
Pi15	20.8128	1.09	0.000547	0.0146	peptidase inhibitor 15 [Source:HGNC Symbol;Acc:HGNC:8946]
Ap4m1	307.596	-0.38	0.00055	0.0147	adaptor related protein complex 4 subunit mu 1 [Source:HGNC Symbol;Acc:HGNC:574]
Gm42439	2690.15	-0.52	0.000552	0.0147
Cep85	172.413	-0.41	0.000557	0.0148	centrosomal protein 85 [Source:HGNC Symbol;Acc:HGNC:25309]
4930578M01Rik	98.5978	0.72	0.000565	0.015
Vmn2r116	10.5513	-1.52	0.000573	0.0152
Gm36756	985.761	-0.54	0.000578	0.0153
Gm50335	210.693	0.53	0.000583	0.0154
Gria2	27581.6	-0.26	0.000589	0.0155	glutamate ionotropic receptor AMPA type subunit 2 [Source:HGNC Symbol;Acc:HGNC:4572]
Gse1	1000.1	-0.31	0.000592	0.0156	Gse1 coiled-coil protein [Source:HGNC Symbol;Acc:HGNC:28979]
Mkln1os	449.382	-0.32	0.000593	0.0156
Ostc	319.118	0.37	0.000612	0.016	oligosaccharyltransferase complex non-catalytic subunit [Source:HGNC Symbol;Acc:HGNC:24448]
Nfkb2	608.327	-1.29	0.000612	0.016	nuclear factor kappa B subunit 2 [Source:HGNC Symbol;Acc:HGNC:7795]
Edil3	1497.24	0.46	0.00062	0.0162	EGF like repeats and discoidin domains 3 [Source:HGNC Symbol;Acc:HGNC:3173]
Ccdc34	565.084	0.31	0.000623	0.0163	coiled-coil domain containing 34 [Source:HGNC Symbol;Acc:HGNC:25079]
Eif2s2	1561.08	-0.41	0.000625	0.0163	eukaryotic translation initiation factor 2 subunit beta [Source:HGNC Symbol;Acc:HGNC:3266]
Tmem165	555.988	0.3	0.000632	0.0164	transmembrane protein 165 [Source:HGNC Symbol;Acc:HGNC:30760]
Gm48321	999.522	-0.44	0.000631	0.0164
Lztr1	445.897	-0.38	0.000632	0.0164	leucine zipper like transcription regulator 1 [Source:HGNC Symbol;Acc:HGNC:6742]
Nudcd3	1617.3	-0.34	0.000642	0.0166	NudC domain containing 3 [Source:HGNC Symbol;Acc:HGNC:22208]
Rmdn1	2709.65	0.33	0.000643	0.0166	regulator of microtubule dynamics 1 [Source:HGNC Symbol;Acc:HGNC:24285]
1810026B05Rik	777.661	0.26	0.000647	0.0167
Izumo4	378.608	0.32	0.000647	0.0167	IZUMO family member 4 [Source:HGNC Symbol;Acc:HGNC:26950]
Eif5b	1136.68	-0.26	0.000654	0.0168	eukaryotic translation initiation factor 5B [Source:HGNC Symbol;Acc:HGNC:30793]
Arhgef2	1312.54	-0.32	0.00066	0.0169	Rho/Rac guanine nucleotide exchange factor 2 [Source:HGNC Symbol;Acc:HGNC:682]
4930473H19Rik	142.153	-0.59	0.000664	0.017
Zfp598	408.186	-0.35	0.000663	0.017
Pmpca	303.26	-0.45	0.000666	0.017	peptidase, mitochondrial processing subunit alpha [Source:HGNC Symbol;Acc:HGNC:18667]
Rnf207	505.956	0.6	0.000665	0.017	ring finger protein 207 [Source:HGNC Symbol;Acc:HGNC:32947]
Fam162a	548.319	0.27	0.000667	0.017	family with sequence similarity 162 member A [Source:HGNC Symbol;Acc:HGNC:17865]
Rnpepl1	243.198	-0.49	0.000671	0.017	arginyl aminopeptidase like 1 [Source:HGNC Symbol;Acc:HGNC:10079]
Palm	1141.66	-0.31	0.000671	0.017	paralemmin [Source:HGNC Symbol;Acc:HGNC:8594]
Tmem150b	87.7046	-0.61	0.00068	0.0172	transmembrane protein 150B [Source:HGNC Symbol;Acc:HGNC:34415]
Chat	151.989	0.68	0.000683	0.0173	choline O-acetyltransferase [Source:HGNC Symbol;Acc:HGNC:1912]
Rcn2	597.355	0.4	0.0007	0.0177	reticulocalbin 2 [Source:HGNC Symbol;Acc:HGNC:9935]
Gm47889	95.6549	-0.56	0.0007	0.0177
Rgs6	524.236	-0.57	0.000701	0.0177	regulator of G protein signaling 6 [Source:HGNC Symbol;Acc:HGNC:10002]
Cttn	383.209	-0.39	0.000703	0.0177	cortactin [Source:HGNC Symbol;Acc:HGNC:3338]
Mbip	549.431	0.31	0.000704	0.0177	MAP3K12 binding inhibitory protein 1 [Source:HGNC Symbol;Acc:HGNC:20427]
Fam76a	644.66	0.27	0.000711	0.0178	family with sequence similarity 76 member A [Source:HGNC Symbol;Acc:HGNC:28530]
Gm26871	5669.47	0.25	0.000715	0.0179
Pyroxd1	381.061	-0.32	0.000717	0.0179	pyridine nucleotide-disulphide oxidoreductase domain 1 [Source:HGNC Symbol;Acc:HGNC:26162]
Dlgap2	15735.2	-0.32	0.000721	0.018	DLG associated protein 2 [Source:HGNC Symbol;Acc:HGNC:2906]
Ngdn	269.82	0.32	0.000724	0.018	neuroguidin [Source:HGNC Symbol;Acc:HGNC:20271]
Map3k10	588.163	-0.25	0.000728	0.0181	mitogen-activated protein kinase kinase kinase 10 [Source:HGNC Symbol;Acc:HGNC:6849]
Dand5	148.848	-0.42	0.000727	0.0181	DAN domain BMP antagonist family member 5 [Source:HGNC Symbol;Acc:HGNC:26780]
Zfp770	245.501	0.33	0.000731	0.0181
Stk39	922.081	-0.27	0.000741	0.0184	serine/threonine kinase 39 [Source:HGNC Symbol;Acc:HGNC:17717]
Jph3	681.663	-0.35	0.000744	0.0184	junctophilin 3 [Source:HGNC Symbol;Acc:HGNC:14203]
5430427M07Rik	204.962	0.64	0.000745	0.0184
A530021J07Rik	12.3576	-1.37	0.000747	0.0184
Nme7	2469.03	-0.5	0.000755	0.0186	NME/NM23 family member 7 [Source:HGNC Symbol;Acc:HGNC:20461]
Ttll4	471.44	-0.37	0.000761	0.0187	tubulin tyrosine ligase like 4 [Source:HGNC Symbol;Acc:HGNC:28976]
Acsl6	727.686	-0.41	0.000769	0.0189	acyl-CoA synthetase long chain family member 6 [Source:HGNC Symbol;Acc:HGNC:16496]
1700126G02Rik	173.319	-0.57	0.000773	0.0189
1700087I21Rik	81.5887	0.99	0.000773	0.0189
Ralyl	2535.68	0.29	0.000777	0.0189	RALY RNA binding protein like [Source:HGNC Symbol;Acc:HGNC:27036]
Vac14	309.938	-0.36	0.000776	0.0189	VAC14 component of PIKFYVE complex [Source:HGNC Symbol;Acc:HGNC:25507]
C630043F03Rik	86.0918	0.54	0.000784	0.0191
Ephb4	21.7693	-1.04	0.000788	0.0191	EPH receptor B4 [Source:HGNC Symbol;Acc:HGNC:3395]
Gm6994	1126.63	-0.39	0.000787	0.0191
Arc	197.833	-0.68	0.000788	0.0191	activity regulated cytoskeleton associated protein [Source:HGNC Symbol;Acc:HGNC:648]
Gm42418	26625.8	-0.34	0.000803	0.0194
Lman2l	366.439	0.35	0.000814	0.0197	lectin, mannose binding 2 like [Source:HGNC Symbol;Acc:HGNC:19263]
Gpcpd1	1501.73	0.27	0.000818	0.0197	glycerophosphocholine phosphodiesterase 1 [Source:HGNC Symbol;Acc:HGNC:26957]
Grip1	8376.54	-0.36	0.000819	0.0197	glutamate receptor interacting protein 1 [Source:HGNC Symbol;Acc:HGNC:18708]
Gm43190	93.0367	-0.64	0.000821	0.0197
Gm15706	75.3241	0.58	0.000822	0.0198
Dnajc11	444.055	-0.3	0.000824	0.0198	DnaJ heat shock protein family (Hsp40) member C11 [Source:HGNC Symbol;Acc:HGNC:25570]
Dctn5	311.003	-0.33	0.000826	0.0198	dynactin subunit 5 [Source:HGNC Symbol;Acc:HGNC:24594]
Phactr2	31.4823	-1.12	0.000827	0.0198	phosphatase and actin regulator 2 [Source:HGNC Symbol;Acc:HGNC:20956]
Rxfp1	12.3567	-1.5	0.000835	0.0199	relaxin family peptide receptor 1 [Source:HGNC Symbol;Acc:HGNC:19718]
Dtnbp1	665.918	0.26	0.000838	0.0199	dystrobrevin binding protein 1 [Source:HGNC Symbol;Acc:HGNC:17328]
Adcy5	8175.55	-0.22	0.000837	0.0199	adenylate cyclase 5 [Source:HGNC Symbol;Acc:HGNC:236]
Lig3	428.586	-0.37	0.000839	0.02	DNA ligase 3 [Source:HGNC Symbol;Acc:HGNC:6600]
Ccnd2	1324.93	-0.99	0.000845	0.0201	cyclin D2 [Source:HGNC Symbol;Acc:HGNC:1583]
Srsf9	623.855	-0.5	0.000848	0.0201	serine and arginine rich splicing factor 9 [Source:HGNC Symbol;Acc:HGNC:10791]
Gm6145	99.9505	-0.57	0.000866	0.0205
Tmem50a	686.659	0.25	0.000868	0.0205	transmembrane protein 50A [Source:HGNC Symbol;Acc:HGNC:30590]
Gtf3c3	528.697	-0.26	0.000873	0.0205	general transcription factor IIIC subunit 3 [Source:HGNC Symbol;Acc:HGNC:4666]
Hscb	158.137	0.41	0.000871	0.0205	HscB mitochondrial iron-sulfur cluster cochaperone [Source:HGNC Symbol;Acc:HGNC:28913]
Gm45587	38.0888	0.88	0.000872	0.0205
Milr1	28.0868	-1.14	0.000872	0.0205	mast cell immunoglobulin like receptor 1 [Source:HGNC Symbol;Acc:HGNC:27570]
Slc15a4	178.077	-0.46	0.000876	0.0205	solute carrier family 15 member 4 [Source:HGNC Symbol;Acc:HGNC:23090]
Mpped1	558.366	-0.35	0.000877	0.0205	metallophosphoesterase domain containing 1 [Source:HGNC Symbol;Acc:HGNC:1306]
Ndor1	222.693	-0.51	0.000887	0.0207	NADPH dependent diflavin oxidoreductase 1 [Source:HGNC Symbol;Acc:HGNC:29838]
Tdg	295.153	-0.32	0.00089	0.0208	thymine DNA glycosylase [Source:HGNC Symbol;Acc:HGNC:11700]
Tvp23b	271.878	0.36	0.000903	0.0211	trans-golgi network vesicle protein 23 homolog B [Source:HGNC Symbol;Acc:HGNC:20399]
Midn	74.9211	-1.06	0.000918	0.0214	midnolin [Source:HGNC Symbol;Acc:HGNC:16298]
Zfand2b	246.27	-0.47	0.000934	0.0217	zinc finger AN1-type containing 2B [Source:HGNC Symbol;Acc:HGNC:25206]
Nit2	236.371	0.43	0.000933	0.0217	nitrilase family member 2 [Source:HGNC Symbol;Acc:HGNC:29878]
Enkd1	81.9913	-0.56	0.000946	0.0219	enkurin domain containing 1 [Source:HGNC Symbol;Acc:HGNC:25246]
Atp6ap2	1080.47	0.28	0.000951	0.022	ATPase H+ transporting accessory protein 2 [Source:HGNC Symbol;Acc:HGNC:18305]
Crebrf	1604.27	0.2	0.00096	0.0222	CREB3 regulatory factor [Source:HGNC Symbol;Acc:HGNC:24050]
Hspb11	321.289	0.42	0.000972	0.0224	heat shock protein family B (small) member 11 [Source:HGNC Symbol;Acc:HGNC:25019]
Cd46	886.57	0.27	0.000973	0.0225	CD46 molecule [Source:HGNC Symbol;Acc:HGNC:6953]
Slc39a3	370.218	-0.46	0.000975	0.0225	solute carrier family 39 member 3 [Source:HGNC Symbol;Acc:HGNC:17128]
Atp6v0a1	4093.52	-0.22	0.000979	0.0225	ATPase H+ transporting V0 subunit a1 [Source:HGNC Symbol;Acc:HGNC:865]
Naa25	312.526	-0.31	0.000982	0.0225	N-alpha-acetyltransferase 25, NatB auxiliary subunit [Source:HGNC Symbol;Acc:HGNC:25783]
Cyb5r1	61.7293	0.64	0.00099	0.0227	cytochrome b5 reductase 1 [Source:HGNC Symbol;Acc:HGNC:13397]
C1galt1	179.665	0.39	0.000991	0.0227	core 1 synthase, glycoprotein-N-acetylgalactosamine 3-beta-galactosyltransferase 1 [Source:HGNC Symbol;Acc:HGNC:24337]
Irs2	202.917	-0.67	0.001	0.0229	insulin receptor substrate 2 [Source:HGNC Symbol;Acc:HGNC:6126]
Gm38804	26.4044	-0.96	0.001	0.0229
Ano10	80.7349	-0.53	0.001	0.0229	anoctamin 10 [Source:HGNC Symbol;Acc:HGNC:25519]
Mocos	32.7328	-1.07	0.00101	0.023	molybdenum cofactor sulfurase [Source:HGNC Symbol;Acc:HGNC:18234]
9530062K07Rik	276.003	0.63	0.00102	0.0232
Brsk2	464.133	-0.38	0.00102	0.0232	BR serine/threonine kinase 2 [Source:HGNC Symbol;Acc:HGNC:11405]
Gm16212	14.2762	-1.37	0.00103	0.0233
Dnajc15	630.974	0.27	0.00103	0.0233	DnaJ heat shock protein family (Hsp40) member C15 [Source:HGNC Symbol;Acc:HGNC:20325]
Nhsl2	1545.07	-0.21	0.00103	0.0233	NHS like 2 [Source:HGNC Symbol;Acc:HGNC:33737]
Hrh3	1027.93	-0.93	0.00104	0.0234	histamine receptor H3 [Source:HGNC Symbol;Acc:HGNC:5184]
Bckdha	383.838	-0.31	0.00104	0.0234	branched chain keto acid dehydrogenase E1 subunit alpha [Source:HGNC Symbol;Acc:HGNC:986]
Slco3a1	970.766	-0.27	0.00104	0.0234	solute carrier organic anion transporter family member 3A1 [Source:HGNC Symbol;Acc:HGNC:10952]
Ikzf2	145.481	0.48	0.00105	0.0237	IKAROS family zinc finger 2 [Source:HGNC Symbol;Acc:HGNC:13177]
Zfp869	407.259	-0.33	0.00106	0.0238
Irf9	93.4901	-0.55	0.00107	0.024	interferon regulatory factor 9 [Source:HGNC Symbol;Acc:HGNC:6131]
2010315B03Rik	343.507	0.31	0.00107	0.024
Gm32926	158.611	0.49	0.00107	0.024
Prox2	421.689	-0.46	0.00108	0.0241	prospero homeobox 2 [Source:HGNC Symbol;Acc:HGNC:26715]
Gm15956	45.3386	-0.82	0.00109	0.0242
Ankrd13b	543.115	-0.27	0.00109	0.0243	ankyrin repeat domain 13B [Source:HGNC Symbol;Acc:HGNC:26363]
Grip1os2	560.553	-0.62	0.00109	0.0243
Bhmt	10.446	-1.49	0.0011	0.0244	betaine--homocysteine S-methyltransferase [Source:HGNC Symbol;Acc:HGNC:1047]
Rbm17	495.949	-0.53	0.00111	0.0247	RNA binding motif protein 17 [Source:HGNC Symbol;Acc:HGNC:16944]
Csmd2	1334.1	-0.34	0.00113	0.025	CUB and Sushi multiple domains 2 [Source:HGNC Symbol;Acc:HGNC:19290]
Tmem199	285.426	0.37	0.00114	0.0252	transmembrane protein 199 [Source:HGNC Symbol;Acc:HGNC:18085]
Tmem214	373.356	-0.29	0.00115	0.0253	transmembrane protein 214 [Source:HGNC Symbol;Acc:HGNC:25983]
Sulf1	275.659	0.5	0.00116	0.0255	sulfatase 1 [Source:HGNC Symbol;Acc:HGNC:20391]
Vps13c	1415.27	-0.23	0.00116	0.0256	vacuolar protein sorting 13 homolog C [Source:HGNC Symbol;Acc:HGNC:23594]
Fbn1	65.0834	0.71	0.00117	0.0257	fibrillin 1 [Source:HGNC Symbol;Acc:HGNC:3603]
Gpr85	281.673	0.36	0.00117	0.0258	G protein-coupled receptor 85 [Source:HGNC Symbol;Acc:HGNC:4536]
Cnbp	754.045	0.26	0.00118	0.0258	CCHC-type zinc finger nucleic acid binding protein [Source:HGNC Symbol;Acc:HGNC:13164]
Tbc1d9b	580.538	-0.24	0.00118	0.0259	TBC1 domain family member 9B [Source:HGNC Symbol;Acc:HGNC:29097]
Gm15492	80.8565	-0.6	0.0012	0.0261
Fstl3	63.8821	-0.67	0.0012	0.0261	follistatin like 3 [Source:HGNC Symbol;Acc:HGNC:3973]
Srsf1	1253.21	0.22	0.0012	0.0261	serine and arginine rich splicing factor 1 [Source:HGNC Symbol;Acc:HGNC:10780]
Cbx6	780.216	-0.31	0.0012	0.0261	chromobox 6 [Source:HGNC Symbol;Acc:HGNC:1556]
Cdk5rap3	183.869	-0.4	0.00121	0.0263	CDK5 regulatory subunit associated protein 3 [Source:HGNC Symbol;Acc:HGNC:18673]
Gfod1	975.146	-0.23	0.00122	0.0264	glucose-fructose oxidoreductase domain containing 1 [Source:HGNC Symbol;Acc:HGNC:21096]
Txndc16	1273.36	0.2	0.00122	0.0264	thioredoxin domain containing 16 [Source:HGNC Symbol;Acc:HGNC:19965]
Polr3a	435.552	0.36	0.00123	0.0265	RNA polymerase III subunit A [Source:HGNC Symbol;Acc:HGNC:30074]
Sptbn2	1695.04	-0.34	0.00123	0.0266	spectrin beta, non-erythrocytic 2 [Source:HGNC Symbol;Acc:HGNC:11276]
Rabep2	160.776	-0.44	0.00123	0.0266	rabaptin, RAB GTPase binding effector protein 2 [Source:HGNC Symbol;Acc:HGNC:24817]
Vmn2r80	17.0702	-1.14	0.00124	0.0267
Gm15722	97.5152	-0.66	0.00124	0.0267
Tipin	324.656	0.4	0.00124	0.0267	TIMELESS interacting protein [Source:HGNC Symbol;Acc:HGNC:30750]
Gm27198	27.1881	-0.93	0.00125	0.0269
Gm48512	1359.07	-0.4	0.00125	0.0269
1600010M07Rik	1006.43	-0.32	0.00126	0.027
Mrpl4	377.585	0.28	0.00126	0.027	mitochondrial ribosomal protein L4 [Source:HGNC Symbol;Acc:HGNC:14276]
Rhbdd3	234.836	-0.39	0.00126	0.027	rhomboid domain containing 3 [Source:HGNC Symbol;Acc:HGNC:1308]
Lrrn1	337.719	0.38	0.00127	0.0271	leucine rich repeat neuronal 1 [Source:HGNC Symbol;Acc:HGNC:20980]
Ntm	35437.7	-0.45	0.00127	0.0271	neurotrimin [Source:HGNC Symbol;Acc:HGNC:17941]
Tns1	46.4654	-0.82	0.00131	0.0278	tensin 1 [Source:HGNC Symbol;Acc:HGNC:11973]
Gm13389	146.74	0.5	0.0013	0.0278
Stap1	95.8897	-0.64	0.00131	0.0278	signal transducing adaptor family member 1 [Source:HGNC Symbol;Acc:HGNC:24133]
Erlec1	737.711	0.27	0.00131	0.0278	endoplasmic reticulum lectin 1 [Source:HGNC Symbol;Acc:HGNC:25222]
Drp2	521.371	-0.28	0.00132	0.028	dystrophin related protein 2 [Source:HGNC Symbol;Acc:HGNC:3032]
Emc4	629.373	0.45	0.00132	0.028	ER membrane protein complex subunit 4 [Source:HGNC Symbol;Acc:HGNC:28032]
Gm38033	23.1234	-0.95	0.00133	0.0281
4932438A13Rik	2283.41	-0.19	0.00133	0.0281
Fut11	175.08	-0.41	0.00133	0.0281	fucosyltransferase 11 [Source:HGNC Symbol;Acc:HGNC:19233]
Zmat1	518.034	0.31	0.00133	0.0281	zinc finger matrin-type 1 [Source:HGNC Symbol;Acc:HGNC:29377]
Mgat2	110.951	0.48	0.00134	0.0281	alpha-1,6-mannosyl-glycoprotein 2-beta-N-acetylglucosaminyltransferase [Source:HGNC Symbol;Acc:HGNC:7045]
Gm11290	13.2591	-1.59	0.00134	0.0281
Ncs1	731.979	-0.27	0.00135	0.0283	neuronal calcium sensor 1 [Source:HGNC Symbol;Acc:HGNC:3953]
Grb10	961.778	0.21	0.00135	0.0283	growth factor receptor bound protein 10 [Source:HGNC Symbol;Acc:HGNC:4564]
Zfp947	81.1143	0.53	0.00135	0.0283
Pradc1	280.815	0.38	0.00136	0.0285	protease associated domain containing 1 [Source:HGNC Symbol;Acc:HGNC:16047]
Pde1b	4367.26	-0.22	0.00137	0.0285	phosphodiesterase 1B [Source:HGNC Symbol;Acc:HGNC:8775]
Eri3	1301.13	-0.2	0.00138	0.0287	ERI1 exoribonuclease family member 3 [Source:HGNC Symbol;Acc:HGNC:17276]
Cd163	296.04	0.46	0.00139	0.0288	CD163 molecule [Source:HGNC Symbol;Acc:HGNC:1631]
Asb3	1698.12	0.27	0.00139	0.0288	ankyrin repeat and SOCS box containing 3 [Source:HGNC Symbol;Acc:HGNC:16013]
Dagla	441.666	-0.26	0.00139	0.0288	diacylglycerol lipase alpha [Source:HGNC Symbol;Acc:HGNC:1165]
Rims4	148.553	-0.5	0.00139	0.0288	regulating synaptic membrane exocytosis 4 [Source:HGNC Symbol;Acc:HGNC:16183]
Oacyl	123.001	0.61	0.00139	0.0288
Gria3	13057.4	-0.29	0.0014	0.029	glutamate ionotropic receptor AMPA type subunit 3 [Source:HGNC Symbol;Acc:HGNC:4573]
Slc6a17	965.922	-0.24	0.00141	0.029	solute carrier family 6 member 17 [Source:HGNC Symbol;Acc:HGNC:31399]
Rragb	612.676	0.39	0.00141	0.029	Ras related GTP binding B [Source:HGNC Symbol;Acc:HGNC:19901]
Slc25a44	279.14	-0.33	0.00141	0.0291	solute carrier family 25 member 44 [Source:HGNC Symbol;Acc:HGNC:29036]
Vit	941.642	-0.38	0.00142	0.0292	vitrin [Source:HGNC Symbol;Acc:HGNC:12697]
4930415C11Rik	639.7	-0.85	0.00144	0.0295
Cox19	223.263	0.36	0.00144	0.0296	cytochrome c oxidase assembly factor COX19 [Source:HGNC Symbol;Acc:HGNC:28074]
Rufy3	2387.67	-0.37	0.00146	0.0298	RUN and FYVE domain containing 3 [Source:HGNC Symbol;Acc:HGNC:30285]
Sbk1	259.889	-0.46	0.00146	0.0299	SH3 domain binding kinase 1 [Source:HGNC Symbol;Acc:HGNC:17699]
Nubpl	261.077	0.33	0.00147	0.0299	NUBP iron-sulfur cluster assembly factor, mitochondrial [Source:HGNC Symbol;Acc:HGNC:20278]
Eif3j2	140.634	-0.77	0.00147	0.0299
Vwc2l	48.9615	0.8	0.00147	0.0299	von Willebrand factor C domain containing 2 like [Source:HGNC Symbol;Acc:HGNC:37203]
Mmrn2	107.863	-0.53	0.00148	0.0302	multimerin 2 [Source:HGNC Symbol;Acc:HGNC:19888]
Gm27032	1098.68	0.34	0.0015	0.0304
Parm1	194.935	0.47	0.0015	0.0304	prostate androgen-regulated mucin-like protein 1 [Source:HGNC Symbol;Acc:HGNC:24536]
Anks1	788.687	-0.34	0.0015	0.0304
Ptger4	309.939	-0.36	0.00151	0.0306	prostaglandin E receptor 4 [Source:HGNC Symbol;Acc:HGNC:9596]
Mpp7	1627.3	0.31	0.00151	0.0306	MAGUK p55 scaffold protein 7 [Source:HGNC Symbol;Acc:HGNC:26542]
Ap4s1	835.005	0.2	0.00152	0.0307	adaptor related protein complex 4 subunit sigma 1 [Source:HGNC Symbol;Acc:HGNC:575]
Tmem196	140.305	0.49	0.00153	0.0308	transmembrane protein 196 [Source:HGNC Symbol;Acc:HGNC:22431]
Tars2	419.98	-0.3	0.00153	0.0309	threonyl-tRNA synthetase 2, mitochondrial [Source:HGNC Symbol;Acc:HGNC:30740]
Col11a2	31.0618	-0.78	0.00153	0.0309	collagen type XI alpha 2 chain [Source:HGNC Symbol;Acc:HGNC:2187]
Zmym1	500.81	-0.49	0.00156	0.0311	zinc finger MYM-type containing 1 [Source:HGNC Symbol;Acc:HGNC:26253]
Samd5	1003.76	0.49	0.00155	0.0311	sterile alpha motif domain containing 5 [Source:HGNC Symbol;Acc:HGNC:21180]
Ptprq	34.5261	-0.93	0.00155	0.0311	protein tyrosine phosphatase receptor type Q [Source:HGNC Symbol;Acc:HGNC:9679]
Hexdc	399.736	-0.32	0.00155	0.0311
Gm33228	407.951	0.29	0.00155	0.0311
Gm20468	23.8864	-0.94	0.00156	0.0311
Dnm1l	1537	-0.22	0.00157	0.0312	dynamin 1 like [Source:HGNC Symbol;Acc:HGNC:2973]
Cacna1h	711.341	-0.24	0.00158	0.0314	calcium voltage-gated channel subunit alpha1 H [Source:HGNC Symbol;Acc:HGNC:1395]
Tifa	389.714	-0.38	0.00158	0.0315	TRAF interacting protein with forkhead associated domain [Source:HGNC Symbol;Acc:HGNC:19075]
Scaper	2214.92	0.27	0.0016	0.0316	S-phase cyclin A associated protein in the ER [Source:HGNC Symbol;Acc:HGNC:13081]
Gm16075	198.719	0.38	0.0016	0.0316
2210408I21Rik	1533.6	0.25	0.0016	0.0316
Gm26618	348.751	0.39	0.00159	0.0316
Prex2	849.055	0.37	0.00162	0.0319	phosphatidylinositol-3,4,5-trisphosphate dependent Rac exchange factor 2 [Source:HGNC Symbol;Acc:HGNC:22950]
Pzp	12.839	-1.32	0.00162	0.0319	PZP alpha-2-macroglobulin like [Source:HGNC Symbol;Acc:HGNC:9750]
Mitd1	174.541	-0.52	0.00163	0.0322	microtubule interacting and trafficking domain containing 1 [Source:HGNC Symbol;Acc:HGNC:25207]
Saysd1	199.48	0.39	0.00163	0.0322	SAYSVFN motif domain containing 1 [Source:HGNC Symbol;Acc:HGNC:21025]
H2afv	515.835	0.32	0.00164	0.0322
Aarsd1	779.364	0.3	0.00164	0.0322	PTGES3L-AARSD1 readthrough [Source:HGNC Symbol;Acc:HGNC:43946]
Vipr2	34.7832	0.87	0.00164	0.0322	vasoactive intestinal peptide receptor 2 [Source:HGNC Symbol;Acc:HGNC:12695]
Gm12542	12.2814	-1.27	0.00165	0.0323
Gm5577	456.671	0.29	0.00165	0.0324
Tmem14a	364.089	0.39	0.00165	0.0324	transmembrane protein 14A [Source:HGNC Symbol;Acc:HGNC:21076]
Clns1a	541.589	-0.36	0.00166	0.0325	chloride nucleotide-sensitive channel 1A [Source:HGNC Symbol;Acc:HGNC:2080]
Chac2	460.157	0.32	0.00167	0.0325	ChaC glutathione specific gamma-glutamylcyclotransferase 2 [Source:HGNC Symbol;Acc:HGNC:32363]
Gm50401	66.2123	0.68	0.00167	0.0326
Eif3b	312.146	-0.41	0.00169	0.0328	eukaryotic translation initiation factor 3 subunit B [Source:HGNC Symbol;Acc:HGNC:3280]
Doc2g	69.4606	-0.6	0.0017	0.0331
Fbxo41	680.469	-0.22	0.00171	0.0332	F-box protein 41 [Source:HGNC Symbol;Acc:HGNC:29409]
Col6a4	23.1654	0.88	0.00171	0.0332
Dusp3	699.018	-0.5	0.00173	0.0334	dual specificity phosphatase 3 [Source:HGNC Symbol;Acc:HGNC:3069]
Gm11437	240.334	-0.49	0.00176	0.034
Lpcat3	302.696	-0.3	0.00176	0.0341	lysophosphatidylcholine acyltransferase 3 [Source:HGNC Symbol;Acc:HGNC:30244]
Mirg	1522.41	-0.24	0.00176	0.0341
Gm1992	1073.99	-0.34	0.00177	0.0341
Heatr5b	590.583	-0.25	0.00177	0.0341	HEAT repeat containing 5B [Source:HGNC Symbol;Acc:HGNC:29273]
Ube2a	221.096	0.39	0.00177	0.0341	ubiquitin conjugating enzyme E2 A [Source:HGNC Symbol;Acc:HGNC:12472]
BC003965	263.733	0.35	0.00178	0.0342
Gm50217	144.298	-0.54	0.00179	0.0343
Ezh1	463.619	-0.26	0.00183	0.0351	enhancer of zeste 1 polycomb repressive complex 2 subunit [Source:HGNC Symbol;Acc:HGNC:3526]
Rasa1	1211.7	0.22	0.00185	0.0354	RAS p21 protein activator 1 [Source:HGNC Symbol;Acc:HGNC:9871]
Lpgat1	1439.05	-0.22	0.00187	0.0358	lysophosphatidylglycerol acyltransferase 1 [Source:HGNC Symbol;Acc:HGNC:28985]
Gm12758	69.3604	-0.56	0.00187	0.0358
Rnf220	529.689	-0.33	0.00188	0.0358	ring finger protein 220 [Source:HGNC Symbol;Acc:HGNC:25552]
Brap	335.393	-0.29	0.00188	0.0358	BRCA1 associated protein [Source:HGNC Symbol;Acc:HGNC:1099]
Cep170	828.862	0.22	0.00189	0.0358	centrosomal protein 170 [Source:HGNC Symbol;Acc:HGNC:28920]
Zfand5	959.121	0.23	0.00188	0.0358	zinc finger AN1-type containing 5 [Source:HGNC Symbol;Acc:HGNC:13008]
Hikeshi	451.266	0.27	0.00189	0.0359	heat shock protein nuclear import factor hikeshi [Source:HGNC Symbol;Acc:HGNC:26938]
Ten1	292.697	0.34	0.0019	0.0359	TEN1 subunit of CST complex [Source:HGNC Symbol;Acc:HGNC:37242]
Lrfn5	11946.6	0.24	0.0019	0.0359	leucine rich repeat and fibronectin type III domain containing 5 [Source:HGNC Symbol;Acc:HGNC:20360]
1810021B22Rik	34.7411	-0.76	0.0019	0.0359
Xrcc1	175.448	-0.37	0.00192	0.0363	X-ray repair cross complementing 1 [Source:HGNC Symbol;Acc:HGNC:12828]
Ptcd2	282.216	-0.33	0.00193	0.0364	pentatricopeptide repeat domain 2 [Source:HGNC Symbol;Acc:HGNC:25734]
Zbtb8os	327.643	0.32	0.00193	0.0365	zinc finger and BTB domain containing 8 opposite strand [Source:HGNC Symbol;Acc:HGNC:24094]
Gab2	839.827	0.33	0.00195	0.0367	GRB2 associated binding protein 2 [Source:HGNC Symbol;Acc:HGNC:14458]
D030047H15Rik	42.9061	-0.76	0.00196	0.0368
Rchy1	417.377	0.45	0.00197	0.0371	ring finger and CHY zinc finger domain containing 1 [Source:HGNC Symbol;Acc:HGNC:17479]
Txndc15	563.632	0.25	0.00198	0.0371	thioredoxin domain containing 15 [Source:HGNC Symbol;Acc:HGNC:20652]
Rpf1	188.359	-0.43	0.00198	0.0372	ribosome production factor 1 homolog [Source:HGNC Symbol;Acc:HGNC:30350]
Ppt1	1208.64	-0.27	0.002	0.0374	palmitoyl-protein thioesterase 1 [Source:HGNC Symbol;Acc:HGNC:9325]
Slc50a1	641.6	0.28	0.00201	0.0375	solute carrier family 50 member 1 [Source:HGNC Symbol;Acc:HGNC:30657]
Brsk1	563.2	-0.25	0.00204	0.038	BR serine/threonine kinase 1 [Source:HGNC Symbol;Acc:HGNC:18994]
Slco5a1	363.47	0.37	0.00204	0.0381	solute carrier organic anion transporter family member 5A1 [Source:HGNC Symbol;Acc:HGNC:19046]
Mapk1	3725.29	0.21	0.00205	0.0383	mitogen-activated protein kinase 1 [Source:HGNC Symbol;Acc:HGNC:6871]
Pcdhga11	31.2439	-0.8	0.00205	0.0383	protocadherin gamma subfamily A, 11 [Source:HGNC Symbol;Acc:HGNC:8698]
Slc25a33	412.786	0.26	0.00206	0.0383	solute carrier family 25 member 33 [Source:HGNC Symbol;Acc:HGNC:29681]
Tctex1d2	307.651	0.32	0.00207	0.0385
Gm15558	221.912	-0.52	0.00209	0.0388
5430405H02Rik	474.393	-0.29	0.0021	0.039
Syne3	13.7248	-1.21	0.00211	0.039	spectrin repeat containing nuclear envelope family member 3 [Source:HGNC Symbol;Acc:HGNC:19861]
Dmd	12978.5	0.21	0.00212	0.0391	dystrophin [Source:HGNC Symbol;Acc:HGNC:2928]
Fyco1	1113.2	-0.34	0.00212	0.0392	FYVE and coiled-coil domain autophagy adaptor 1 [Source:HGNC Symbol;Acc:HGNC:14673]
2900076A07Rik	341.117	-0.43	0.00214	0.0394
Pop4	94.0532	-0.53	0.00215	0.0395	POP4 homolog, ribonuclease P/MRP subunit [Source:HGNC Symbol;Acc:HGNC:30081]
Ankrd37	153.818	0.49	0.00215	0.0395	ankyrin repeat domain 37 [Source:HGNC Symbol;Acc:HGNC:29593]
Csnk2a2	576.183	-0.37	0.00215	0.0395	casein kinase 2 alpha 2 [Source:HGNC Symbol;Acc:HGNC:2459]
Ttll12	51.7421	-0.61	0.00216	0.0396	tubulin tyrosine ligase like 12 [Source:HGNC Symbol;Acc:HGNC:28974]
Rapgef4os2	76.3321	-0.52	0.00216	0.0397
1700029J03Rik	13.0521	-1.36	0.00217	0.0398
St8sia4	345.37	0.39	0.00218	0.0399	ST8 alpha-N-acetyl-neuraminide alpha-2,8-sialyltransferase 4 [Source:HGNC Symbol;Acc:HGNC:10871]
Acyp2	1243.79	0.3	0.00218	0.0399	acylphosphatase 2 [Source:HGNC Symbol;Acc:HGNC:180]
Timm9	1015.02	0.23	0.00218	0.0399	translocase of inner mitochondrial membrane 9 [Source:HGNC Symbol;Acc:HGNC:11819]
Gm11716	25.4223	-1.06	0.0022	0.0401
Mipol1	481.359	0.33	0.0022	0.0401	mirror-image polydactyly 1 [Source:HGNC Symbol;Acc:HGNC:21460]
Rbbp8	186.855	-0.4	0.00221	0.0402	RB binding protein 8, endonuclease [Source:HGNC Symbol;Acc:HGNC:9891]
Prrt1	674.131	-0.52	0.00222	0.0403	proline rich transmembrane protein 1 [Source:HGNC Symbol;Acc:HGNC:13943]
Cnep1r1	350.739	0.35	0.00222	0.0403	CTD nuclear envelope phosphatase 1 regulatory subunit 1 [Source:HGNC Symbol;Acc:HGNC:26759]
Dhx36	1438.28	0.19	0.00223	0.0405	DEAH-box helicase 36 [Source:HGNC Symbol;Acc:HGNC:14410]
Rad51b	30.6166	-0.86	0.00225	0.0407	RAD51 paralog B [Source:HGNC Symbol;Acc:HGNC:9822]
Fbxw7	1429.52	-0.2	0.00226	0.0408	F-box and WD repeat domain containing 7 [Source:HGNC Symbol;Acc:HGNC:16712]
4933423P22Rik	195.954	-0.55	0.00228	0.0411
Iah1	446.466	0.29	0.00228	0.0411	isoamyl acetate hydrolyzing esterase 1 (putative) [Source:HGNC Symbol;Acc:HGNC:27696]
Lrtm1	4298.13	-0.38	0.00228	0.0411	leucine rich repeats and transmembrane domains 1 [Source:HGNC Symbol;Acc:HGNC:25023]
Gm15932	36.9834	-0.81	0.00228	0.0411
Glipr1	40.8852	-0.8	0.00229	0.0412	GLI pathogenesis related 1 [Source:HGNC Symbol;Acc:HGNC:17001]
Gm5149	213.234	-0.45	0.0023	0.0413
Tnrc6a	2122.53	-0.2	0.0023	0.0413	trinucleotide repeat containing adaptor 6A [Source:HGNC Symbol;Acc:HGNC:11969]
Mfhas1	760.47	-0.23	0.0023	0.0413	multifunctional ROCO family signaling regulator 1 [Source:HGNC Symbol;Acc:HGNC:16982]
Gm29093	18.7408	-1.03	0.00231	0.0414
Tmx4	1208.12	0.24	0.00231	0.0414	thioredoxin related transmembrane protein 4 [Source:HGNC Symbol;Acc:HGNC:25237]
Abi3bp	840.952	0.39	0.00233	0.0417	ABI family member 3 binding protein [Source:HGNC Symbol;Acc:HGNC:17265]
Zdhhc18	560.481	-0.31	0.00234	0.0417	zinc finger DHHC-type palmitoyltransferase 18 [Source:HGNC Symbol;Acc:HGNC:20712]
Gm17359	54.3856	-0.81	0.00238	0.0424
Gm3235	228.073	-0.42	0.00239	0.0425
Galnt10	189.502	-0.37	0.0024	0.0427	polypeptide N-acetylgalactosaminyltransferase 10 [Source:HGNC Symbol;Acc:HGNC:19873]
Snapc1	456.566	-0.33	0.0024	0.0427	small nuclear RNA activating complex polypeptide 1 [Source:HGNC Symbol;Acc:HGNC:11134]
Gm13528	60.0633	-0.65	0.00242	0.043
Dpm1	1670.88	0.29	0.00243	0.043	dolichyl-phosphate mannosyltransferase subunit 1, catalytic [Source:HGNC Symbol;Acc:HGNC:3005]
Ensa	907.4	-0.29	0.00245	0.0433	endosulfine alpha [Source:HGNC Symbol;Acc:HGNC:3360]
Pnn	2307.06	0.34	0.00245	0.0433	pinin, desmosome associated protein [Source:HGNC Symbol;Acc:HGNC:9162]
Riok2	482.432	0.32	0.00245	0.0433	RIO kinase 2 [Source:HGNC Symbol;Acc:HGNC:18999]
E4f1	386.87	-0.35	0.00245	0.0433	E4F transcription factor 1 [Source:HGNC Symbol;Acc:HGNC:3121]
Nbl1	23.8897	-0.88	0.00246	0.0434	NBL1, DAN family BMP antagonist [Source:HGNC Symbol;Acc:HGNC:7650]
Gpn3	125.21	0.5	0.00246	0.0434	GPN-loop GTPase 3 [Source:HGNC Symbol;Acc:HGNC:30186]
Gm32856	90.4143	0.48	0.00247	0.0434
Mterf2	346.688	0.3	0.00247	0.0435	mitochondrial transcription termination factor 2 [Source:HGNC Symbol;Acc:HGNC:30779]
Gm21954	262.152	0.57	0.00248	0.0436
Dhps	394.413	0.33	0.00248	0.0436	deoxyhypusine synthase [Source:HGNC Symbol;Acc:HGNC:2869]
Ube2b	2997.01	-0.24	0.00249	0.0436	ubiquitin conjugating enzyme E2 B [Source:HGNC Symbol;Acc:HGNC:12473]
Cacnb1	535.983	-0.24	0.0025	0.0437	calcium voltage-gated channel auxiliary subunit beta 1 [Source:HGNC Symbol;Acc:HGNC:1401]
Gm26691	3522.92	0.34	0.00252	0.0441
Flii	162.15	-0.43	0.00253	0.0442	FLII actin remodeling protein [Source:HGNC Symbol;Acc:HGNC:3750]
Arpc1b	125.236	-0.41	0.00255	0.0445	actin related protein 2/3 complex subunit 1B [Source:HGNC Symbol;Acc:HGNC:704]
Gm37982	136.126	-0.47	0.00256	0.0446
6030443J06Rik	760.458	0.25	0.00256	0.0446
Anks1b	38631.1	-0.3	0.00256	0.0446	ankyrin repeat and sterile alpha motif domain containing 1B [Source:HGNC Symbol;Acc:HGNC:24600]
Mrpl2	323.085	0.28	0.00257	0.0446	mitochondrial ribosomal protein L2 [Source:HGNC Symbol;Acc:HGNC:14056]
Matk	1927.81	0.22	0.00259	0.0449	megakaryocyte-associated tyrosine kinase [Source:HGNC Symbol;Acc:HGNC:6906]
5330417C22Rik	3387.77	-0.35	0.0026	0.0451
Smim8	213.118	0.41	0.00261	0.0452	small integral membrane protein 8 [Source:HGNC Symbol;Acc:HGNC:21401]
Tpm1	2930.34	-0.2	0.00261	0.0452	tropomyosin 1 [Source:HGNC Symbol;Acc:HGNC:12010]
Sys1	441.254	0.27	0.00263	0.0454	SYS1 golgi trafficking protein [Source:HGNC Symbol;Acc:HGNC:16162]
Saxo1	24.2905	1.08	0.00263	0.0454	stabilizer of axonemal microtubules 1 [Source:HGNC Symbol;Acc:HGNC:28566]
Zfp963	57.8902	0.59	0.00264	0.0454
Ccdc59	256.271	0.31	0.00264	0.0454	coiled-coil domain containing 59 [Source:HGNC Symbol;Acc:HGNC:25005]
Dpm2	434.805	0.27	0.00264	0.0455	dolichyl-phosphate mannosyltransferase subunit 2, regulatory [Source:HGNC Symbol;Acc:HGNC:3006]
Etaa1os	47.0366	0.61	0.00265	0.0455
Neurl1a	891.273	-0.3	0.00265	0.0455
Gm17354	89.8578	0.53	0.00267	0.0458
Gm50232	247.701	-0.38	0.00269	0.0461
Snhg20	788.484	0.41	0.0027	0.0462	small nucleolar RNA host gene 20 [Source:HGNC Symbol;Acc:HGNC:33099]
Tsfm	212.536	0.35	0.00274	0.0468	Ts translation elongation factor, mitochondrial [Source:HGNC Symbol;Acc:HGNC:12367]
Rnf170	464.496	-0.24	0.00274	0.0468	ring finger protein 170 [Source:HGNC Symbol;Acc:HGNC:25358]
Ring1	240.901	-0.37	0.00275	0.0468	ring finger protein 1 [Source:HGNC Symbol;Acc:HGNC:10018]
Slc8b1	25.367	-1.03	0.00276	0.0469	solute carrier family 8 member B1 [Source:HGNC Symbol;Acc:HGNC:26175]
Cldn18	25.1767	-0.84	0.00277	0.0471	claudin 18 [Source:HGNC Symbol;Acc:HGNC:2039]
Tigar	108.64	-0.6	0.00278	0.0472	TP53 induced glycolysis regulatory phosphatase [Source:HGNC Symbol;Acc:HGNC:1185]
Il17ra	48.989	-0.64	0.0028	0.0476	interleukin 17 receptor A [Source:HGNC Symbol;Acc:HGNC:5985]
Grk4	157.636	0.42	0.00281	0.0477	G protein-coupled receptor kinase 4 [Source:HGNC Symbol;Acc:HGNC:4543]
Kcnt1	2391.65	-0.3	0.00283	0.0478	potassium sodium-activated channel subfamily T member 1 [Source:HGNC Symbol;Acc:HGNC:18865]
Lncpint	7295.04	-0.19	0.00283	0.0478
0610009B22Rik	235.303	0.46	0.00282	0.0478
4933412O06Rik	443.23	0.38	0.00283	0.0478
Senp5	1080.73	-0.23	0.00283	0.0478	SUMO specific peptidase 5 [Source:HGNC Symbol;Acc:HGNC:28407]
4933424G05Rik	2950.08	-0.42	0.00283	0.0478
Rwdd1	665.279	0.23	0.00285	0.048	RWD domain containing 1 [Source:HGNC Symbol;Acc:HGNC:20993]
Bcr	2599.27	-0.15	0.00286	0.0482	BCR activator of RhoGEF and GTPase [Source:HGNC Symbol;Acc:HGNC:1014]
Pigv	44.7747	0.71	0.00287	0.0482	phosphatidylinositol glycan anchor biosynthesis class V [Source:HGNC Symbol;Acc:HGNC:26031]
Gm15886	356.08	-0.44	0.0029	0.0488
Mmp24	195.826	-0.36	0.00291	0.0488	matrix metallopeptidase 24 [Source:HGNC Symbol;Acc:HGNC:7172]
Sbf1	469.012	-0.43	0.00293	0.049	SET binding factor 1 [Source:HGNC Symbol;Acc:HGNC:10542]
Abcd4	358.766	-0.36	0.00294	0.0491	ATP binding cassette subfamily D member 4 [Source:HGNC Symbol;Acc:HGNC:68]
Gm46124	164.448	-0.44	0.00294	0.0492
Kcnab2	475.513	-0.27	0.00296	0.0494	potassium voltage-gated channel subfamily A regulatory beta subunit 2 [Source:HGNC Symbol;Acc:HGNC:6229]
Ppil6	231.859	0.52	0.00298	0.0497	peptidylprolyl isomerase like 6 [Source:HGNC Symbol;Acc:HGNC:21557]
Sh3d21	20.5839	-0.91	0.00299	0.0499	SH3 domain containing 21 [Source:HGNC Symbol;Acc:HGNC:26236]
Micu3	1650.34	0.23	0.003	0.05	mitochondrial calcium uptake family member 3 [Source:HGNC Symbol;Acc:HGNC:27820]
Safb	951.971	-0.34	0.00302	0.0502	scaffold attachment factor B [Source:HGNC Symbol;Acc:HGNC:10520]
Chn1os3	83.5098	-0.54	0.00308	0.0511
Dpp10	5567.33	0.41	0.00308	0.0511	dipeptidyl peptidase like 10 [Source:HGNC Symbol;Acc:HGNC:20823]
Fxr1	2027.37	-0.24	0.00308	0.0511	FMR1 autosomal homolog 1 [Source:HGNC Symbol;Acc:HGNC:4023]
Kcnt2	323.15	0.42	0.0031	0.0512	potassium sodium-activated channel subfamily T member 2 [Source:HGNC Symbol;Acc:HGNC:18866]
E130102H24Rik	1019.28	-0.34	0.0031	0.0512
Aurkaip1	182.213	0.69	0.0031	0.0512	aurora kinase A interacting protein 1 [Source:HGNC Symbol;Acc:HGNC:24114]
Fbrsl1	440.653	-0.25	0.0031	0.0512	fibrosin like 1 [Source:HGNC Symbol;Acc:HGNC:29308]
Lmntd1	32.1998	0.84	0.00309	0.0512	lamin tail domain containing 1 [Source:HGNC Symbol;Acc:HGNC:26683]
Ddx39b	1445.63	-0.24	0.00312	0.0514	DExD-box helicase 39B [Source:HGNC Symbol;Acc:HGNC:13917]
A430033K04Rik	295.696	0.36	0.00313	0.0515
Kcnq2	1576.52	-0.18	0.00314	0.0516	potassium voltage-gated channel subfamily Q member 2 [Source:HGNC Symbol;Acc:HGNC:6296]
Ppp1r16b	2129.31	-0.31	0.00316	0.0519	protein phosphatase 1 regulatory subunit 16B [Source:HGNC Symbol;Acc:HGNC:15850]
Zfp664	574.791	-0.23	0.00316	0.0519
Slc35b3	290.118	0.31	0.00316	0.0519	solute carrier family 35 member B3 [Source:HGNC Symbol;Acc:HGNC:21601]
Cox11	338.902	0.38	0.00318	0.052	cytochrome c oxidase copper chaperone COX11 [Source:HGNC Symbol;Acc:HGNC:2261]
Zup1	618.02	0.28	0.00319	0.0522	zinc finger containing ubiquitin peptidase 1 [Source:HGNC Symbol;Acc:HGNC:21224]
Gm2990	30.6561	0.88	0.0032	0.0523
Pdap1	611.2	-0.5	0.00321	0.0524	PDGFA associated protein 1 [Source:HGNC Symbol;Acc:HGNC:14634]
Mrps28	510.11	0.24	0.00322	0.0525	mitochondrial ribosomal protein S28 [Source:HGNC Symbol;Acc:HGNC:14513]
H3f3a	1727.58	0.38	0.00322	0.0525	H3.3 histone B [Source:HGNC Symbol;Acc:HGNC:4765]
Psma1	814.575	0.2	0.00325	0.0529	proteasome 20S subunit alpha 1 [Source:HGNC Symbol;Acc:HGNC:9530]
Mpp3	224.301	-0.38	0.00327	0.0532	MAGUK p55 scaffold protein 3 [Source:HGNC Symbol;Acc:HGNC:7221]
Bbs7	484.933	0.31	0.00328	0.0533	Bardet-Biedl syndrome 7 [Source:HGNC Symbol;Acc:HGNC:18758]
Tle4	7344.83	-0.48	0.00328	0.0533	TLE family member 4, transcriptional corepressor [Source:HGNC Symbol;Acc:HGNC:11840]
Vps37b	355.554	-0.32	0.00331	0.0537	VPS37B subunit of ESCRT-I [Source:HGNC Symbol;Acc:HGNC:25754]
Aamp	463.957	-0.45	0.00337	0.0545	angio associated migratory cell protein [Source:HGNC Symbol;Acc:HGNC:18]
1700010I14Rik	35.0625	-0.74	0.00338	0.0547
Sclt1	2197.03	0.18	0.00342	0.0553	sodium channel and clathrin linker 1 [Source:HGNC Symbol;Acc:HGNC:26406]
Lmbrd1	1042.92	0.19	0.00343	0.0553	LMBR1 domain containing 1 [Source:HGNC Symbol;Acc:HGNC:23038]
Celf4	5660.97	-0.26	0.00343	0.0553	CUGBP Elav-like family member 4 [Source:HGNC Symbol;Acc:HGNC:14015]
Sult5a1	12.5484	-1.59	0.00344	0.0554
Usp28	846.066	-0.23	0.00344	0.0554	ubiquitin specific peptidase 28 [Source:HGNC Symbol;Acc:HGNC:12625]
Unk	317.621	-0.28	0.00344	0.0554	unk zinc finger [Source:HGNC Symbol;Acc:HGNC:29369]
Ralgapa1	3603.16	-0.15	0.00344	0.0554	Ral GTPase activating protein catalytic subunit alpha 1 [Source:HGNC Symbol;Acc:HGNC:17770]
Asph	1077.93	0.21	0.00346	0.0555	aspartate beta-hydroxylase [Source:HGNC Symbol;Acc:HGNC:757]
Ufc1	381.575	0.33	0.00347	0.0557	ubiquitin-fold modifier conjugating enzyme 1 [Source:HGNC Symbol;Acc:HGNC:26941]
Dstn	566.18	-0.46	0.00349	0.0559	destrin, actin depolymerizing factor [Source:HGNC Symbol;Acc:HGNC:15750]
Brd7	686.966	-0.22	0.00351	0.0562	bromodomain containing 7 [Source:HGNC Symbol;Acc:HGNC:14310]
Abca2	519.083	-0.29	0.00351	0.0562	ATP binding cassette subfamily A member 2 [Source:HGNC Symbol;Acc:HGNC:32]
6530403H02Rik	3325.53	0.35	0.00352	0.0562
Atp6v0b	4699.7	0.27	0.00353	0.0563	ATPase H+ transporting V0 subunit b [Source:HGNC Symbol;Acc:HGNC:861]
Edc4	430.077	-0.43	0.00353	0.0563	enhancer of mRNA decapping 4 [Source:HGNC Symbol;Acc:HGNC:17157]
1700087M22Rik	77.8276	-0.54	0.00357	0.0568
A330023F24Rik	5770.61	-0.3	0.00357	0.0569
Gm26827	641.767	-0.38	0.0036	0.0572
Zfp2	424.057	0.35	0.00362	0.0576	ZFP2 zinc finger protein [Source:HGNC Symbol;Acc:HGNC:26138]
Atp9a	1638.82	-0.19	0.00364	0.0578	ATPase phospholipid transporting 9A (putative) [Source:HGNC Symbol;Acc:HGNC:13540]
Ube2q1	301.146	-0.52	0.00365	0.0578	ubiquitin conjugating enzyme E2 Q1 [Source:HGNC Symbol;Acc:HGNC:15698]
Msmo1	537.238	0.29	0.00365	0.0578	methylsterol monooxygenase 1 [Source:HGNC Symbol;Acc:HGNC:10545]
Zfpm2	29.4635	-0.83	0.00365	0.0578	zinc finger protein, FOG family member 2 [Source:HGNC Symbol;Acc:HGNC:16700]
Gm13708	24.8778	-0.9	0.00368	0.0581
1700001D01Rik	18.946	-1.07	0.00369	0.0582
Alg12	86.9474	0.45	0.0037	0.0583	ALG12 alpha-1,6-mannosyltransferase [Source:HGNC Symbol;Acc:HGNC:19358]
Ldlr	70.8357	0.51	0.00371	0.0584	low density lipoprotein receptor [Source:HGNC Symbol;Acc:HGNC:6547]
Gm16152	211.355	-0.37	0.00371	0.0585
Plxnd1	285.642	-0.29	0.00372	0.0585	plexin D1 [Source:HGNC Symbol;Acc:HGNC:9107]
Crtc1	946.361	-0.19	0.00373	0.0585	CREB regulated transcription coactivator 1 [Source:HGNC Symbol;Acc:HGNC:16062]
Papss2	132.624	-0.45	0.00373	0.0585	3'-phosphoadenosine 5'-phosphosulfate synthase 2 [Source:HGNC Symbol;Acc:HGNC:8604]
Trim26	119.736	0.45	0.00374	0.0587	tripartite motif containing 26 [Source:HGNC Symbol;Acc:HGNC:12962]
Ppcdc	422.402	0.3	0.00376	0.0589	phosphopantothenoylcysteine decarboxylase [Source:HGNC Symbol;Acc:HGNC:28107]
Arel1	1854.65	-0.32	0.00377	0.0589	apoptosis resistant E3 ubiquitin protein ligase 1 [Source:HGNC Symbol;Acc:HGNC:20363]
Mitf	885.748	-0.3	0.00378	0.0592	melanocyte inducing transcription factor [Source:HGNC Symbol;Acc:HGNC:7105]
Mme	1534.36	0.28	0.0038	0.0593	membrane metalloendopeptidase [Source:HGNC Symbol;Acc:HGNC:7154]
Gm44129	683.827	0.46	0.0038	0.0593
Pdlim7	1142.53	0.25	0.0038	0.0593	PDZ and LIM domain 7 [Source:HGNC Symbol;Acc:HGNC:22958]
Nif3l1	244.642	-0.41	0.00386	0.0599	NGG1 interacting factor 3 like 1 [Source:HGNC Symbol;Acc:HGNC:13390]
Gm28403	167.622	0.37	0.00385	0.0599
Tcf12	2620.44	0.23	0.00385	0.0599	transcription factor 12 [Source:HGNC Symbol;Acc:HGNC:11623]
Gm5767	32.7709	-0.85	0.00386	0.0599
Rspo1	67.0846	0.57	0.00387	0.0599	R-spondin 1 [Source:HGNC Symbol;Acc:HGNC:21679]
Atxn2	1325.65	-0.29	0.00387	0.0599	ataxin 2 [Source:HGNC Symbol;Acc:HGNC:10555]
Gm46218	174.768	0.55	0.00387	0.0599
Coil	301.431	0.32	0.00387	0.0599	coilin [Source:HGNC Symbol;Acc:HGNC:2184]
Csmd2os	112.054	-0.46	0.00388	0.06
Rbbp6	1205.47	-0.19	0.00389	0.0601	RB binding protein 6, ubiquitin ligase [Source:HGNC Symbol;Acc:HGNC:9889]
Gm28294	173.312	-0.7	0.00391	0.0602
Prpf6	829.61	-0.2	0.00391	0.0602	pre-mRNA processing factor 6 [Source:HGNC Symbol;Acc:HGNC:15860]
AC159140.1	49.3859	-0.66	0.00392	0.0602
Ddx21	355.858	-0.38	0.00392	0.0602	DExD-box helicase 21 [Source:HGNC Symbol;Acc:HGNC:2744]
Gm48678	2145.61	-0.35	0.00392	0.0602
Hexb	943.172	-0.45	0.00392	0.0602	hexosaminidase subunit beta [Source:HGNC Symbol;Acc:HGNC:4879]
1110019D14Rik	805.647	0.28	0.00395	0.0606
Abhd11	143.947	0.37	0.00398	0.0609	abhydrolase domain containing 11 [Source:HGNC Symbol;Acc:HGNC:16407]
Mbtps2	482.823	0.23	0.00398	0.0609	membrane bound transcription factor peptidase, site 2 [Source:HGNC Symbol;Acc:HGNC:15455]
Gm20594	10.7811	-1.35	0.00401	0.0612
Gm15419	11.5101	-1.26	0.004	0.0612
Ptprr	975.48	0.31	0.00406	0.0619	protein tyrosine phosphatase receptor type R [Source:HGNC Symbol;Acc:HGNC:9680]
Zfp266	1078.04	0.25	0.00407	0.0621
Phf10	246.504	-0.36	0.00408	0.0622	PHD finger protein 10 [Source:HGNC Symbol;Acc:HGNC:18250]
Tada1	224.687	-0.35	0.00409	0.0622	transcriptional adaptor 1 [Source:HGNC Symbol;Acc:HGNC:30631]
Abcb1b	72.5184	0.48	0.00409	0.0623
Nanos1	177.73	-0.41	0.00412	0.0626	nanos C2HC-type zinc finger 1 [Source:HGNC Symbol;Acc:HGNC:23044]
Erh	324.237	0.34	0.0042	0.0638	ERH mRNA splicing and mitosis factor [Source:HGNC Symbol;Acc:HGNC:3447]
Pcdhgc4	53.9521	-0.61	0.00425	0.0644	protocadherin gamma subfamily C, 4 [Source:HGNC Symbol;Acc:HGNC:8717]
Lipo3	770.171	0.22	0.00425	0.0644
Rnpep	464.424	0.33	0.00429	0.0649	arginyl aminopeptidase [Source:HGNC Symbol;Acc:HGNC:10078]
Bax	409.27	0.36	0.00429	0.0649	BCL2 associated X, apoptosis regulator [Source:HGNC Symbol;Acc:HGNC:959]
Gm15601	48.9653	-0.71	0.00429	0.0649
A430106G13Rik	183.586	0.44	0.0043	0.0649
Vstm2a	406.231	0.39	0.00431	0.0651	V-set and transmembrane domain containing 2A [Source:HGNC Symbol;Acc:HGNC:28499]
Unc5c	4274.77	0.19	0.00434	0.0652	unc-5 netrin receptor C [Source:HGNC Symbol;Acc:HGNC:12569]
Klhl26	286.54	-0.4	0.00434	0.0652	kelch like family member 26 [Source:HGNC Symbol;Acc:HGNC:25623]
Ypel1	210.627	-0.36	0.00433	0.0652	yippee like 1 [Source:HGNC Symbol;Acc:HGNC:12845]
Srpk1	1044.3	-0.31	0.00433	0.0652	SRSF protein kinase 1 [Source:HGNC Symbol;Acc:HGNC:11305]
Npy5r	102.137	0.61	0.00435	0.0653	neuropeptide Y receptor Y5 [Source:HGNC Symbol;Acc:HGNC:7958]
2610316D01Rik	722.128	0.36	0.00437	0.0653
Fli1	16.0565	-0.98	0.00437	0.0653	Fli-1 proto-oncogene, ETS transcription factor [Source:HGNC Symbol;Acc:HGNC:3749]
Pwp2	138.113	-0.41	0.00436	0.0653	PWP2 small subunit processome component [Source:HGNC Symbol;Acc:HGNC:9711]
Tbc1d7	176.452	-0.48	0.00437	0.0653	TBC1 domain family member 7 [Source:HGNC Symbol;Acc:HGNC:21066]
Gm35110	103.889	-0.43	0.00436	0.0653
Sema3a	399.037	1.58	0.0044	0.0656	semaphorin 3A [Source:HGNC Symbol;Acc:HGNC:10723]
Gm45435	155.22	-0.4	0.00441	0.0658
Rdh14	279.141	0.3	0.00442	0.0658	retinol dehydrogenase 14 [Source:HGNC Symbol;Acc:HGNC:19979]
Myo1c	42.1961	-0.72	0.00444	0.0661	myosin IC [Source:HGNC Symbol;Acc:HGNC:7597]
Otoa	12.4274	-1.34	0.00449	0.0667	otoancorin [Source:HGNC Symbol;Acc:HGNC:16378]
3830406C13Rik	379.965	0.37	0.0045	0.0669
Stk32b	19.4038	-0.96	0.00452	0.0671	serine/threonine kinase 32B [Source:HGNC Symbol;Acc:HGNC:14217]
Spon1	164.799	-0.59	0.00454	0.0672	spondin 1 [Source:HGNC Symbol;Acc:HGNC:11252]
Tgfbr3l	47.8183	0.62	0.00455	0.0672	transforming growth factor beta receptor 3 like [Source:HGNC Symbol;Acc:HGNC:44152]
B3gat1	648.939	-0.24	0.00454	0.0672	beta-1,3-glucuronyltransferase 1 [Source:HGNC Symbol;Acc:HGNC:921]
Susd6	669.541	-0.26	0.00455	0.0672	sushi domain containing 6 [Source:HGNC Symbol;Acc:HGNC:19956]
Gtf2e1	251.715	0.34	0.00455	0.0672	general transcription factor IIE subunit 1 [Source:HGNC Symbol;Acc:HGNC:4650]
Rfx3	4559.98	0.18	0.00453	0.0672	regulatory factor X3 [Source:HGNC Symbol;Acc:HGNC:9984]
Dcn	50.4561	0.78	0.00459	0.0677	decorin [Source:HGNC Symbol;Acc:HGNC:2705]
Etv4	26.8093	-0.84	0.0046	0.0678	ETS variant transcription factor 4 [Source:HGNC Symbol;Acc:HGNC:3493]
Mcl1	176.679	-0.37	0.00463	0.0682	MCL1 apoptosis regulator, BCL2 family member [Source:HGNC Symbol;Acc:HGNC:6943]
Mybbp1a	204.001	-0.32	0.00467	0.0686	MYB binding protein 1a [Source:HGNC Symbol;Acc:HGNC:7546]
Aimp1	822.876	-0.29	0.00468	0.0687	aminoacyl tRNA synthetase complex interacting multifunctional protein 1 [Source:HGNC Symbol;Acc:HGNC:10648]
Rtn4rl1	544.391	-0.29	0.00468	0.0687	reticulon 4 receptor like 1 [Source:HGNC Symbol;Acc:HGNC:21329]
A330102I10Rik	811.317	0.45	0.00468	0.0687
Aars	332.652	-0.32	0.00472	0.0692
Sumf1	319.401	-0.29	0.00474	0.0694	sulfatase modifying factor 1 [Source:HGNC Symbol;Acc:HGNC:20376]
Thap3	513.273	0.44	0.00475	0.0695	THAP domain containing 3 [Source:HGNC Symbol;Acc:HGNC:20855]
Dusp19	139.016	-0.41	0.00477	0.0697	dual specificity phosphatase 19 [Source:HGNC Symbol;Acc:HGNC:18894]
Ulk1	148.138	-0.35	0.00478	0.0697	unc-51 like autophagy activating kinase 1 [Source:HGNC Symbol;Acc:HGNC:12558]
Nell1os	581.992	-0.32	0.00479	0.0698
Chmp1b	136.953	-0.41	0.00479	0.0698	charged multivesicular body protein 1B [Source:HGNC Symbol;Acc:HGNC:24287]
Hdac4	517.507	-0.36	0.00481	0.07	histone deacetylase 4 [Source:HGNC Symbol;Acc:HGNC:14063]
Gm3848	37.3142	-0.78	0.00482	0.0702
Gm16172	23.6912	-0.84	0.00484	0.0703
Eif3l	246.789	-0.37	0.00485	0.0704	eukaryotic translation initiation factor 3 subunit L [Source:HGNC Symbol;Acc:HGNC:18138]
Mfsd8	346.381	0.33	0.00485	0.0704	major facilitator superfamily domain containing 8 [Source:HGNC Symbol;Acc:HGNC:28486]
Cir1	655.695	-0.22	0.00491	0.0712	corepressor interacting with RBPJ, CIR1 [Source:HGNC Symbol;Acc:HGNC:24217]
Nkiras1	694.229	0.34	0.00494	0.0715	NFKB inhibitor interacting Ras like 1 [Source:HGNC Symbol;Acc:HGNC:17899]
Pdia5	408.51	-0.5	0.00494	0.0715	protein disulfide isomerase family A member 5 [Source:HGNC Symbol;Acc:HGNC:24811]
Malsu1	491.199	0.26	0.00496	0.0718	mitochondrial assembly of ribosomal large subunit 1 [Source:HGNC Symbol;Acc:HGNC:21721]
Ddx47	338.309	-0.35	0.00498	0.0718	DEAD-box helicase 47 [Source:HGNC Symbol;Acc:HGNC:18682]
Cep112os1	30.8719	0.78	0.00498	0.0718
Gm7030	76.7928	-0.47	0.00499	0.0719
Ngef	2638.23	-0.2	0.00502	0.0722	neuronal guanine nucleotide exchange factor [Source:HGNC Symbol;Acc:HGNC:7807]
Gm49359	484.591	0.43	0.00502	0.0722
Clip4	1655.94	0.17	0.00502	0.0722	CAP-Gly domain containing linker protein family member 4 [Source:HGNC Symbol;Acc:HGNC:26108]
Raf1	1168.61	-0.18	0.00504	0.0724	Raf-1 proto-oncogene, serine/threonine kinase [Source:HGNC Symbol;Acc:HGNC:9829]
Gm35166	68.8749	-0.53	0.00504	0.0724
Nsmf	477.963	-0.23	0.00506	0.0726	NMDA receptor synaptonuclear signaling and neuronal migration factor [Source:HGNC Symbol;Acc:HGNC:29843]
Rfc2	211.325	-0.3	0.00507	0.0727	replication factor C subunit 2 [Source:HGNC Symbol;Acc:HGNC:9970]
Creg1	172.273	0.37	0.00508	0.0728	cellular repressor of E1A stimulated genes 1 [Source:HGNC Symbol;Acc:HGNC:2351]
Nwd2	50.9409	-0.64	0.00513	0.0733	NACHT and WD repeat domain containing 2 [Source:HGNC Symbol;Acc:HGNC:29229]
Ttc8	860.184	0.42	0.00514	0.0734	tetratricopeptide repeat domain 8 [Source:HGNC Symbol;Acc:HGNC:20087]
Dexi	406.313	-0.26	0.00515	0.0736	Dexi homolog [Source:HGNC Symbol;Acc:HGNC:13267]
Agl	223.919	-0.41	0.00516	0.0736	amylo-alpha-1, 6-glucosidase, 4-alpha-glucanotransferase [Source:HGNC Symbol;Acc:HGNC:321]
Ubxn2a	352.521	-0.29	0.00516	0.0736	UBX domain protein 2A [Source:HGNC Symbol;Acc:HGNC:27265]
Upp2	2641.3	0.22	0.00519	0.074	uridine phosphorylase 2 [Source:HGNC Symbol;Acc:HGNC:23061]
BC028528	37.4922	-0.71	0.00522	0.0743
Vgf	841.656	-0.46	0.00524	0.0745	VGF nerve growth factor inducible [Source:HGNC Symbol;Acc:HGNC:12684]
Gm37165	65.7322	-0.52	0.00526	0.0747
Fndc3b	1770.52	-0.17	0.00532	0.0755	fibronectin type III domain containing 3B [Source:HGNC Symbol;Acc:HGNC:24670]
C030013G03Rik	25.7436	-0.93	0.00533	0.0755
Cntn4	17474.5	0.18	0.00534	0.0756	contactin 4 [Source:HGNC Symbol;Acc:HGNC:2174]
Iglon5	181.152	-0.55	0.00535	0.0756	IgLON family member 5 [Source:HGNC Symbol;Acc:HGNC:34550]
Gm34907	36.9993	1.2	0.00535	0.0756
Tmx3	721.991	0.21	0.00535	0.0756	thioredoxin related transmembrane protein 3 [Source:HGNC Symbol;Acc:HGNC:24718]
Arid5a	14.773	-1.03	0.00539	0.076	AT-rich interaction domain 5A [Source:HGNC Symbol;Acc:HGNC:17361]
Ada	18.9602	-0.85	0.00538	0.076	adenosine deaminase [Source:HGNC Symbol;Acc:HGNC:186]
Ppp6r1	321.047	-0.27	0.00539	0.076	protein phosphatase 6 regulatory subunit 1 [Source:HGNC Symbol;Acc:HGNC:29195]
2310075C17Rik	214.301	0.5	0.0054	0.0761
Mir124-2hg	787.936	0.32	0.00543	0.0763	MIR124-2 host gene [Source:HGNC Symbol;Acc:HGNC:48723]
Gm17033	49.0826	-0.67	0.00543	0.0763
Tbl1x	1573.61	0.17	0.00544	0.0764	transducin beta like 1 X-linked [Source:HGNC Symbol;Acc:HGNC:11585]
Spata24	49.5895	0.56	0.00548	0.0769	spermatogenesis associated 24 [Source:HGNC Symbol;Acc:HGNC:27322]
Coa6	187.002	0.45	0.00549	0.0769	cytochrome c oxidase assembly factor 6 [Source:HGNC Symbol;Acc:HGNC:18025]
Cd302	550.437	0.28	0.00552	0.0773	CD302 molecule [Source:HGNC Symbol;Acc:HGNC:30843]
A730061H03Rik	11.3993	1.22	0.00552	0.0773
B130034C11Rik	112.136	0.43	0.00553	0.0773
Grm4	733.972	-0.26	0.00555	0.0775	glutamate metabotropic receptor 4 [Source:HGNC Symbol;Acc:HGNC:4596]
Plekha4	24.7683	-0.93	0.00555	0.0775	pleckstrin homology domain containing A4 [Source:HGNC Symbol;Acc:HGNC:14339]
March7	909.86	0.23	0.00557	0.0776
9530052E02Rik	229.324	-0.42	0.00558	0.0777
4930545L23Rik	1933.12	-0.4	0.00559	0.0778
Rnf13	821.531	0.22	0.0056	0.0778	ring finger protein 13 [Source:HGNC Symbol;Acc:HGNC:10057]
Mtf1	358.678	-0.31	0.0056	0.0778	metal regulatory transcription factor 1 [Source:HGNC Symbol;Acc:HGNC:7428]
Ndst1	410.167	-0.27	0.0056	0.0778	N-deacetylase and N-sulfotransferase 1 [Source:HGNC Symbol;Acc:HGNC:7680]
Vmn2r1	22.3528	0.87	0.00561	0.0778
Il18	306.315	0.31	0.00565	0.0784	interleukin 18 [Source:HGNC Symbol;Acc:HGNC:5986]
Rian	7548.15	-0.14	0.00567	0.0785
Rbpms	13.0635	-1.15	0.00568	0.0786	RNA binding protein, mRNA processing factor [Source:HGNC Symbol;Acc:HGNC:19097]
Gm13544	162.237	-0.61	0.00569	0.0787
Pebp4	207.723	-0.42	0.0057	0.0788	phosphatidylethanolamine binding protein 4 [Source:HGNC Symbol;Acc:HGNC:28319]
Shq1	138.253	-0.39	0.00573	0.0791	SHQ1, H/ACA ribonucleoprotein assembly factor [Source:HGNC Symbol;Acc:HGNC:25543]
Pcsk4	56.4385	-0.55	0.00575	0.0792	proprotein convertase subtilisin/kexin type 4 [Source:HGNC Symbol;Acc:HGNC:8746]
Oprk1	337.85	0.29	0.00577	0.0795	opioid receptor kappa 1 [Source:HGNC Symbol;Acc:HGNC:8154]
Gm37459	265.665	-0.32	0.00581	0.08
Pisd	365.082	-0.28	0.00582	0.08	phosphatidylserine decarboxylase [Source:HGNC Symbol;Acc:HGNC:8999]
Zfp61	214.092	-0.32	0.00583	0.0802
Mpz	17.9331	-0.87	0.00591	0.0812	myelin protein zero [Source:HGNC Symbol;Acc:HGNC:7225]
Agap3	894.27	-0.26	0.00594	0.0813	ArfGAP with GTPase domain, ankyrin repeat and PH domain 3 [Source:HGNC Symbol;Acc:HGNC:16923]
Mical2	517.417	-0.3	0.00593	0.0813	microtubule associated monooxygenase, calponin and LIM domain containing 2 [Source:HGNC Symbol;Acc:HGNC:24693]
Gm48027	105.11	0.45	0.00594	0.0813
Nek4	309.244	-0.29	0.00594	0.0813	NIMA related kinase 4 [Source:HGNC Symbol;Acc:HGNC:11399]
Irf8	39.3244	-0.61	0.00596	0.0815	interferon regulatory factor 8 [Source:HGNC Symbol;Acc:HGNC:5358]
Zpbp	159.745	0.38	0.00597	0.0815	zona pellucida binding protein [Source:HGNC Symbol;Acc:HGNC:15662]
Gm15564	397.078	-0.83	0.00597	0.0816
Zfp653	266.991	-0.3	0.00598	0.0816
Cdk5r2	392.369	-0.89	0.00599	0.0816	cyclin dependent kinase 5 regulatory subunit 2 [Source:HGNC Symbol;Acc:HGNC:1776]
AK157302	24.9006	-0.85	0.006	0.0817
4933427D14Rik	45.5372	-0.65	0.00601	0.0818
Repin1	221.894	-0.51	0.00603	0.0819	replication initiator 1 [Source:HGNC Symbol;Acc:HGNC:17922]
Prr16	1407.54	0.29	0.00603	0.0819	proline rich 16 [Source:HGNC Symbol;Acc:HGNC:29654]
Coq2	632.404	0.32	0.00607	0.0823	coenzyme Q2, polyprenyltransferase [Source:HGNC Symbol;Acc:HGNC:25223]
Ndc1	174.409	-0.36	0.00609	0.0825	NDC1 transmembrane nucleoporin [Source:HGNC Symbol;Acc:HGNC:25525]
1700110K17Rik	206.991	-0.5	0.00611	0.0828
Selenos	424.431	0.26	0.00612	0.0829	selenoprotein S [Source:HGNC Symbol;Acc:HGNC:30396]
Eml5	3999.76	-0.19	0.00616	0.0833	EMAP like 5 [Source:HGNC Symbol;Acc:HGNC:18197]
Ebag9	230.458	0.32	0.00617	0.0834	estrogen receptor binding site associated antigen 9 [Source:HGNC Symbol;Acc:HGNC:3123]
Tmem80	256.825	0.34	0.00618	0.0834	transmembrane protein 80 [Source:HGNC Symbol;Acc:HGNC:27453]
Osgepl1	246.806	0.27	0.0062	0.0837	O-sialoglycoprotein endopeptidase like 1 [Source:HGNC Symbol;Acc:HGNC:23075]
Vmn2r27	159.119	0.53	0.00623	0.0839
Erg28	520.585	0.24	0.00623	0.0839	ergosterol biosynthesis 28 homolog [Source:HGNC Symbol;Acc:HGNC:1187]
Cd53	24.8115	0.85	0.00625	0.0841	CD53 molecule [Source:HGNC Symbol;Acc:HGNC:1686]
Rps6kc1	596.27	-0.25	0.00626	0.0841	ribosomal protein S6 kinase C1 [Source:HGNC Symbol;Acc:HGNC:10439]
Gucy1a2	4288.51	0.25	0.0063	0.0846	guanylate cyclase 1 soluble subunit alpha 2 [Source:HGNC Symbol;Acc:HGNC:4684]
Clip1	1103.32	-0.17	0.0063	0.0846	CAP-Gly domain containing linker protein 1 [Source:HGNC Symbol;Acc:HGNC:10461]
Parp8	373.925	-0.27	0.00635	0.0851	poly(ADP-ribose) polymerase family member 8 [Source:HGNC Symbol;Acc:HGNC:26124]
Rnf25	435.489	0.35	0.00639	0.0855	ring finger protein 25 [Source:HGNC Symbol;Acc:HGNC:14662]
4930404I05Rik	64.0007	-0.54	0.00638	0.0855
Brf1	345.003	-0.26	0.0064	0.0857	BRF1 RNA polymerase III transcription initiation factor subunit [Source:HGNC Symbol;Acc:HGNC:11551]
Maf1	225.173	-0.34	0.00643	0.0859	MAF1 homolog, negative regulator of RNA polymerase III [Source:HGNC Symbol;Acc:HGNC:24966]
Psat1	1212.18	0.26	0.00645	0.0862	phosphoserine aminotransferase 1 [Source:HGNC Symbol;Acc:HGNC:19129]
Srebf2	1226.45	-0.24	0.0065	0.0867	sterol regulatory element binding transcription factor 2 [Source:HGNC Symbol;Acc:HGNC:11290]
Msh2	255.967	-0.28	0.0065	0.0867	mutS homolog 2 [Source:HGNC Symbol;Acc:HGNC:7325]
Zfp280d	2443.46	0.17	0.00653	0.087
Sdhd	198.862	0.44	0.00655	0.0872	succinate dehydrogenase complex subunit D [Source:HGNC Symbol;Acc:HGNC:10683]
Gm33524	124.307	-0.37	0.00655	0.0872
Wipf1	188.367	-0.36	0.00657	0.0873	WAS/WASL interacting protein family member 1 [Source:HGNC Symbol;Acc:HGNC:12736]
Tmem68	450.813	0.26	0.00659	0.0874	transmembrane protein 68 [Source:HGNC Symbol;Acc:HGNC:26510]
Fmnl1	256.135	-0.42	0.00659	0.0874	formin like 1 [Source:HGNC Symbol;Acc:HGNC:1212]
Pitpnc1	1689.18	-0.33	0.00659	0.0874	phosphatidylinositol transfer protein cytoplasmic 1 [Source:HGNC Symbol;Acc:HGNC:21045]
Gm14326	275.849	0.26	0.00661	0.0876
Zswim7	381.135	0.36	0.00664	0.0879	zinc finger SWIM-type containing 7 [Source:HGNC Symbol;Acc:HGNC:26993]
Gm26782	33.066	-0.66	0.00665	0.088
Cnpy2	321.716	0.39	0.00668	0.0882	canopy FGF signaling regulator 2 [Source:HGNC Symbol;Acc:HGNC:13529]
Esyt1	27.7894	-0.72	0.00668	0.0882	extended synaptotagmin 1 [Source:HGNC Symbol;Acc:HGNC:29534]
Mapk8ip3	1095.01	-0.16	0.00669	0.0882	mitogen-activated protein kinase 8 interacting protein 3 [Source:HGNC Symbol;Acc:HGNC:6884]
Zfp119a	40.4043	0.6	0.0067	0.0884
Cpeb3	4083.15	-0.26	0.00671	0.0884	cytoplasmic polyadenylation element binding protein 3 [Source:HGNC Symbol;Acc:HGNC:21746]
Gm20705	93.712	-0.45	0.00674	0.0887
Slc16a2	829.107	0.24	0.00675	0.0887	solute carrier family 16 member 2 [Source:HGNC Symbol;Acc:HGNC:10923]
Ppp1r10	522.058	-0.2	0.00676	0.0888	protein phosphatase 1 regulatory subunit 10 [Source:HGNC Symbol;Acc:HGNC:9284]
Gm47664	372.337	0.39	0.00679	0.0892
Tex22	8.97264	-1.24	0.00685	0.0897	testis expressed 22 [Source:HGNC Symbol;Acc:HGNC:40026]
Tob2	145.925	-0.33	0.00685	0.0897	transducer of ERBB2, 2 [Source:HGNC Symbol;Acc:HGNC:11980]
Gm32036	490.838	-0.38	0.00686	0.0899
Glrb	1234.08	0.18	0.00688	0.0901	glycine receptor beta [Source:HGNC Symbol;Acc:HGNC:4329]
Spats2l	717.936	0.29	0.0069	0.0901	spermatogenesis associated serine rich 2 like [Source:HGNC Symbol;Acc:HGNC:24574]
Scg5	4112.66	0.32	0.0069	0.0901	secretogranin V [Source:HGNC Symbol;Acc:HGNC:10816]
Gm16337	247.931	-0.48	0.00695	0.0906
Mycbp	370.151	0.29	0.00695	0.0906	MYC binding protein [Source:HGNC Symbol;Acc:HGNC:7554]
Clip2	204.511	-0.31	0.00699	0.091	CAP-Gly domain containing linker protein 2 [Source:HGNC Symbol;Acc:HGNC:2586]
Dpy30	350.399	0.34	0.00701	0.0912	dpy-30 histone methyltransferase complex regulatory subunit [Source:HGNC Symbol;Acc:HGNC:24590]
Capn6	10.9661	1.1	0.00701	0.0913	calpain 6 [Source:HGNC Symbol;Acc:HGNC:1483]
Gpm6a	6968.31	0.25	0.00703	0.0914	glycoprotein M6A [Source:HGNC Symbol;Acc:HGNC:4460]
Asah1	553.677	0.21	0.00705	0.0915	N-acylsphingosine amidohydrolase 1 [Source:HGNC Symbol;Acc:HGNC:735]
Cep112	472.556	0.31	0.00706	0.0916	centrosomal protein 112 [Source:HGNC Symbol;Acc:HGNC:28514]
Timm44	1365.37	-0.31	0.00706	0.0916	translocase of inner mitochondrial membrane 44 [Source:HGNC Symbol;Acc:HGNC:17316]
Ttc4	699.117	-0.27	0.00708	0.0916	tetratricopeptide repeat domain 4 [Source:HGNC Symbol;Acc:HGNC:12394]
Far2os1	169.979	-0.55	0.00708	0.0916
Capn7	629.283	-0.25	0.00708	0.0916	calpain 7 [Source:HGNC Symbol;Acc:HGNC:1484]
Cacng4	1132.85	-0.29	0.0071	0.0917	calcium voltage-gated channel auxiliary subunit gamma 4 [Source:HGNC Symbol;Acc:HGNC:1408]
Zfp438	222.574	0.37	0.00713	0.0921
Eid2	183.486	0.37	0.00716	0.0924	EP300 interacting inhibitor of differentiation 2 [Source:HGNC Symbol;Acc:HGNC:28292]
Abhd15	42.3867	-0.63	0.00716	0.0924	abhydrolase domain containing 15 [Source:HGNC Symbol;Acc:HGNC:26971]
Adamts8	21.9654	-0.88	0.00718	0.0925	ADAM metallopeptidase with thrombospondin type 1 motif 8 [Source:HGNC Symbol;Acc:HGNC:224]
P3h3	328.319	-0.32	0.00723	0.093	prolyl 3-hydroxylase 3 [Source:HGNC Symbol;Acc:HGNC:19318]
1700041B01Rik	13.9594	-1.05	0.00723	0.093
Fscn1	360.798	-0.29	0.00726	0.0933	fascin actin-bundling protein 1 [Source:HGNC Symbol;Acc:HGNC:11148]
Gm34868	194.45	-0.37	0.00728	0.0935
Snorc	100.119	0.41	0.00732	0.0936	secondary ossification center associated regulator of chondrocyte maturation [Source:HGNC Symbol;Acc:HGNC:33763]
Dnajb5	205.369	-0.57	0.00731	0.0936	DnaJ heat shock protein family (Hsp40) member B5 [Source:HGNC Symbol;Acc:HGNC:14887]
Shb	778.798	-0.35	0.00732	0.0936	SH2 domain containing adaptor protein B [Source:HGNC Symbol;Acc:HGNC:10838]
Fyb2	74.9373	-0.56	0.00729	0.0936	FYN binding protein 2 [Source:HGNC Symbol;Acc:HGNC:27295]
Gm5106	42.9311	0.64	0.00729	0.0936
Syn3	2289.39	-0.19	0.00731	0.0936	synapsin III [Source:HGNC Symbol;Acc:HGNC:11496]
Mppe1	503.93	0.23	0.00731	0.0936	metallophosphoesterase 1 [Source:HGNC Symbol;Acc:HGNC:15988]
H3f3b	1644.21	0.3	0.00734	0.0937
Tex10	626.323	-0.28	0.00736	0.0938	testis expressed 10 [Source:HGNC Symbol;Acc:HGNC:25988]
Asxl3	278.254	0.27	0.00737	0.0939	ASXL transcriptional regulator 3 [Source:HGNC Symbol;Acc:HGNC:29357]
Tnk2	670.916	-0.22	0.00739	0.094	tyrosine kinase non receptor 2 [Source:HGNC Symbol;Acc:HGNC:19297]
Tyms	24.1452	0.75	0.00744	0.0946	thymidylate synthetase [Source:HGNC Symbol;Acc:HGNC:12441]
Psmc3	724.72	-0.34	0.00744	0.0946	proteasome 26S subunit, ATPase 3 [Source:HGNC Symbol;Acc:HGNC:9549]
Gpr61	326.345	-0.29	0.00747	0.0948	G protein-coupled receptor 61 [Source:HGNC Symbol;Acc:HGNC:13300]
Gm7467	107.35	0.46	0.00748	0.095
Smyd5	278.869	0.38	0.0075	0.095	SMYD family member 5 [Source:HGNC Symbol;Acc:HGNC:16258]
Spata2l	355.733	-0.33	0.0075	0.095	spermatogenesis associated 2 like [Source:HGNC Symbol;Acc:HGNC:28393]
Git1	298.927	-0.37	0.00751	0.095	GIT ArfGAP 1 [Source:HGNC Symbol;Acc:HGNC:4272]
Zfp27	144.36	0.33	0.00751	0.0951
Zfp74	262.193	0.32	0.00755	0.0953
Zfp712	62.4653	0.48	0.00755	0.0953
Igf2bp2	62.7617	-0.76	0.00754	0.0953	insulin like growth factor 2 mRNA binding protein 2 [Source:HGNC Symbol;Acc:HGNC:28867]
Atad1	908.955	0.18	0.00756	0.0953	ATPase family AAA domain containing 1 [Source:HGNC Symbol;Acc:HGNC:25903]
Slx1b	139.685	-0.35	0.00756	0.0953	SLX1 homolog A, structure-specific endonuclease subunit [Source:HGNC Symbol;Acc:HGNC:20922]
Eef2kmt	149.641	-0.49	0.00757	0.0954	eukaryotic elongation factor 2 lysine methyltransferase [Source:HGNC Symbol;Acc:HGNC:32221]
Gm44151	2180.98	-0.29	0.00758	0.0954
1700012D14Rik	259.242	0.34	0.00759	0.0954
Cad	50.771	-0.55	0.00763	0.0959	carbamoyl-phosphate synthetase 2, aspartate transcarbamylase, and dihydroorotase [Source:HGNC Symbol;Acc:HGNC:1424]
Ssr2	260.729	0.31	0.00765	0.096	signal sequence receptor subunit 2 [Source:HGNC Symbol;Acc:HGNC:11324]
Nme9	17.8789	-0.92	0.00765	0.096	NME/NM23 family member 9 [Source:HGNC Symbol;Acc:HGNC:21343]
Tmem138	282.67	0.27	0.00766	0.096	transmembrane protein 138 [Source:HGNC Symbol;Acc:HGNC:26944]
Cdkn2aip	164.973	0.41	0.00767	0.0961	CDKN2A interacting protein [Source:HGNC Symbol;Acc:HGNC:24325]
Mthfd1l	260.168	0.34	0.00768	0.0962	methylenetetrahydrofolate dehydrogenase (NADP+ dependent) 1 like [Source:HGNC Symbol;Acc:HGNC:21055]
Zfhx3	4395.74	-0.26	0.00769	0.0962	zinc finger homeobox 3 [Source:HGNC Symbol;Acc:HGNC:777]
Grin1os	237.462	-0.37	0.00772	0.0965
Mrpl27	398.235	0.38	0.00773	0.0966	mitochondrial ribosomal protein L27 [Source:HGNC Symbol;Acc:HGNC:14483]
Phf12	1250.17	-0.18	0.00776	0.0968	PHD finger protein 12 [Source:HGNC Symbol;Acc:HGNC:20816]
Mrpl40	237.92	0.29	0.00777	0.0968	mitochondrial ribosomal protein L40 [Source:HGNC Symbol;Acc:HGNC:14491]
Mterf1b	47.4171	0.62	0.00778	0.0969
Usp50	1021.9	-0.29	0.00779	0.097	ubiquitin specific peptidase 50 [Source:HGNC Symbol;Acc:HGNC:20079]
Pank4	139.07	-0.4	0.0078	0.0971	pantothenate kinase 4 (inactive) [Source:HGNC Symbol;Acc:HGNC:19366]
Ankrd12	2898.16	0.23	0.00782	0.0972	ankyrin repeat domain 12 [Source:HGNC Symbol;Acc:HGNC:29135]
Ube2g1	1662.23	-0.16	0.00786	0.0976	ubiquitin conjugating enzyme E2 G1 [Source:HGNC Symbol;Acc:HGNC:12482]
Cdyl2	556.811	-0.32	0.00787	0.0977	chromodomain Y like 2 [Source:HGNC Symbol;Acc:HGNC:23030]
Lurap1l	96.838	0.48	0.00788	0.0977	leucine rich adaptor protein 1 like [Source:HGNC Symbol;Acc:HGNC:31452]
Usf2	471.002	-0.3	0.00791	0.0979	upstream transcription factor 2, c-fos interacting [Source:HGNC Symbol;Acc:HGNC:12594]
Fam214a	2235.06	0.17	0.0079	0.0979	atos homolog A [Source:HGNC Symbol;Acc:HGNC:25609]
Chic1	1067.63	0.2	0.00791	0.0979	cysteine rich hydrophobic domain 1 [Source:HGNC Symbol;Acc:HGNC:1934]
Insig2	379.456	0.26	0.00792	0.0979	insulin induced gene 2 [Source:HGNC Symbol;Acc:HGNC:20452]
Pex2	170.867	0.33	0.00794	0.0981	peroxisomal biogenesis factor 2 [Source:HGNC Symbol;Acc:HGNC:9717]
Crlf2	260.53	-0.33	0.00794	0.0981	cytokine receptor like factor 2 [Source:HGNC Symbol;Acc:HGNC:14281]
1700111E14Rik	3816.2	-0.3	0.00795	0.0981
Gm49189	229.963	-0.4	0.00796	0.0981
4930444P10Rik	113.415	0.41	0.00797	0.0981
Pak4	25.5833	-0.78	0.00798	0.0981	p21 (RAC1) activated kinase 4 [Source:HGNC Symbol;Acc:HGNC:16059]
Gatd1	96.681	0.41	0.00798	0.0981	glutamine amidotransferase class 1 domain containing 1 [Source:HGNC Symbol;Acc:HGNC:26616]
Eral1	154.542	0.49	0.00803	0.0986	Era like 12S mitochondrial rRNA chaperone 1 [Source:HGNC Symbol;Acc:HGNC:3424]
Frg1	520.561	-0.34	0.00804	0.0987	FSHD region gene 1 [Source:HGNC Symbol;Acc:HGNC:3954]
Arntl	749.108	-0.3	0.00805	0.0987	basic helix-loop-helix ARNT like 1 [Source:HGNC Symbol;Acc:HGNC:701]
Asphd1	325.379	-0.38	0.00807	0.0989	aspartate beta-hydroxylase domain containing 1 [Source:HGNC Symbol;Acc:HGNC:27380]
Epb41l5	90.153	0.43	0.00808	0.099	erythrocyte membrane protein band 4.1 like 5 [Source:HGNC Symbol;Acc:HGNC:19819]
4930521E06Rik	11.1128	1.09	0.0081	0.099
Gm15414	1240.45	-0.45	0.00809	0.099
Abca8b	667.626	-0.2	0.0081	0.099
Wscd2	1332.37	-0.28	0.00812	0.099	WSC domain containing 2 [Source:HGNC Symbol;Acc:HGNC:29117]
Gm14508	55.25	-0.59	0.00811	0.099
1700108J01Rik	40.0521	-0.66	0.00812	0.099
Rab31	130.472	-0.59	0.00815	0.0993	RAB31, member RAS oncogene family [Source:HGNC Symbol;Acc:HGNC:9771]
Mthfs	1278.78	0.19	0.0082	0.0998	methenyltetrahydrofolate synthetase [Source:HGNC Symbol;Acc:HGNC:7437]
Mmp23	18.6419	-0.96	0.0082	0.0998
Gm35021	367.934	0.37	0.00821	0.0998
Stk3	334.429	0.28	0.00822	0.0998	serine/threonine kinase 3 [Source:HGNC Symbol;Acc:HGNC:11406]
4930426I24Rik	50.0126	0.96	0.00823	0.0999
Gm44644	134.42	0.35	0.00824	0.0999
Gm36368	79.4941	-0.55	0.00824	0.0999
C330013E15Rik	10.163	1.16	0.00841	0.102
Gm16246	13.7337	1.11	0.00841	0.102
Rer1	375.975	0.3	0.00842	0.102	retention in endoplasmic reticulum sorting receptor 1 [Source:HGNC Symbol;Acc:HGNC:30309]
Neu2	128.555	-0.41	0.00845	0.102	neuraminidase 2 [Source:HGNC Symbol;Acc:HGNC:7759]
4933435F18Rik	20.2276	1.05	0.00844	0.102
Mrps7	227.281	0.29	0.00845	0.102	mitochondrial ribosomal protein S7 [Source:HGNC Symbol;Acc:HGNC:14499]
Ski	1110.53	-0.19	0.00851	0.102	SKI proto-oncogene [Source:HGNC Symbol;Acc:HGNC:10896]
Sema3c	34.2628	-1.11	0.00851	0.102	semaphorin 3C [Source:HGNC Symbol;Acc:HGNC:10725]
Gm26636	25.843	-0.82	0.00849	0.102
Rbmxl1	107.088	0.4	0.00851	0.102	RBMX like 1 [Source:HGNC Symbol;Acc:HGNC:25073]
Slc25a16	313.629	0.24	0.00849	0.102	solute carrier family 25 member 16 [Source:HGNC Symbol;Acc:HGNC:10986]
Timm23	888.145	0.17	0.00849	0.102	translocase of inner mitochondrial membrane 23 [Source:HGNC Symbol;Acc:HGNC:17312]
Gm30806	104.45	-0.41	0.00853	0.102
Adamts16	85.1809	0.69	0.00857	0.103	ADAM metallopeptidase with thrombospondin type 1 motif 16 [Source:HGNC Symbol;Acc:HGNC:17108]
Gm16095	15.0859	-1.11	0.00859	0.103
Gm5134	10.3226	-1.1	0.00859	0.103
Gm26658	236.652	-0.35	0.00859	0.103
Ggt7	592.966	-0.2	0.00864	0.103	gamma-glutamyltransferase 7 [Source:HGNC Symbol;Acc:HGNC:4259]
Tram1l1	133.467	0.36	0.00869	0.104	translocation associated membrane protein 1 like 1 [Source:HGNC Symbol;Acc:HGNC:28371]
Smad3	848.028	-0.2	0.0087	0.104	SMAD family member 3 [Source:HGNC Symbol;Acc:HGNC:6769]
Gm4924	906.266	0.27	0.00872	0.104
Ppp2r2a	3373	-0.18	0.00875	0.104	protein phosphatase 2 regulatory subunit Balpha [Source:HGNC Symbol;Acc:HGNC:9304]
Puf60	445.497	0.25	0.00876	0.104	poly(U) binding splicing factor 60 [Source:HGNC Symbol;Acc:HGNC:17042]
Cdh15	17.064	1.26	0.00878	0.105	cadherin 15 [Source:HGNC Symbol;Acc:HGNC:1754]
Gm13187	139.286	-0.43	0.00885	0.105
Tmem230	227.849	0.27	0.00886	0.105	transmembrane protein 230 [Source:HGNC Symbol;Acc:HGNC:15876]
Cog7	415.925	0.25	0.00886	0.105	component of oligomeric golgi complex 7 [Source:HGNC Symbol;Acc:HGNC:18622]
Arl16	129.246	0.37	0.00887	0.105	ADP ribosylation factor like GTPase 16 [Source:HGNC Symbol;Acc:HGNC:27902]
Fubp1	2824.54	0.22	0.00891	0.106	far upstream element binding protein 1 [Source:HGNC Symbol;Acc:HGNC:4004]
Rsrc2	1404.13	-0.2	0.00892	0.106	arginine and serine rich coiled-coil 2 [Source:HGNC Symbol;Acc:HGNC:30559]
Chst4	15.1587	-0.95	0.00891	0.106	carbohydrate sulfotransferase 4 [Source:HGNC Symbol;Acc:HGNC:1972]
Rttn	378.207	0.28	0.00895	0.106	rotatin [Source:HGNC Symbol;Acc:HGNC:18654]
Tm9sf4	1080.32	-0.18	0.00898	0.106	transmembrane 9 superfamily member 4 [Source:HGNC Symbol;Acc:HGNC:30797]
Sf3b6	825.703	0.33	0.00898	0.106	splicing factor 3b subunit 6 [Source:HGNC Symbol;Acc:HGNC:30096]
Nckap5los	79.3616	-0.49	0.00897	0.106
Gm42721	51.1426	0.6	0.009	0.106
4930563I02Rik	27.4821	-0.73	0.009	0.106
Rab5if	409.936	0.27	0.00902	0.106	RAB5 interacting factor [Source:HGNC Symbol;Acc:HGNC:15870]
Cbwd1	435.436	0.23	0.00908	0.107	Zn regulated GTPase metalloprotein activator 1A [Source:HGNC Symbol;Acc:HGNC:17134]
1700123K08Rik	15.0305	0.96	0.00916	0.108
2810049E08Rik	97.6606	0.55	0.00916	0.108
Gm42477	312.787	-0.34	0.00915	0.108
Mpp1	232.245	0.27	0.00915	0.108	MAGUK p55 scaffold protein 1 [Source:HGNC Symbol;Acc:HGNC:7219]
Klhl29	7442.71	-0.23	0.00918	0.108	kelch like family member 29 [Source:HGNC Symbol;Acc:HGNC:29404]
Frmd6	569.183	-0.39	0.00917	0.108	FERM domain containing 6 [Source:HGNC Symbol;Acc:HGNC:19839]
Abcb1a	22.1696	0.77	0.0092	0.108
Gm29237	443.001	-0.48	0.0092	0.108
Gm11739	22.1175	-0.75	0.00919	0.108
Pcca	1730.87	0.22	0.00922	0.108	propionyl-CoA carboxylase subunit alpha [Source:HGNC Symbol;Acc:HGNC:8653]
Psmd14	1645.73	0.17	0.00924	0.108	proteasome 26S subunit, non-ATPase 14 [Source:HGNC Symbol;Acc:HGNC:16889]
Gm9962	263.383	0.32	0.00929	0.108
4931429P17Rik	25.0589	0.79	0.00929	0.108
Mettl26	172.348	0.39	0.00929	0.108	methyltransferase like 26 [Source:HGNC Symbol;Acc:HGNC:14141]
Pigk	4369.32	-0.44	0.00933	0.109	phosphatidylinositol glycan anchor biosynthesis class K [Source:HGNC Symbol;Acc:HGNC:8965]
Ccdc107	579.19	0.26	0.00937	0.109	coiled-coil domain containing 107 [Source:HGNC Symbol;Acc:HGNC:28465]
Tmem9	220.449	0.3	0.00942	0.11	transmembrane protein 9 [Source:HGNC Symbol;Acc:HGNC:18823]
Kctd5	135.705	-0.35	0.00944	0.11	potassium channel tetramerization domain containing 5 [Source:HGNC Symbol;Acc:HGNC:21423]
Incenp	73.6292	-0.45	0.00944	0.11	inner centromere protein [Source:HGNC Symbol;Acc:HGNC:6058]
Txndc9	412.841	0.25	0.00949	0.11	thioredoxin domain containing 9 [Source:HGNC Symbol;Acc:HGNC:24110]
Zfp729b	128.667	0.44	0.00947	0.11
4833415N18Rik	124.279	0.41	0.00949	0.11
Vars2	125.445	-0.42	0.0095	0.11	valyl-tRNA synthetase 2, mitochondrial [Source:HGNC Symbol;Acc:HGNC:21642]
Gm28529	69.4609	0.5	0.00948	0.11
Gm4107	79.5851	-0.47	0.00948	0.11
Zc3h12b	1315.81	0.26	0.00951	0.11	zinc finger CCCH-type containing 12B [Source:HGNC Symbol;Acc:HGNC:17407]
Rars	317.369	-0.24	0.00953	0.11
Cnih1	370.364	0.28	0.00953	0.11	cornichon family AMPA receptor auxiliary protein 1 [Source:HGNC Symbol;Acc:HGNC:19431]
Slc4a2	101.871	-0.41	0.00954	0.11	solute carrier family 4 member 2 [Source:HGNC Symbol;Acc:HGNC:11028]
D430036J16Rik	763.641	0.29	0.00954	0.11
Tnr	3474.76	-0.29	0.00957	0.11	tenascin R [Source:HGNC Symbol;Acc:HGNC:11953]
Med27	900.294	-0.23	0.00957	0.11	mediator complex subunit 27 [Source:HGNC Symbol;Acc:HGNC:2377]
Gm34086	295.575	-0.31	0.00958	0.11
Zer1	731.576	-0.22	0.00959	0.11	zyg-11 related cell cycle regulator [Source:HGNC Symbol;Acc:HGNC:30960]
Hook1	1211.03	0.23	0.0096	0.11	hook microtubule tethering protein 1 [Source:HGNC Symbol;Acc:HGNC:19884]
Gabrd	1255.8	0.27	0.00962	0.11	gamma-aminobutyric acid type A receptor subunit delta [Source:HGNC Symbol;Acc:HGNC:4084]
Usp30	337.308	-0.27	0.00964	0.11	ubiquitin specific peptidase 30 [Source:HGNC Symbol;Acc:HGNC:20065]
Acer2	200.09	0.33	0.00966	0.111	alkaline ceramidase 2 [Source:HGNC Symbol;Acc:HGNC:23675]
Gm31152	170.117	0.33	0.00968	0.111
D830036C21Rik	330.757	-0.33	0.00966	0.111
Rubcn	695.317	-0.19	0.00967	0.111	rubicon autophagy regulator [Source:HGNC Symbol;Acc:HGNC:28991]
9530082P21Rik	112.02	-0.43	0.00967	0.111
Ccnb1ip1	25.7934	0.97	0.00969	0.111	cyclin B1 interacting protein 1 [Source:HGNC Symbol;Acc:HGNC:19437]
Gm43445	177.221	0.34	0.00973	0.111
Gm35867	31.3344	0.71	0.00974	0.111
Nf1	2041.53	-0.27	0.00976	0.111	neurofibromin 1 [Source:HGNC Symbol;Acc:HGNC:7765]
Ssc4d	21.2064	-0.78	0.00977	0.111	scavenger receptor cysteine rich family member with 4 domains [Source:HGNC Symbol;Acc:HGNC:14461]
Ilvbl	109.692	0.41	0.00977	0.111	ilvB acetolactate synthase like [Source:HGNC Symbol;Acc:HGNC:6041]
Ccdc60	56.2704	-0.82	0.00986	0.112	coiled-coil domain containing 60 [Source:HGNC Symbol;Acc:HGNC:28610]
Caap1	586.596	0.23	0.00987	0.112	caspase activity and apoptosis inhibitor 1 [Source:HGNC Symbol;Acc:HGNC:25834]
Gm38389	20.5771	-0.87	0.00988	0.112
Kcnd3os	60.2691	-0.51	0.0099	0.112
Ppp2r5c	1567.95	-0.18	0.00992	0.112	protein phosphatase 2 regulatory subunit B'gamma [Source:HGNC Symbol;Acc:HGNC:9311]
Irgq	157.755	-0.41	0.01	0.113	immunity related GTPase Q [Source:HGNC Symbol;Acc:HGNC:24868]
Kcnj11	109.898	-0.42	0.01	0.113	potassium inwardly rectifying channel subfamily J member 11 [Source:HGNC Symbol;Acc:HGNC:6257]
Ccnt1	623.652	0.22	0.01	0.113	cyclin T1 [Source:HGNC Symbol;Acc:HGNC:1599]
Fbxl7	52.7289	-0.69	0.01	0.113	F-box and leucine rich repeat protein 7 [Source:HGNC Symbol;Acc:HGNC:13604]
Esf1	1143.15	0.18	0.0101	0.114	ESF1 nucleolar pre-rRNA processing protein homolog [Source:HGNC Symbol;Acc:HGNC:15898]
Ttc7	305.68	-0.28	0.0101	0.114
Pef1	211.571	-0.3	0.0101	0.114	penta-EF-hand domain containing 1 [Source:HGNC Symbol;Acc:HGNC:30009]
Gm36388	483.386	0.23	0.0101	0.114
Asxl2	1734.35	0.17	0.0101	0.114	ASXL transcriptional regulator 2 [Source:HGNC Symbol;Acc:HGNC:23805]
Crat	278.164	-0.26	0.0101	0.114	carnitine O-acetyltransferase [Source:HGNC Symbol;Acc:HGNC:2342]
Zdhhc8	285.405	0.25	0.0101	0.114	zinc finger DHHC-type palmitoyltransferase 8 [Source:HGNC Symbol;Acc:HGNC:18474]
Cog2	298.688	-0.27	0.0102	0.115	component of oligomeric golgi complex 2 [Source:HGNC Symbol;Acc:HGNC:6546]
Gm10538	54.2117	-0.69	0.0102	0.115
Mis12	151.753	-0.35	0.0102	0.115	MIS12 kinetochore complex component [Source:HGNC Symbol;Acc:HGNC:24967]
2900060B14Rik	88.2745	-0.52	0.0104	0.116
Ajap1	1304.31	-0.2	0.0104	0.116	adherens junctions associated protein 1 [Source:HGNC Symbol;Acc:HGNC:30801]
Gm44997	127.994	0.34	0.0104	0.116
Zfp182	541.17	0.3	0.0104	0.116
Gm42722	666.16	0.27	0.0104	0.116
Tmem128	186.992	0.44	0.0104	0.116	transmembrane protein 128 [Source:HGNC Symbol;Acc:HGNC:28201]
Tmem117	1177.07	0.21	0.0104	0.116	transmembrane protein 117 [Source:HGNC Symbol;Acc:HGNC:25308]
Gmps	518.076	0.2	0.0105	0.116	guanine monophosphate synthase [Source:HGNC Symbol;Acc:HGNC:4378]
Angptl7	62.9332	-0.51	0.0104	0.116	angiopoietin like 7 [Source:HGNC Symbol;Acc:HGNC:24078]
Xylt1	245.899	-0.28	0.0105	0.116	xylosyltransferase 1 [Source:HGNC Symbol;Acc:HGNC:15516]
Gm35715	25.5744	-0.75	0.0104	0.116
Glt8d1	715.238	0.32	0.0105	0.116	glycosyltransferase 8 domain containing 1 [Source:HGNC Symbol;Acc:HGNC:24870]
Gm15632	176.768	-0.42	0.0105	0.116
1110012L19Rik	22.5019	0.75	0.0104	0.116
Kif1a	1549.25	-0.17	0.0105	0.117	kinesin family member 1A [Source:HGNC Symbol;Acc:HGNC:888]
Gm43813	54.1196	-0.57	0.0105	0.117
Gm26787	72.7162	-0.49	0.0105	0.117
Dmac2l	208.683	0.32	0.0106	0.117	distal membrane arm assembly component 2 like [Source:HGNC Symbol;Acc:HGNC:18799]
Sirt3	305.797	0.31	0.0106	0.117	sirtuin 3 [Source:HGNC Symbol;Acc:HGNC:14931]
Ccdc28b	232.31	0.26	0.0106	0.117	coiled-coil domain containing 28B [Source:HGNC Symbol;Acc:HGNC:28163]
Gm9833	12.2058	1.12	0.0106	0.117
Ptpn18	32.0684	-0.67	0.0106	0.118	protein tyrosine phosphatase non-receptor type 18 [Source:HGNC Symbol;Acc:HGNC:9649]
Gm40055	15.9532	-1.01	0.0107	0.118
Ptrhd1	154.804	0.47	0.0107	0.118	peptidyl-tRNA hydrolase domain containing 1 [Source:HGNC Symbol;Acc:HGNC:33782]
Fam177a	30.7788	-0.98	0.0107	0.118
Skap1	74.8876	0.54	0.0107	0.118	src kinase associated phosphoprotein 1 [Source:HGNC Symbol;Acc:HGNC:15605]
Fam151b	147.629	-0.37	0.0107	0.118	family with sequence similarity 151 member B [Source:HGNC Symbol;Acc:HGNC:33716]
Nifk	150.354	-0.36	0.0107	0.118	nucleolar protein interacting with the FHA domain of MKI67 [Source:HGNC Symbol;Acc:HGNC:17838]
Itfg1	2007.9	0.2	0.0107	0.118	integrin alpha FG-GAP repeat containing 1 [Source:HGNC Symbol;Acc:HGNC:30697]
C87436	294.838	0.29	0.0108	0.119
Emx2	24.7381	-0.9	0.0108	0.119	empty spiracles homeobox 2 [Source:HGNC Symbol;Acc:HGNC:3341]
Ing4	763.18	0.26	0.0108	0.119	inhibitor of growth family member 4 [Source:HGNC Symbol;Acc:HGNC:19423]
Gm43915	285.349	-0.37	0.0108	0.119
Gm31045	40.7425	-0.77	0.0108	0.119
Zfp637	220.573	0.31	0.0109	0.119
Gm15218	16.1866	-0.86	0.011	0.12
Brinp2	1236.53	-0.22	0.011	0.12	BMP/retinoic acid inducible neural specific 2 [Source:HGNC Symbol;Acc:HGNC:13746]
Rexo4	610.621	-0.24	0.011	0.12	REX4 homolog, 3'-5' exonuclease [Source:HGNC Symbol;Acc:HGNC:12820]
Cyp2u1	163.079	0.32	0.011	0.12	cytochrome P450 family 2 subfamily U member 1 [Source:HGNC Symbol;Acc:HGNC:20582]
Gm17750	24.163	0.89	0.011	0.12
Cacng2	1100.43	-0.26	0.011	0.12	calcium voltage-gated channel auxiliary subunit gamma 2 [Source:HGNC Symbol;Acc:HGNC:1406]
Gm10475	260.899	-0.95	0.0111	0.121
Rhd	39.9047	-0.56	0.0111	0.121	Rh blood group D antigen [Source:HGNC Symbol;Acc:HGNC:10009]
Gm12905	199.338	0.32	0.0112	0.122
C130060C02Rik	74.9904	0.46	0.0112	0.122
Fxr2	483.147	-0.21	0.0112	0.122	FMR1 autosomal homolog 2 [Source:HGNC Symbol;Acc:HGNC:4024]
Pcdh1	362.384	-0.26	0.0112	0.122	protocadherin 1 [Source:HGNC Symbol;Acc:HGNC:8655]
Hibch	281.715	0.3	0.0113	0.123	3-hydroxyisobutyryl-CoA hydrolase [Source:HGNC Symbol;Acc:HGNC:4908]
Negr1	26660	-0.22	0.0113	0.123	neuronal growth regulator 1 [Source:HGNC Symbol;Acc:HGNC:17302]
Esm1	43.7649	0.6	0.0113	0.123	endothelial cell specific molecule 1 [Source:HGNC Symbol;Acc:HGNC:3466]
Gm12473	48.2872	-0.57	0.0113	0.123
Arl6ip5	712.302	0.22	0.0113	0.123	ADP ribosylation factor like GTPase 6 interacting protein 5 [Source:HGNC Symbol;Acc:HGNC:16937]
Ccnc	636.097	0.26	0.0114	0.124	cyclin C [Source:HGNC Symbol;Acc:HGNC:1581]
Taok2	338.172	-0.23	0.0114	0.124	TAO kinase 2 [Source:HGNC Symbol;Acc:HGNC:16835]
Gm26907	335.218	0.41	0.0115	0.124
Gm50071	66.8563	-0.51	0.0115	0.124
Apmap	175.023	0.33	0.0115	0.124	adipocyte plasma membrane associated protein [Source:HGNC Symbol;Acc:HGNC:13238]
Gm42456	518.567	-0.21	0.0115	0.124
Caly	2290.18	0.35	0.0115	0.124	calcyon neuron specific vesicular protein [Source:HGNC Symbol;Acc:HGNC:17938]
Gm28578	552.316	-0.3	0.0116	0.124
Dynlrb2	15.2203	1.13	0.0116	0.125	dynein light chain roadblock-type 2 [Source:HGNC Symbol;Acc:HGNC:15467]
Efnb2	1221.52	0.17	0.0116	0.125	ephrin B2 [Source:HGNC Symbol;Acc:HGNC:3227]
Rab4a	439.786	-0.29	0.0116	0.125	RAB4A, member RAS oncogene family [Source:HGNC Symbol;Acc:HGNC:9781]
Dusp12	216.613	0.49	0.0116	0.125	dual specificity phosphatase 12 [Source:HGNC Symbol;Acc:HGNC:3067]
Gm31282	66.6941	0.47	0.0116	0.125
Gm50163	242.759	-0.34	0.0116	0.125
Bphl	370.8	0.24	0.0117	0.125	biphenyl hydrolase like [Source:HGNC Symbol;Acc:HGNC:1094]
Gm17655	33.8022	0.79	0.0117	0.125
Actn1	2261.44	-0.21	0.0117	0.125	actinin alpha 1 [Source:HGNC Symbol;Acc:HGNC:163]
Twistnb	163.785	0.31	0.0117	0.125
Gm13936	34.1396	0.64	0.0117	0.126
Ndufaf3	342.356	0.5	0.0118	0.126	NADH:ubiquinone oxidoreductase complex assembly factor 3 [Source:HGNC Symbol;Acc:HGNC:29918]
Smim1	223.781	-0.5	0.0118	0.126	small integral membrane protein 1 (Vel blood group) [Source:HGNC Symbol;Acc:HGNC:44204]
Exoc3	1020.4	0.21	0.0118	0.126	exocyst complex component 3 [Source:HGNC Symbol;Acc:HGNC:30378]
Atp6ap1l	642.835	0.27	0.0118	0.126	ATPase H+ transporting accessory protein 1 like (pseudogene) [Source:HGNC Symbol;Acc:HGNC:28091]
Zfp513	126.229	-0.33	0.0119	0.127
Abhd3	210.791	0.31	0.0119	0.127	abhydrolase domain containing 3, phospholipase [Source:HGNC Symbol;Acc:HGNC:18718]
Gm13404	42.3501	-0.71	0.0119	0.127
Med19	176.149	0.33	0.0119	0.127	mediator complex subunit 19 [Source:HGNC Symbol;Acc:HGNC:29600]
Cox16	3089.77	0.16	0.0119	0.127	cytochrome c oxidase assembly factor COX16 [Source:HGNC Symbol;Acc:HGNC:20213]
Kantr	891.612	0.21	0.0119	0.127	KANTR integral membrane protein [Source:HGNC Symbol;Acc:HGNC:49510]
Rpa3	217.464	0.47	0.0119	0.127	replication protein A3 [Source:HGNC Symbol;Acc:HGNC:10291]
Invs	442.138	0.21	0.012	0.127	inversin [Source:HGNC Symbol;Acc:HGNC:17870]
Lztfl1	1145.02	0.2	0.012	0.127	leucine zipper transcription factor like 1 [Source:HGNC Symbol;Acc:HGNC:6741]
Triqk	206.379	0.32	0.012	0.127	triple QxxK/R motif containing [Source:HGNC Symbol;Acc:HGNC:27828]
Zkscan5	94.547	-0.39	0.012	0.127	zinc finger with KRAB and SCAN domains 5 [Source:HGNC Symbol;Acc:HGNC:12867]
Ap5m1	262.482	0.28	0.012	0.127	adaptor related protein complex 5 subunit mu 1 [Source:HGNC Symbol;Acc:HGNC:20192]
Pacsin1	2039.62	-0.18	0.012	0.127	protein kinase C and casein kinase substrate in neurons 1 [Source:HGNC Symbol;Acc:HGNC:8570]
Tmco4	17.488	-0.93	0.0121	0.127	transmembrane and coiled-coil domains 4 [Source:HGNC Symbol;Acc:HGNC:27393]
Neurl4	363.067	-0.33	0.0121	0.127	neuralized E3 ubiquitin protein ligase 4 [Source:HGNC Symbol;Acc:HGNC:34410]
Snx4	340.749	-0.24	0.0121	0.127	sorting nexin 4 [Source:HGNC Symbol;Acc:HGNC:11175]
Phldb2	133.278	0.36	0.012	0.127	pleckstrin homology like domain family B member 2 [Source:HGNC Symbol;Acc:HGNC:29573]
Htr4	2536.13	0.37	0.0121	0.127	5-hydroxytryptamine receptor 4 [Source:HGNC Symbol;Acc:HGNC:5299]
Rrp9	166.048	-0.36	0.0121	0.127	ribosomal RNA processing 9, U3 small nucleolar RNA binding protein [Source:HGNC Symbol;Acc:HGNC:16829]
Ccdc85c	292.658	-0.35	0.0121	0.127	coiled-coil domain containing 85C [Source:HGNC Symbol;Acc:HGNC:35459]
Gm37571	84.5892	-0.43	0.0121	0.128
Atr	591.73	0.26	0.0122	0.128	ATR serine/threonine kinase [Source:HGNC Symbol;Acc:HGNC:882]
Zfp984	32.5833	0.63	0.0122	0.128
Gskip	231.136	-0.25	0.0122	0.128	GSK3B interacting protein [Source:HGNC Symbol;Acc:HGNC:20343]
Prkd1	6857.55	0.24	0.0122	0.128	protein kinase D1 [Source:HGNC Symbol;Acc:HGNC:9407]
Nudt15	19.974	-0.88	0.0122	0.128	nudix hydrolase 15 [Source:HGNC Symbol;Acc:HGNC:23063]
Trnp1	1150.41	-0.3	0.0123	0.128	TMF1 regulated nuclear protein 1 [Source:HGNC Symbol;Acc:HGNC:34348]
N4bp2os	15.9927	0.92	0.0123	0.128
Hrk	281.395	-0.28	0.0123	0.128	harakiri, BCL2 interacting protein [Source:HGNC Symbol;Acc:HGNC:5185]
Gm43604	19.2029	-0.86	0.0123	0.128
Cntn6	2751.23	0.14	0.0123	0.128	contactin 6 [Source:HGNC Symbol;Acc:HGNC:2176]
Tm6sf1	271.403	-0.34	0.0123	0.128	transmembrane 6 superfamily member 1 [Source:HGNC Symbol;Acc:HGNC:11860]
Ap3m1	867.837	0.27	0.0123	0.128	adaptor related protein complex 3 subunit mu 1 [Source:HGNC Symbol;Acc:HGNC:569]
Fgd1	116.004	-0.34	0.0123	0.128	FYVE, RhoGEF and PH domain containing 1 [Source:HGNC Symbol;Acc:HGNC:3663]
Gm43221	566.398	-0.34	0.0123	0.129
Sorl1	1255.47	-0.28	0.0124	0.129	sortilin related receptor 1 [Source:HGNC Symbol;Acc:HGNC:11185]
Sept11	1752.86	-0.17	0.0124	0.129
Oxld1	105.358	0.43	0.0124	0.13	oxidoreductase like domain containing 1 [Source:HGNC Symbol;Acc:HGNC:27901]
Slc25a11	343.067	0.28	0.0125	0.13	solute carrier family 25 member 11 [Source:HGNC Symbol;Acc:HGNC:10981]
Pdcd10	790.107	0.21	0.0125	0.13	programmed cell death 10 [Source:HGNC Symbol;Acc:HGNC:8761]
Atxn7l3	286.229	-0.37	0.0126	0.13	ataxin 7 like 3 [Source:HGNC Symbol;Acc:HGNC:25416]
Grk5	388.186	-0.27	0.0126	0.13	G protein-coupled receptor kinase 5 [Source:HGNC Symbol;Acc:HGNC:4544]
M6pr	382.408	-0.42	0.0126	0.131	mannose-6-phosphate receptor, cation dependent [Source:HGNC Symbol;Acc:HGNC:6752]
Ascl4	108.264	-0.41	0.0127	0.131	achaete-scute family bHLH transcription factor 4 [Source:HGNC Symbol;Acc:HGNC:24311]
Polq	170.547	0.38	0.0127	0.131	DNA polymerase theta [Source:HGNC Symbol;Acc:HGNC:9186]
Jpx	1104.56	0.18	0.0127	0.131	JPX transcript, XIST activator [Source:HGNC Symbol;Acc:HGNC:37191]
4933406I18Rik	1045.5	0.27	0.0127	0.132
Rilpl1	314.177	-0.26	0.0128	0.132	Rab interacting lysosomal protein like 1 [Source:HGNC Symbol;Acc:HGNC:26814]
Mir670hg	752.854	-1.02	0.0128	0.132	MIR670 host gene [Source:HGNC Symbol;Acc:HGNC:49204]
Fgf2os	58.1296	-0.53	0.0128	0.132
Fbxl5	1457.47	0.18	0.0128	0.132	F-box and leucine rich repeat protein 5 [Source:HGNC Symbol;Acc:HGNC:13602]
Ly6h	1629.94	0.35	0.0129	0.133	lymphocyte antigen 6 family member H [Source:HGNC Symbol;Acc:HGNC:6728]
Fmn1	377.678	0.24	0.0129	0.133	formin 1 [Source:HGNC Symbol;Acc:HGNC:3768]
Atp6v1h	1838.47	0.17	0.0129	0.133	ATPase H+ transporting V1 subunit H [Source:HGNC Symbol;Acc:HGNC:18303]
Dync2h1	1408.9	0.2	0.013	0.134	dynein cytoplasmic 2 heavy chain 1 [Source:HGNC Symbol;Acc:HGNC:2962]
Nlgn2	539.864	-0.22	0.013	0.134	neuroligin 2 [Source:HGNC Symbol;Acc:HGNC:14290]
Zc2hc1a	659.935	0.24	0.0131	0.134	zinc finger C2HC-type containing 1A [Source:HGNC Symbol;Acc:HGNC:24277]
Usp29	3618.69	-0.28	0.0131	0.134	ubiquitin specific peptidase 29 [Source:HGNC Symbol;Acc:HGNC:18563]
Bsg	1338.51	0.27	0.0131	0.134	basigin (Ok blood group) [Source:HGNC Symbol;Acc:HGNC:1116]
Gm47469	257.215	-0.26	0.0131	0.134
Xylb	49.0828	-0.54	0.0132	0.135	xylulokinase [Source:HGNC Symbol;Acc:HGNC:12839]
Srp9	441.403	0.36	0.0132	0.135	signal recognition particle 9 [Source:HGNC Symbol;Acc:HGNC:11304]
Gm43066	369.875	-0.36	0.0132	0.135
Fam193b	697.074	-0.18	0.0132	0.136	family with sequence similarity 193 member B [Source:HGNC Symbol;Acc:HGNC:25524]
Lonp1	313.951	-0.29	0.0133	0.136	lon peptidase 1, mitochondrial [Source:HGNC Symbol;Acc:HGNC:9479]
Tmprss4	281.93	-0.36	0.0133	0.136	transmembrane serine protease 4 [Source:HGNC Symbol;Acc:HGNC:11878]
Tspan6	26.394	0.71	0.0134	0.136	tetraspanin 6 [Source:HGNC Symbol;Acc:HGNC:11858]
Ercc6l2	766.716	0.22	0.0134	0.137	ERCC excision repair 6 like 2 [Source:HGNC Symbol;Acc:HGNC:26922]
Gm44941	30.2575	-0.63	0.0134	0.137
Kcnj3	208.531	0.39	0.0134	0.137	potassium inwardly rectifying channel subfamily J member 3 [Source:HGNC Symbol;Acc:HGNC:6264]
Ttpal	204.628	-0.28	0.0134	0.137	alpha tocopherol transfer protein like [Source:HGNC Symbol;Acc:HGNC:16114]
Anapc16	413.621	0.23	0.0134	0.137	anaphase promoting complex subunit 16 [Source:HGNC Symbol;Acc:HGNC:26976]
Slc32a1	997.478	0.25	0.0135	0.137	solute carrier family 32 member 1 [Source:HGNC Symbol;Acc:HGNC:11018]
Icam5	1382.81	0.23	0.0135	0.137	intercellular adhesion molecule 5 [Source:HGNC Symbol;Acc:HGNC:5348]
Gramd1b	1887.22	-0.31	0.0135	0.137	GRAM domain containing 1B [Source:HGNC Symbol;Acc:HGNC:29214]
Xbp1	460.104	-0.33	0.0135	0.137	X-box binding protein 1 [Source:HGNC Symbol;Acc:HGNC:12801]
Psme2	98.1901	0.37	0.0135	0.137	proteasome activator subunit 2 [Source:HGNC Symbol;Acc:HGNC:9569]
Cfap97	515.182	-0.2	0.0135	0.137	cilia and flagella associated protein 97 [Source:HGNC Symbol;Acc:HGNC:29276]
Zfp941	312.047	0.5	0.0135	0.137
Mmp19	65.6051	-0.52	0.0136	0.137	matrix metallopeptidase 19 [Source:HGNC Symbol;Acc:HGNC:7165]
Gm26807	46.3777	-0.53	0.0136	0.138
Fstl5	162.304	0.31	0.0136	0.138	follistatin like 5 [Source:HGNC Symbol;Acc:HGNC:21386]
Rnf112	1333.13	0.15	0.0136	0.138	ring finger protein 112 [Source:HGNC Symbol;Acc:HGNC:12968]
Dlg4	1857.85	-0.22	0.0136	0.138	discs large MAGUK scaffold protein 4 [Source:HGNC Symbol;Acc:HGNC:2903]
Zfp804b	148.649	0.5	0.0137	0.139
St6galnac3	1077.75	0.25	0.0138	0.139	ST6 N-acetylgalactosaminide alpha-2,6-sialyltransferase 3 [Source:HGNC Symbol;Acc:HGNC:19343]
Phf24	2293.82	-0.17	0.0138	0.139	PHD finger protein 24 [Source:HGNC Symbol;Acc:HGNC:29180]
Txndc12	196.447	0.3	0.0138	0.139	thioredoxin domain containing 12 [Source:HGNC Symbol;Acc:HGNC:24626]
Zfp982	45.7489	0.87	0.0138	0.139
Adipor2	324.665	0.25	0.0138	0.139	adiponectin receptor 2 [Source:HGNC Symbol;Acc:HGNC:24041]
Cep164	562.354	0.29	0.0138	0.139	centrosomal protein 164 [Source:HGNC Symbol;Acc:HGNC:29182]
Adssl1	55.4282	0.64	0.0138	0.139
Slc38a9	859.596	0.22	0.0138	0.139	solute carrier family 38 member 9 [Source:HGNC Symbol;Acc:HGNC:26907]
Oard1	104.886	0.37	0.0138	0.139	O-acyl-ADP-ribose deacylase 1 [Source:HGNC Symbol;Acc:HGNC:21257]
Golga3	311.681	-0.22	0.0139	0.139	golgin A3 [Source:HGNC Symbol;Acc:HGNC:4426]
Gm11190	32.7728	-0.69	0.0139	0.139
Tmbim4	546.526	0.38	0.0139	0.139	transmembrane BAX inhibitor motif containing 4 [Source:HGNC Symbol;Acc:HGNC:24257]
Rasgef1c	209.419	-0.34	0.0139	0.139	RasGEF domain family member 1C [Source:HGNC Symbol;Acc:HGNC:27400]
Ctnnbl1	579.742	-0.26	0.0139	0.14	catenin beta like 1 [Source:HGNC Symbol;Acc:HGNC:15879]
Baiap3	35.1379	-0.59	0.0139	0.14	BAI1 associated protein 3 [Source:HGNC Symbol;Acc:HGNC:948]
Gm49521	251.92	-0.28	0.014	0.14
Rfx1	325.749	-0.22	0.014	0.14	regulatory factor X1 [Source:HGNC Symbol;Acc:HGNC:9982]
Prrc2b	1554.93	-0.15	0.014	0.14	proline rich coiled-coil 2B [Source:HGNC Symbol;Acc:HGNC:28121]
Kdelr2	116.745	0.35	0.014	0.14	KDEL endoplasmic reticulum protein retention receptor 2 [Source:HGNC Symbol;Acc:HGNC:6305]
Pld5	1097.72	-0.36	0.014	0.14	phospholipase D family member 5 [Source:HGNC Symbol;Acc:HGNC:26879]
Gm44097	17.0587	-0.98	0.014	0.14
Phactr3	2417.32	-0.19	0.0141	0.14	phosphatase and actin regulator 3 [Source:HGNC Symbol;Acc:HGNC:15833]
Mmp17	602.746	-0.28	0.0141	0.14	matrix metallopeptidase 17 [Source:HGNC Symbol;Acc:HGNC:7163]
Pdk1	305.58	0.34	0.0142	0.14	pyruvate dehydrogenase kinase 1 [Source:HGNC Symbol;Acc:HGNC:8809]
Runx1t1	5094.32	0.19	0.0141	0.14	RUNX1 partner transcriptional co-repressor 1 [Source:HGNC Symbol;Acc:HGNC:1535]
Sgsm1	772.218	-0.43	0.0141	0.14	small G protein signaling modulator 1 [Source:HGNC Symbol;Acc:HGNC:29410]
Gm31597	17.9036	0.8	0.0141	0.14
B230317F23Rik	114.315	-0.42	0.0141	0.14
Hivep2	5196.55	-0.35	0.0141	0.14	HIVEP zinc finger 2 [Source:HGNC Symbol;Acc:HGNC:4921]
Arhgef25	301.958	-0.28	0.0141	0.14	Rho guanine nucleotide exchange factor 25 [Source:HGNC Symbol;Acc:HGNC:30275]
1700085D07Rik	462.84	-0.32	0.0142	0.14
9130015G15Rik	212.321	-0.28	0.0142	0.14
Zfp654	738.283	0.18	0.0143	0.142
Ddx25	138.99	-0.37	0.0143	0.142	DEAD-box helicase 25 [Source:HGNC Symbol;Acc:HGNC:18698]
Hdac6	241.88	-0.27	0.0144	0.142	histone deacetylase 6 [Source:HGNC Symbol;Acc:HGNC:14064]
Gabrb2	4522.76	0.17	0.0144	0.142	gamma-aminobutyric acid type A receptor subunit beta2 [Source:HGNC Symbol;Acc:HGNC:4082]
Stau1	466.394	-0.26	0.0144	0.142	staufen double-stranded RNA binding protein 1 [Source:HGNC Symbol;Acc:HGNC:11370]
Pced1b	771.374	0.26	0.0144	0.142	PC-esterase domain containing 1B [Source:HGNC Symbol;Acc:HGNC:28255]
Kctd1	3791.86	-0.22	0.0144	0.142	potassium channel tetramerization domain containing 1 [Source:HGNC Symbol;Acc:HGNC:18249]
Dgki	16596.1	-0.22	0.0145	0.142	diacylglycerol kinase iota [Source:HGNC Symbol;Acc:HGNC:2855]
Cadm3	762.165	-0.24	0.0145	0.143	cell adhesion molecule 3 [Source:HGNC Symbol;Acc:HGNC:17601]
Gm14325	228.526	0.26	0.0145	0.143
Arhgap32	3967.2	0.26	0.0145	0.143	Rho GTPase activating protein 32 [Source:HGNC Symbol;Acc:HGNC:17399]
Arid3a	83.0861	-0.4	0.0145	0.143	AT-rich interaction domain 3A [Source:HGNC Symbol;Acc:HGNC:3031]
Med31	246.631	0.47	0.0145	0.143	mediator complex subunit 31 [Source:HGNC Symbol;Acc:HGNC:24260]
Cbr3	311.522	0.26	0.0145	0.143	carbonyl reductase 3 [Source:HGNC Symbol;Acc:HGNC:1549]
Fbxl19	342.931	-0.26	0.0146	0.143	F-box and leucine rich repeat protein 19 [Source:HGNC Symbol;Acc:HGNC:25300]
Kat7	495.72	0.19	0.0146	0.143	lysine acetyltransferase 7 [Source:HGNC Symbol;Acc:HGNC:17016]
Ell	622.823	-0.3	0.0146	0.143	elongation factor for RNA polymerase II [Source:HGNC Symbol;Acc:HGNC:23114]
Vmn2r87	139.074	0.36	0.0146	0.143
Phf7	102.849	0.56	0.0146	0.143	PHD finger protein 7 [Source:HGNC Symbol;Acc:HGNC:18458]
Panct2	72.4407	0.51	0.0146	0.143
Cbarp	603.551	-0.32	0.0146	0.143	CACN subunit beta associated regulatory protein [Source:HGNC Symbol;Acc:HGNC:28617]
Zdhhc14	4284.4	-0.32	0.0147	0.144	zinc finger DHHC-type palmitoyltransferase 14 [Source:HGNC Symbol;Acc:HGNC:20341]
Dcaf1	973.688	-0.16	0.0147	0.144	DDB1 and CUL4 associated factor 1 [Source:HGNC Symbol;Acc:HGNC:30911]
Cntd1	48.7254	-0.64	0.0147	0.144	cyclin N-terminal domain containing 1 [Source:HGNC Symbol;Acc:HGNC:26847]
Gpt2	294.439	-0.31	0.0148	0.144	glutamic--pyruvic transaminase 2 [Source:HGNC Symbol;Acc:HGNC:18062]
Serpind1	103.976	-0.49	0.0148	0.144	serpin family D member 1 [Source:HGNC Symbol;Acc:HGNC:4838]
Lrp1b	50245.9	0.22	0.0149	0.145	LDL receptor related protein 1B [Source:HGNC Symbol;Acc:HGNC:6693]
Ccdc40	30.2647	-0.69	0.0149	0.145	coiled-coil domain containing 40 [Source:HGNC Symbol;Acc:HGNC:26090]
Tnrc18	964.092	-0.17	0.015	0.146	trinucleotide repeat containing 18 [Source:HGNC Symbol;Acc:HGNC:11962]
Zdhhc2	1201.87	-0.18	0.015	0.146	zinc finger DHHC-type palmitoyltransferase 2 [Source:HGNC Symbol;Acc:HGNC:18469]
Msrb2	234.831	-0.3	0.0151	0.146	methionine sulfoxide reductase B2 [Source:HGNC Symbol;Acc:HGNC:17061]
C1qtnf4	2384.17	0.29	0.0151	0.146	C1q and TNF related 4 [Source:HGNC Symbol;Acc:HGNC:14346]
Mmp16	3897.8	0.26	0.0151	0.146	matrix metallopeptidase 16 [Source:HGNC Symbol;Acc:HGNC:7162]
4921507P07Rik	181.306	-0.33	0.0151	0.146
Mrpl58	258.379	0.33	0.0151	0.146	mitochondrial ribosomal protein L58 [Source:HGNC Symbol;Acc:HGNC:5359]
Actr10	630.001	0.21	0.0151	0.146	actin related protein 10 [Source:HGNC Symbol;Acc:HGNC:17372]
Carmil1	1062.49	0.21	0.0151	0.146	capping protein regulator and myosin 1 linker 1 [Source:HGNC Symbol;Acc:HGNC:21581]
Scube3	205.84	-0.26	0.0151	0.146	signal peptide, CUB domain and EGF like domain containing 3 [Source:HGNC Symbol;Acc:HGNC:13655]
Pip4k2b	351.311	-0.22	0.0152	0.147	phosphatidylinositol-5-phosphate 4-kinase type 2 beta [Source:HGNC Symbol;Acc:HGNC:8998]
Gm30054	410.076	-0.27	0.0152	0.147
Srd5a1	224.765	-0.37	0.0152	0.147	steroid 5 alpha-reductase 1 [Source:HGNC Symbol;Acc:HGNC:11284]
Gabra2	4910.07	0.18	0.0153	0.147	gamma-aminobutyric acid type A receptor subunit alpha2 [Source:HGNC Symbol;Acc:HGNC:4076]
D730045A05Rik	24.3033	-0.66	0.0153	0.148
Kif18a	28.6669	0.68	0.0153	0.148	kinesin family member 18A [Source:HGNC Symbol;Acc:HGNC:29441]
Gm14412	52.6404	0.49	0.0154	0.149
Kcnd3	1202.15	-0.33	0.0155	0.149	potassium voltage-gated channel subfamily D member 3 [Source:HGNC Symbol;Acc:HGNC:6239]
Mettl24	150.508	0.36	0.0155	0.149	methyltransferase like 24 [Source:HGNC Symbol;Acc:HGNC:21566]
Thap2	327.17	0.26	0.0155	0.149	THAP domain containing 2 [Source:HGNC Symbol;Acc:HGNC:20854]
Cstad	41.9717	0.53	0.0156	0.149
Usp33	1246.99	-0.16	0.0155	0.149	ubiquitin specific peptidase 33 [Source:HGNC Symbol;Acc:HGNC:20059]
Lsm8	221.155	0.35	0.0155	0.149	LSM8 homolog, U6 small nuclear RNA associated [Source:HGNC Symbol;Acc:HGNC:20471]
Rtkn	234.645	-0.26	0.0155	0.149	rhotekin [Source:HGNC Symbol;Acc:HGNC:10466]
Gm45184	15.9866	-0.9	0.0155	0.149
Gm48708	121.533	-0.39	0.0155	0.149
Rab24	877.566	0.19	0.0156	0.149	RAB24, member RAS oncogene family [Source:HGNC Symbol;Acc:HGNC:9765]
Dennd6b	512.903	-0.23	0.0157	0.15	DENN domain containing 6B [Source:HGNC Symbol;Acc:HGNC:32690]
Borcs7	194.526	0.3	0.0157	0.15	BLOC-1 related complex subunit 7 [Source:HGNC Symbol;Acc:HGNC:23516]
Hmgn1	700.467	-0.27	0.0157	0.15	high mobility group nucleosome binding domain 1 [Source:HGNC Symbol;Acc:HGNC:4984]
Ate1	730.081	0.28	0.0157	0.15	arginyltransferase 1 [Source:HGNC Symbol;Acc:HGNC:782]
Zfp612	523.763	0.3	0.0158	0.151
Ptk2b	3486.11	-0.15	0.0158	0.151	protein tyrosine kinase 2 beta [Source:HGNC Symbol;Acc:HGNC:9612]
Tbcc	151.185	0.4	0.0158	0.151	tubulin folding cofactor C [Source:HGNC Symbol;Acc:HGNC:11580]
Mrpl41	602.032	0.29	0.0158	0.151	mitochondrial ribosomal protein L41 [Source:HGNC Symbol;Acc:HGNC:14492]
Cbfa2t2	1520.89	0.26	0.0159	0.151	CBFA2/RUNX1 partner transcriptional co-repressor 2 [Source:HGNC Symbol;Acc:HGNC:1536]
Rbm15b	108.818	-0.46	0.0159	0.151	RNA binding motif protein 15B [Source:HGNC Symbol;Acc:HGNC:24303]
Relch	1698.41	0.16	0.0159	0.151	RAB11 binding and LisH domain, coiled-coil and HEAT repeat containing [Source:HGNC Symbol;Acc:HGNC:29289]
Cgref1	233.103	0.33	0.0159	0.151	cell growth regulator with EF-hand domain 1 [Source:HGNC Symbol;Acc:HGNC:16962]
Fchsd2	2260.65	0.19	0.0159	0.151	FCH and double SH3 domains 2 [Source:HGNC Symbol;Acc:HGNC:29114]
Arhgef18	537.537	-0.19	0.0159	0.151	Rho/Rac guanine nucleotide exchange factor 18 [Source:HGNC Symbol;Acc:HGNC:17090]
Bace2	22.8804	0.68	0.0159	0.151	beta-secretase 2 [Source:HGNC Symbol;Acc:HGNC:934]
Lsm1	389.801	0.21	0.016	0.151	LSM1 homolog, mRNA degradation associated [Source:HGNC Symbol;Acc:HGNC:20472]
Mark3	1839.04	-0.19	0.016	0.151	microtubule affinity regulating kinase 3 [Source:HGNC Symbol;Acc:HGNC:6897]
Saal1	87.8862	0.38	0.016	0.151	serum amyloid A like 1 [Source:HGNC Symbol;Acc:HGNC:25158]
Klhl10	266.326	-0.32	0.016	0.152	kelch like family member 10 [Source:HGNC Symbol;Acc:HGNC:18829]
Spg21	291.661	0.22	0.0161	0.152	SPG21 abhydrolase domain containing, maspardin [Source:HGNC Symbol;Acc:HGNC:20373]
Mrpl37	175.297	0.27	0.0162	0.153	mitochondrial ribosomal protein L37 [Source:HGNC Symbol;Acc:HGNC:14034]
Asb8	211.783	0.27	0.0161	0.153	ankyrin repeat and SOCS box containing 8 [Source:HGNC Symbol;Acc:HGNC:17183]
Tnfaip1	108.886	-0.37	0.0162	0.153	TNF alpha induced protein 1 [Source:HGNC Symbol;Acc:HGNC:11894]
E2f3	400.027	-0.32	0.0162	0.153	E2F transcription factor 3 [Source:HGNC Symbol;Acc:HGNC:3115]
Tctn3	250.385	0.27	0.0162	0.153	tectonic family member 3 [Source:HGNC Symbol;Acc:HGNC:24519]
Gm32742	14.9798	-1	0.0163	0.153
Scn8a	3335.1	-0.19	0.0163	0.153	sodium voltage-gated channel alpha subunit 8 [Source:HGNC Symbol;Acc:HGNC:10596]
Zfp420	114.393	-0.35	0.0163	0.153
Shtn1	1178.16	-0.21	0.0163	0.153	shootin 1 [Source:HGNC Symbol;Acc:HGNC:29319]
Ephx4	771.956	0.16	0.0163	0.154	epoxide hydrolase 4 [Source:HGNC Symbol;Acc:HGNC:23758]
Gm43126	41.2074	-0.79	0.0163	0.154
Atg10	925.788	0.17	0.0164	0.154	autophagy related 10 [Source:HGNC Symbol;Acc:HGNC:20315]
Ddx20	176.504	0.33	0.0164	0.154	DEAD-box helicase 20 [Source:HGNC Symbol;Acc:HGNC:2743]
Nptn	8526.94	0.15	0.0164	0.154	neuroplastin [Source:HGNC Symbol;Acc:HGNC:17867]
Fbxw2	821.84	-0.17	0.0165	0.154	F-box and WD repeat domain containing 2 [Source:HGNC Symbol;Acc:HGNC:13608]
1500011B03Rik	630.013	0.27	0.0165	0.154
Igsf6	151.372	-0.37	0.0165	0.154	immunoglobulin superfamily member 6 [Source:HGNC Symbol;Acc:HGNC:5953]
2610044O15Rik8	311.912	0.32	0.0164	0.154
Kbtbd3	290.798	0.25	0.0164	0.154	kelch repeat and BTB domain containing 3 [Source:HGNC Symbol;Acc:HGNC:22934]
Cinp	282.618	-0.3	0.0165	0.154	cyclin dependent kinase 2 interacting protein [Source:HGNC Symbol;Acc:HGNC:23789]
Ephx2	133.359	-0.31	0.0165	0.154	epoxide hydrolase 2 [Source:HGNC Symbol;Acc:HGNC:3402]
Rhbdl1	382.968	0.25	0.0165	0.154	rhomboid like 1 [Source:HGNC Symbol;Acc:HGNC:10007]
Med20	194.868	-0.27	0.0164	0.154	mediator complex subunit 20 [Source:HGNC Symbol;Acc:HGNC:16840]
Gm10125	1064.04	0.25	0.0165	0.154
4930506C21Rik	339.817	-0.4	0.0166	0.154
Polr2a	355.312	0.27	0.0166	0.155	RNA polymerase II subunit A [Source:HGNC Symbol;Acc:HGNC:9187]
Cfap157	116.204	-0.5	0.0166	0.155	cilia and flagella associated protein 157 [Source:HGNC Symbol;Acc:HGNC:27843]
Echdc2	49.2435	0.63	0.0167	0.155	enoyl-CoA hydratase domain containing 2 [Source:HGNC Symbol;Acc:HGNC:23408]
Gm11583	14.743	-0.86	0.0167	0.155
A430073D23Rik	39.7858	0.66	0.0167	0.155
Gm10785	720.707	-0.27	0.0167	0.155
Cript	487.013	-0.35	0.0167	0.156	CXXC repeat containing interactor of PDZ3 domain [Source:HGNC Symbol;Acc:HGNC:14312]
Gm45732	110.405	-0.38	0.0168	0.156
Gm49227	81.6264	-0.5	0.0168	0.156
Vps37d	86.3198	0.47	0.0168	0.156	VPS37D subunit of ESCRT-I [Source:HGNC Symbol;Acc:HGNC:18287]
Gm13595	28.1391	0.75	0.0169	0.156
Zfp207	2002.82	-0.21	0.0169	0.156
Gm42723	81.3339	-0.43	0.0169	0.156
Trmt6	370.178	0.27	0.017	0.157	tRNA methyltransferase 6 non-catalytic subunit [Source:HGNC Symbol;Acc:HGNC:20900]
Gm37305	24.1312	-0.69	0.017	0.157
Hck	272.68	-0.32	0.017	0.157	HCK proto-oncogene, Src family tyrosine kinase [Source:HGNC Symbol;Acc:HGNC:4840]
Atad3aos	59.8711	-0.53	0.017	0.157
Mfsd4a	223.74	-0.33	0.017	0.157	major facilitator superfamily domain containing 4A [Source:HGNC Symbol;Acc:HGNC:25433]
Kazn	1510.93	-0.26	0.0171	0.157	kazrin, periplakin interacting protein [Source:HGNC Symbol;Acc:HGNC:29173]
Slc35f3	6368.93	-0.16	0.0171	0.157	solute carrier family 35 member F3 [Source:HGNC Symbol;Acc:HGNC:23616]
Ecrg4	33.9943	0.77	0.0172	0.158	ECRG4 augurin precursor [Source:HGNC Symbol;Acc:HGNC:24642]
Rars2	915.088	0.18	0.0172	0.159	arginyl-tRNA synthetase 2, mitochondrial [Source:HGNC Symbol;Acc:HGNC:21406]
Kbtbd8	71.0843	-0.49	0.0173	0.159	kelch repeat and BTB domain containing 8 [Source:HGNC Symbol;Acc:HGNC:30691]
Il10ra	33.4357	0.7	0.0172	0.159	interleukin 10 receptor subunit alpha [Source:HGNC Symbol;Acc:HGNC:5964]
Sugt1	620.366	0.16	0.0172	0.159	SGT1 homolog, MIS12 kinetochore complex assembly cochaperone [Source:HGNC Symbol;Acc:HGNC:16987]
Dnaja2	1384.21	0.2	0.0173	0.159	DnaJ heat shock protein family (Hsp40) member A2 [Source:HGNC Symbol;Acc:HGNC:14884]
Plpp5	221.369	0.33	0.0174	0.16	phospholipid phosphatase 5 [Source:HGNC Symbol;Acc:HGNC:25026]
Gm10634	15.539	0.84	0.0174	0.16
Ccdc51	153.959	0.31	0.0174	0.16	coiled-coil domain containing 51 [Source:HGNC Symbol;Acc:HGNC:25714]
Arl4a	338.229	0.25	0.0174	0.16	ADP ribosylation factor like GTPase 4A [Source:HGNC Symbol;Acc:HGNC:695]
Rimbp2	1966.76	-0.24	0.0174	0.16	RIMS binding protein 2 [Source:HGNC Symbol;Acc:HGNC:30339]
Sox6	98.0845	-0.44	0.0174	0.16	SRY-box transcription factor 6 [Source:HGNC Symbol;Acc:HGNC:16421]
Tyw3	126.518	-0.39	0.0174	0.16	tRNA-yW synthesizing protein 3 homolog [Source:HGNC Symbol;Acc:HGNC:24757]
Nae1	881.789	-0.19	0.0175	0.16	NEDD8 activating enzyme E1 subunit 1 [Source:HGNC Symbol;Acc:HGNC:621]
9430065F17Rik	43.1727	0.59	0.0176	0.161
Arid3b	469.074	-0.31	0.0176	0.161	AT-rich interaction domain 3B [Source:HGNC Symbol;Acc:HGNC:14350]
Enc1	647.549	-0.44	0.0176	0.161	ectodermal-neural cortex 1 [Source:HGNC Symbol;Acc:HGNC:3345]
Slitrk6	63.7367	-0.43	0.0176	0.161	SLIT and NTRK like family member 6 [Source:HGNC Symbol;Acc:HGNC:23503]
Dst	4521.84	-0.12	0.0176	0.161	dystonin [Source:HGNC Symbol;Acc:HGNC:1090]
Slc22a5	93.9093	0.39	0.0177	0.161	solute carrier family 22 member 5 [Source:HGNC Symbol;Acc:HGNC:10969]
Lnx1	73.2039	-0.46	0.0177	0.161	ligand of numb-protein X 1 [Source:HGNC Symbol;Acc:HGNC:6657]
Panx2	198.461	-0.35	0.0177	0.161	pannexin 2 [Source:HGNC Symbol;Acc:HGNC:8600]
Gm33373	56.6291	0.48	0.0177	0.161
Fam183b	25.4838	0.77	0.0177	0.161
Gm37640	46.0701	-0.61	0.0178	0.162
Ctdspl	1782.67	-0.22	0.0178	0.162	CTD small phosphatase like [Source:HGNC Symbol;Acc:HGNC:16890]
Gm12002	617.193	-0.38	0.0178	0.162
1700037H04Rik	322.034	-0.35	0.0179	0.162
Hopx	56.174	0.61	0.0179	0.162	HOP homeobox [Source:HGNC Symbol;Acc:HGNC:24961]
1190007I07Rik	75.4718	0.67	0.0179	0.162
Car8	10.0866	1.03	0.0179	0.163
Tex50	392.678	-0.28	0.018	0.163	testis expressed 50 [Source:HGNC Symbol;Acc:HGNC:52382]
Zc3h8	246.629	-0.3	0.018	0.163	zinc finger CCCH-type containing 8 [Source:HGNC Symbol;Acc:HGNC:30941]
Nat8l	352.18	-0.45	0.018	0.163	N-acetyltransferase 8 like [Source:HGNC Symbol;Acc:HGNC:26742]
Slit3	13621	-0.22	0.018	0.163	slit guidance ligand 3 [Source:HGNC Symbol;Acc:HGNC:11087]
Gm31333	207.939	-0.28	0.018	0.163
Nat9	135.523	-0.32	0.018	0.163	N-acetyltransferase 9 (putative) [Source:HGNC Symbol;Acc:HGNC:23133]
Zkscan16	283.022	0.43	0.0181	0.163
Zc4h2	96.074	0.34	0.0181	0.163	zinc finger C4H2-type containing [Source:HGNC Symbol;Acc:HGNC:24931]
AI597479	165.523	-0.3	0.0181	0.163
Utp15	198.649	0.32	0.0181	0.163	UTP15 small subunit processome component [Source:HGNC Symbol;Acc:HGNC:25758]
Fgfr2	4078.52	-0.2	0.0182	0.164	fibroblast growth factor receptor 2 [Source:HGNC Symbol;Acc:HGNC:3689]
Macrod2os2	143.269	-0.47	0.0182	0.164
Vdac2	872.986	0.28	0.0182	0.164	voltage dependent anion channel 2 [Source:HGNC Symbol;Acc:HGNC:12672]
Dync1h1	1247.8	-0.19	0.0183	0.165	dynein cytoplasmic 1 heavy chain 1 [Source:HGNC Symbol;Acc:HGNC:2961]
Gyg	108.27	0.34	0.0183	0.165
Gm6729	64.8321	0.43	0.0183	0.165
Timm17a	587.225	0.22	0.0183	0.165	translocase of inner mitochondrial membrane 17A [Source:HGNC Symbol;Acc:HGNC:17315]
Tnfrsf25	27.2982	-0.71	0.0183	0.165	TNF receptor superfamily member 25 [Source:HGNC Symbol;Acc:HGNC:11910]
Nebl	8066.12	-0.22	0.0184	0.165	nebulette [Source:HGNC Symbol;Acc:HGNC:16932]
Mpzl3	122.618	-0.35	0.0184	0.165	myelin protein zero like 3 [Source:HGNC Symbol;Acc:HGNC:27279]
Htr2b	196.738	-0.43	0.0184	0.165	5-hydroxytryptamine receptor 2B [Source:HGNC Symbol;Acc:HGNC:5294]
Gm29088	147.523	0.38	0.0184	0.165
Mrps15	440.349	0.21	0.0185	0.165	mitochondrial ribosomal protein S15 [Source:HGNC Symbol;Acc:HGNC:14504]
Arf5	1082.03	0.27	0.0185	0.165	ADP ribosylation factor 5 [Source:HGNC Symbol;Acc:HGNC:658]
Zfp810	327.778	0.28	0.0185	0.165
Taco1	102.417	-0.35	0.0184	0.165	translational activator of cytochrome c oxidase I [Source:HGNC Symbol;Acc:HGNC:24316]
Rab10os	634.976	0.21	0.0185	0.165
Paip2	1901.17	0.2	0.0185	0.165	poly(A) binding protein interacting protein 2 [Source:HGNC Symbol;Acc:HGNC:17970]
Pcyox1l	106.667	0.41	0.0184	0.165	prenylcysteine oxidase 1 like [Source:HGNC Symbol;Acc:HGNC:28477]
Sdk1	124.373	-0.49	0.0185	0.165	sidekick cell adhesion molecule 1 [Source:HGNC Symbol;Acc:HGNC:19307]
Cap1	1368.42	0.19	0.0185	0.165	cyclase associated actin cytoskeleton regulatory protein 1 [Source:HGNC Symbol;Acc:HGNC:20040]
Ubp1	1206.35	-0.16	0.0185	0.165	upstream binding protein 1 [Source:HGNC Symbol;Acc:HGNC:12507]
9230009I02Rik	80.4493	-0.4	0.0185	0.165
Rara	32.0936	-0.57	0.0185	0.165	retinoic acid receptor alpha [Source:HGNC Symbol;Acc:HGNC:9864]
Atad2b	1014.45	0.18	0.0186	0.165	ATPase family AAA domain containing 2B [Source:HGNC Symbol;Acc:HGNC:29230]
Gm34590	38.6852	-0.59	0.0186	0.165
Ivd	285.322	0.35	0.0186	0.165	isovaleryl-CoA dehydrogenase [Source:HGNC Symbol;Acc:HGNC:6186]
Med1	609.78	0.18	0.0186	0.165	mediator complex subunit 1 [Source:HGNC Symbol;Acc:HGNC:9234]
Gm41335	16.3504	-0.89	0.0187	0.165
Nkain2	48943.4	0.23	0.0188	0.166	sodium/potassium transporting ATPase interacting 2 [Source:HGNC Symbol;Acc:HGNC:16443]
Dars	681.811	0.16	0.0188	0.166
2810454H06Rik	52.5397	-0.48	0.0188	0.166
Tdrd12	20.575	-0.79	0.0188	0.166	tudor domain containing 12 [Source:HGNC Symbol;Acc:HGNC:25044]
Mak	202.51	-0.37	0.0188	0.167	male germ cell associated kinase [Source:HGNC Symbol;Acc:HGNC:6816]
Gm16541	395.54	-0.33	0.0189	0.167
Zcchc10	137.923	-0.3	0.0189	0.167	zinc finger CCHC-type containing 10 [Source:HGNC Symbol;Acc:HGNC:25954]
Fez1	1323.84	0.2	0.0189	0.167	fasciculation and elongation protein zeta 1 [Source:HGNC Symbol;Acc:HGNC:3659]
Actr1b	975.793	-0.36	0.019	0.167	actin related protein 1B [Source:HGNC Symbol;Acc:HGNC:168]
Cln3	196.124	-0.34	0.0191	0.168	CLN3 lysosomal/endosomal transmembrane protein, battenin [Source:HGNC Symbol;Acc:HGNC:2074]
Gm21057	74.501	-0.47	0.0192	0.169
Klhdc2	362.023	0.23	0.0192	0.169	kelch domain containing 2 [Source:HGNC Symbol;Acc:HGNC:20231]
Radil	688.997	0.27	0.0193	0.169	Rap associating with DIL domain [Source:HGNC Symbol;Acc:HGNC:22226]
Thsd7a	9992.23	0.24	0.0192	0.169	thrombospondin type 1 domain containing 7A [Source:HGNC Symbol;Acc:HGNC:22207]
Tent2	1295.34	0.15	0.0193	0.169	terminal nucleotidyltransferase 2 [Source:HGNC Symbol;Acc:HGNC:26776]
Tsc2	237.979	-0.25	0.0193	0.169	TSC complex subunit 2 [Source:HGNC Symbol;Acc:HGNC:12363]
Smap2	1210.67	-0.18	0.0193	0.17	small ArfGAP2 [Source:HGNC Symbol;Acc:HGNC:25082]
Nin	2679.98	-0.15	0.0193	0.17	ninein [Source:HGNC Symbol;Acc:HGNC:14906]
Tceal5	746.59	-0.39	0.0194	0.17	transcription elongation factor A like 5 [Source:HGNC Symbol;Acc:HGNC:22282]
4930439A04Rik	16.7986	-0.9	0.0194	0.17
Lactb	252.1	0.33	0.0194	0.17	lactamase beta [Source:HGNC Symbol;Acc:HGNC:16468]
Smyd4	165.008	0.34	0.0194	0.17	SET and MYND domain containing 4 [Source:HGNC Symbol;Acc:HGNC:21067]
Dvl3	282.008	-0.31	0.0194	0.17	dishevelled segment polarity protein 3 [Source:HGNC Symbol;Acc:HGNC:3087]
Mrgbp	184.033	0.43	0.0195	0.17	MRG domain binding protein [Source:HGNC Symbol;Acc:HGNC:15866]
Dach1	9865.76	0.25	0.0195	0.171	dachshund family transcription factor 1 [Source:HGNC Symbol;Acc:HGNC:2663]
Prx	37.6482	-0.53	0.0196	0.171	periaxin [Source:HGNC Symbol;Acc:HGNC:13797]
Ephb1	3414.02	-0.16	0.0196	0.171	EPH receptor B1 [Source:HGNC Symbol;Acc:HGNC:3392]
Cyp4x1	206.736	0.33	0.0196	0.171	cytochrome P450 family 4 subfamily X member 1 [Source:HGNC Symbol;Acc:HGNC:20244]
Sorcs3	2871.9	-0.23	0.0197	0.172	sortilin related VPS10 domain containing receptor 3 [Source:HGNC Symbol;Acc:HGNC:16699]
Tmem147	525.104	0.34	0.0197	0.172	transmembrane protein 147 [Source:HGNC Symbol;Acc:HGNC:30414]
Gm42556	229.975	-0.34	0.0198	0.172
Cntn5	33930.9	0.29	0.0198	0.172	contactin 5 [Source:HGNC Symbol;Acc:HGNC:2175]
Baz2b	2053.26	0.14	0.0198	0.173	bromodomain adjacent to zinc finger domain 2B [Source:HGNC Symbol;Acc:HGNC:963]
Plxnc1	367.486	-0.36	0.0199	0.173	plexin C1 [Source:HGNC Symbol;Acc:HGNC:9106]
Hmgb4	13.1912	-0.91	0.0199	0.174	high mobility group box 4 [Source:HGNC Symbol;Acc:HGNC:24954]
Arrb2	173.197	-0.37	0.02	0.174	arrestin beta 2 [Source:HGNC Symbol;Acc:HGNC:712]
Lrrc42	306.059	0.26	0.0201	0.175	leucine rich repeat containing 42 [Source:HGNC Symbol;Acc:HGNC:28792]
Lrrn3	874.591	-0.27	0.0202	0.175	leucine rich repeat neuronal 3 [Source:HGNC Symbol;Acc:HGNC:17200]
Id4	813.291	0.3	0.0202	0.175	inhibitor of DNA binding 4 [Source:HGNC Symbol;Acc:HGNC:5363]
Dapk1	3323.82	-0.15	0.0202	0.176	death associated protein kinase 1 [Source:HGNC Symbol;Acc:HGNC:2674]
Smc2	143.759	0.34	0.0203	0.176	structural maintenance of chromosomes 2 [Source:HGNC Symbol;Acc:HGNC:14011]
1700015F17Rik	34.3322	0.58	0.0203	0.176
Calhm6	9.38699	1	0.0203	0.176	calcium homeostasis modulator family member 6 [Source:HGNC Symbol;Acc:HGNC:33391]
Lamp2	620.889	0.19	0.0203	0.176	lysosomal associated membrane protein 2 [Source:HGNC Symbol;Acc:HGNC:6501]
Lsm3	199.883	0.29	0.0203	0.176	LSM3 homolog, U6 small nuclear RNA and mRNA degradation associated [Source:HGNC Symbol;Acc:HGNC:17874]
Tab1	190.8	-0.31	0.0204	0.176	TGF-beta activated kinase 1 (MAP3K7) binding protein 1 [Source:HGNC Symbol;Acc:HGNC:18157]
Mrps17	402.254	0.21	0.0204	0.176	mitochondrial ribosomal protein S17 [Source:HGNC Symbol;Acc:HGNC:14047]
Strada	639.54	0.24	0.0204	0.176	STE20 related adaptor alpha [Source:HGNC Symbol;Acc:HGNC:30172]
Tmem198	121.041	-0.43	0.0205	0.177	transmembrane protein 198 [Source:HGNC Symbol;Acc:HGNC:33704]
Rgs2	841.541	-0.32	0.0205	0.177	regulator of G protein signaling 2 [Source:HGNC Symbol;Acc:HGNC:9998]
Nr2f6	102.488	-0.39	0.0205	0.177	nuclear receptor subfamily 2 group F member 6 [Source:HGNC Symbol;Acc:HGNC:7977]
Manbal	326.274	0.25	0.0207	0.178	mannosidase beta like [Source:HGNC Symbol;Acc:HGNC:15799]
Ppp2r2c	1616.11	-0.15	0.0207	0.178	protein phosphatase 2 regulatory subunit Bgamma [Source:HGNC Symbol;Acc:HGNC:9306]
Gm15813	1171.26	-0.27	0.0207	0.178
Gm48940	10.237	1	0.0207	0.178
Lncppara	514.83	-0.25	0.0207	0.178
Pi4ka	3122.13	-0.15	0.0207	0.178	phosphatidylinositol 4-kinase alpha [Source:HGNC Symbol;Acc:HGNC:8983]
Ccdc58	630.08	0.3	0.0207	0.178
Nacc1	194.08	-0.27	0.0208	0.178	nucleus accumbens associated 1 [Source:HGNC Symbol;Acc:HGNC:20967]
Ahsa1	322.975	0.23	0.0208	0.178	activator of HSP90 ATPase activity 1 [Source:HGNC Symbol;Acc:HGNC:1189]
Gm49226	161.806	-0.32	0.0208	0.178
F730043M19Rik	111.915	0.33	0.0208	0.178
Commd2	193.427	0.27	0.0209	0.179	COMM domain containing 2 [Source:HGNC Symbol;Acc:HGNC:24993]
Micu1	1724.97	-0.17	0.0209	0.179	mitochondrial calcium uptake 1 [Source:HGNC Symbol;Acc:HGNC:1530]
Gm47405	53.5808	-0.54	0.0209	0.179
Nufip2	977.237	0.16	0.0209	0.179	nuclear FMR1 interacting protein 2 [Source:HGNC Symbol;Acc:HGNC:17634]
Rbms2	34.5776	-0.68	0.021	0.179	RNA binding motif single stranded interacting protein 2 [Source:HGNC Symbol;Acc:HGNC:9909]
9330111N05Rik	32.5157	0.58	0.021	0.18
Yars	312.85	0.27	0.021	0.18	tyrosyl-tRNA synthetase 1 [Source:HGNC Symbol;Acc:HGNC:12840]
Pifo	784.02	0.23	0.0212	0.181	primary cilia formation [Source:HGNC Symbol;Acc:HGNC:27009]
Cby1	272.895	0.27	0.0211	0.181	chibby family member 1, beta catenin antagonist [Source:HGNC Symbol;Acc:HGNC:1307]
Sdccag8	1341.3	0.16	0.0212	0.181	SHH signaling and ciliogenesis regulator SDCCAG8 [Source:HGNC Symbol;Acc:HGNC:10671]
Castor2	372.023	-0.26	0.0213	0.181	cytosolic arginine sensor for mTORC1 subunit 2 [Source:HGNC Symbol;Acc:HGNC:37073]
Kif28	7.30892	-1.21	0.0213	0.181
Ppp1r8	181.896	-0.28	0.0213	0.181	protein phosphatase 1 regulatory subunit 8 [Source:HGNC Symbol;Acc:HGNC:9296]
Ganab	410.692	0.19	0.0213	0.181	glucosidase II alpha subunit [Source:HGNC Symbol;Acc:HGNC:4138]
Txndc5	196.249	0.27	0.0214	0.182	thioredoxin domain containing 5 [Source:HGNC Symbol;Acc:HGNC:21073]
Hivep1	27.3676	-0.8	0.0214	0.182	HIVEP zinc finger 1 [Source:HGNC Symbol;Acc:HGNC:4920]
4933431E20Rik	224.215	0.26	0.0214	0.182
Ilf3	823.642	-0.16	0.0215	0.182	interleukin enhancer binding factor 3 [Source:HGNC Symbol;Acc:HGNC:6038]
Alas1	338.645	0.2	0.0215	0.182	5'-aminolevulinate synthase 1 [Source:HGNC Symbol;Acc:HGNC:396]
Gm39469	655.542	0.21	0.0215	0.182
Ccnb1	12.3199	-1.23	0.0215	0.182	cyclin B1 [Source:HGNC Symbol;Acc:HGNC:1579]
Anxa13	151.056	-0.37	0.0215	0.182	annexin A13 [Source:HGNC Symbol;Acc:HGNC:536]
Dscaml1	1763.28	-0.34	0.0215	0.182	DS cell adhesion molecule like 1 [Source:HGNC Symbol;Acc:HGNC:14656]
Bcl2l10	13.2202	-0.96	0.0216	0.183	BCL2 like 10 [Source:HGNC Symbol;Acc:HGNC:993]
Herc4	681.133	0.18	0.0216	0.183	HECT and RLD domain containing E3 ubiquitin protein ligase 4 [Source:HGNC Symbol;Acc:HGNC:24521]
Gm12116	40.1799	-0.53	0.0216	0.183
Slc3a2	450.089	0.26	0.0216	0.183	solute carrier family 3 member 2 [Source:HGNC Symbol;Acc:HGNC:11026]
Tmed7	357.025	0.32	0.0217	0.183	transmembrane p24 trafficking protein 7 [Source:HGNC Symbol;Acc:HGNC:24253]
Ndst2	120.649	0.35	0.0217	0.183	N-deacetylase and N-sulfotransferase 2 [Source:HGNC Symbol;Acc:HGNC:7681]
Cept1	614.05	0.19	0.0217	0.183	choline/ethanolamine phosphotransferase 1 [Source:HGNC Symbol;Acc:HGNC:24289]
1700015H07Rik	74.4718	0.43	0.0217	0.183
Adgrf4	18.7628	0.72	0.0217	0.183	adhesion G protein-coupled receptor F4 [Source:HGNC Symbol;Acc:HGNC:19011]
Gm26854	56.2466	-0.66	0.0218	0.183
Vipas39	467.452	0.2	0.0218	0.184	VPS33B interacting protein, apical-basolateral polarity regulator, spe-39 homolog [Source:HGNC Symbol;Acc:HGNC:20347]
Slc36a4	211.996	-0.36	0.0218	0.184	solute carrier family 36 member 4 [Source:HGNC Symbol;Acc:HGNC:19660]
Gm20618	213.281	0.32	0.0218	0.184
Ndufaf4	1119.41	-0.29	0.0219	0.184	NADH:ubiquinone oxidoreductase complex assembly factor 4 [Source:HGNC Symbol;Acc:HGNC:21034]
Gm44167	102.536	-0.39	0.0219	0.184
Primpol	142.002	0.35	0.0219	0.184	primase and DNA directed polymerase [Source:HGNC Symbol;Acc:HGNC:26575]
Terf2	335.468	-0.22	0.0219	0.184	telomeric repeat binding factor 2 [Source:HGNC Symbol;Acc:HGNC:11729]
Lgr4	343.021	0.2	0.022	0.184	leucine rich repeat containing G protein-coupled receptor 4 [Source:HGNC Symbol;Acc:HGNC:13299]
Gin1	497.709	0.24	0.022	0.185	gypsy retrotransposon integrase 1 [Source:HGNC Symbol;Acc:HGNC:25959]
Lmcd1	10.969	-1	0.022	0.185	LIM and cysteine rich domains 1 [Source:HGNC Symbol;Acc:HGNC:6633]
Zfp511	248.699	0.26	0.0221	0.185
Atl3	645.738	0.25	0.022	0.185	atlastin GTPase 3 [Source:HGNC Symbol;Acc:HGNC:24526]
Xrcc6	1034.59	-0.27	0.0221	0.185	X-ray repair cross complementing 6 [Source:HGNC Symbol;Acc:HGNC:4055]
A830092H15Rik	171.11	0.48	0.0221	0.185
Mfap3l	805.74	0.25	0.0222	0.185	microfibril associated protein 3 like [Source:HGNC Symbol;Acc:HGNC:29083]
Trmt10c	109.718	0.34	0.0222	0.185	tRNA methyltransferase 10C, mitochondrial RNase P subunit [Source:HGNC Symbol;Acc:HGNC:26022]
Pced1a	120.975	-0.3	0.0223	0.186	PC-esterase domain containing 1A [Source:HGNC Symbol;Acc:HGNC:16212]
Dnase2a	66.143	0.53	0.0223	0.186
Gtpbp8	283.304	0.21	0.0223	0.186	GTP binding protein 8 (putative) [Source:HGNC Symbol;Acc:HGNC:25007]
Lamb3	63.4306	0.69	0.0224	0.186	laminin subunit beta 3 [Source:HGNC Symbol;Acc:HGNC:6490]
Luzp2	565.528	0.24	0.0223	0.186	leucine zipper protein 2 [Source:HGNC Symbol;Acc:HGNC:23206]
Derl2	212.716	0.26	0.0224	0.186	derlin 2 [Source:HGNC Symbol;Acc:HGNC:17943]
Gm15862	26.2001	-0.67	0.0224	0.186
Thoc3	138.801	0.3	0.0224	0.186	THO complex subunit 3 [Source:HGNC Symbol;Acc:HGNC:19072]
A930028N01Rik	64.0192	-0.52	0.0224	0.186
Gm17231	1631.73	-0.62	0.0224	0.187
Gm48485	54.2128	0.53	0.0225	0.187
Carmil3	220.92	-0.33	0.0225	0.187	capping protein regulator and myosin 1 linker 3 [Source:HGNC Symbol;Acc:HGNC:20272]
Alkbh7	117.75	0.4	0.0225	0.187	alkB homolog 7 [Source:HGNC Symbol;Acc:HGNC:21306]
Rit2	4505.36	0.16	0.0225	0.187	Ras like without CAAX 2 [Source:HGNC Symbol;Acc:HGNC:10017]
B3galt6	60.9451	0.41	0.0226	0.187	beta-1,3-galactosyltransferase 6 [Source:HGNC Symbol;Acc:HGNC:17978]
Disp3	60.107	-0.57	0.0226	0.187	dispatched RND transporter family member 3 [Source:HGNC Symbol;Acc:HGNC:29251]
Gm19265	84.1011	-0.41	0.0226	0.187
Rita1	111.721	-0.34	0.0226	0.187	RBPJ interacting and tubulin associated 1 [Source:HGNC Symbol;Acc:HGNC:25925]
4930522L14Rik	85.1543	0.47	0.0227	0.188
Adora2b	22.5249	0.77	0.0227	0.188	adenosine A2b receptor [Source:HGNC Symbol;Acc:HGNC:264]
4930544I03Rik	17.5914	0.82	0.0227	0.188
Gm5141	227.272	0.31	0.0227	0.188
1810019N24Rik	10.7601	0.95	0.0227	0.188
Hk1	519.817	-0.2	0.0227	0.188	hexokinase 1 [Source:HGNC Symbol;Acc:HGNC:4922]
Slc4a11	127.227	-0.45	0.0229	0.188	solute carrier family 4 member 11 [Source:HGNC Symbol;Acc:HGNC:16438]
Prkag2	1296.57	-0.25	0.0228	0.188	protein kinase AMP-activated non-catalytic subunit gamma 2 [Source:HGNC Symbol;Acc:HGNC:9386]
Gm15860	71.9269	0.46	0.0228	0.188
Gm50115	30.8967	-0.61	0.0228	0.188
Elp4	1424.69	0.22	0.0229	0.189	elongator acetyltransferase complex subunit 4 [Source:HGNC Symbol;Acc:HGNC:1171]
Nipal2	1287.57	0.22	0.023	0.189	NIPA like domain containing 2 [Source:HGNC Symbol;Acc:HGNC:25854]
Brinp1	6899.29	0.18	0.023	0.189	BMP/retinoic acid inducible neural specific 1 [Source:HGNC Symbol;Acc:HGNC:2687]
Gm10649	645.11	0.19	0.023	0.189
Gm10371	16.5503	-0.91	0.0231	0.189
Gm15680	1045.82	0.25	0.0231	0.189
Zfp697	319.327	0.28	0.0232	0.19
Zfp867	91.7046	0.44	0.0232	0.19
D5Ertd579e	1551.79	-0.24	0.0234	0.192
Gm47512	58.7843	0.43	0.0234	0.192
Zfp382	96.0242	-0.39	0.0235	0.192
Coprs	57.2159	0.44	0.0235	0.192	coordinator of PRMT5 and differentiation stimulator [Source:HGNC Symbol;Acc:HGNC:28848]
Gm15283	786.645	-0.27	0.0235	0.192
Dnaic2	8.08799	-1.08	0.0235	0.192
Med4	291.443	0.25	0.0236	0.193	mediator complex subunit 4 [Source:HGNC Symbol;Acc:HGNC:17903]
Tpmt	52.4874	0.45	0.0237	0.193	thiopurine S-methyltransferase [Source:HGNC Symbol;Acc:HGNC:12014]
Ntrk3	9411.7	-0.24	0.0237	0.194	neurotrophic receptor tyrosine kinase 3 [Source:HGNC Symbol;Acc:HGNC:8033]
Lrp8	171.081	0.28	0.0238	0.194	LDL receptor related protein 8 [Source:HGNC Symbol;Acc:HGNC:6700]
Gm20075	30.2177	0.56	0.0237	0.194
Camk1d	5647.73	-0.16	0.0238	0.194	calcium/calmodulin dependent protein kinase ID [Source:HGNC Symbol;Acc:HGNC:19341]
Hilpda	23.7393	0.62	0.0238	0.194	hypoxia inducible lipid droplet associated [Source:HGNC Symbol;Acc:HGNC:28859]
Gabra1	920.871	0.19	0.0238	0.194	gamma-aminobutyric acid type A receptor subunit alpha1 [Source:HGNC Symbol;Acc:HGNC:4075]
Pwwp3b	157.935	0.32	0.0238	0.194	PWWP domain containing 3B [Source:HGNC Symbol;Acc:HGNC:26583]
Chil5	378.212	0.28	0.0239	0.194
Gm26852	27.2757	-0.59	0.0239	0.194
Gle1	459.435	0.31	0.0239	0.195	GLE1 RNA export mediator [Source:HGNC Symbol;Acc:HGNC:4315]
Ubr2	1152.44	-0.18	0.024	0.195	ubiquitin protein ligase E3 component n-recognin 2 [Source:HGNC Symbol;Acc:HGNC:21289]
Ypel2	2615.72	-0.18	0.024	0.195	yippee like 2 [Source:HGNC Symbol;Acc:HGNC:18326]
Rela	122.201	-0.39	0.024	0.195	RELA proto-oncogene, NF-kB subunit [Source:HGNC Symbol;Acc:HGNC:9955]
Itgb3bp	872.944	0.2	0.024	0.195	integrin subunit beta 3 binding protein [Source:HGNC Symbol;Acc:HGNC:6157]
Psmg3	74.5935	0.37	0.0241	0.195	proteasome assembly chaperone 3 [Source:HGNC Symbol;Acc:HGNC:22420]
Siah1a	424.401	0.27	0.0241	0.195
Gm31224	82.7952	-0.52	0.0241	0.195
Fahd1	142.478	0.36	0.0241	0.195	fumarylacetoacetate hydrolase domain containing 1 [Source:HGNC Symbol;Acc:HGNC:14169]
Ankzf1	192.732	-0.26	0.0241	0.195	ankyrin repeat and zinc finger peptidyl tRNA hydrolase 1 [Source:HGNC Symbol;Acc:HGNC:25527]
Ssb	1059.4	0.14	0.0242	0.195	small RNA binding exonuclease protection factor La [Source:HGNC Symbol;Acc:HGNC:11316]
Atp2b2	6889.39	-0.16	0.0242	0.195	ATPase plasma membrane Ca2+ transporting 2 [Source:HGNC Symbol;Acc:HGNC:815]
Psmd13	532.047	0.18	0.0242	0.195	proteasome 26S subunit, non-ATPase 13 [Source:HGNC Symbol;Acc:HGNC:9558]
Bcas3os1	306.502	-0.29	0.0242	0.195
Snhg16	32.3798	0.6	0.0242	0.195	small nucleolar RNA host gene 16 [Source:HGNC Symbol;Acc:HGNC:44352]
Flvcr2	20.0822	-0.69	0.0242	0.195	FLVCR heme transporter 2 [Source:HGNC Symbol;Acc:HGNC:20105]
Taf7	144.256	0.37	0.0242	0.195	TATA-box binding protein associated factor 7 [Source:HGNC Symbol;Acc:HGNC:11541]
[truncated: 14,125 more rows]

## Sheet: eSPN
gene	baseMean	log2FoldChange	pvalue	padj	description
Pabpc4	92.6666	-1.62	9.93e-17	8.98e-13	poly(A) binding protein cytoplasmic 4 [Source:HGNC Symbol;Acc:HGNC:8557]
Clk1	381.065	-0.99	3.13e-15	1.42e-11	CDC like kinase 1 [Source:HGNC Symbol;Acc:HGNC:2068]
Dync1i2	400.367	-0.9	1.54e-14	4.64e-11	dynein cytoplasmic 1 intermediate chain 2 [Source:HGNC Symbol;Acc:HGNC:2964]
Gm16183	66.4271	-1.35	4.94e-12	1.12e-08
Smpd3	389.893	-0.74	8.94e-11	1.62e-07	sphingomyelin phosphodiesterase 3 [Source:HGNC Symbol;Acc:HGNC:14240]
AC149090.1	1040.14	-0.56	2.2e-10	3.32e-07
Brd9	151.332	-0.89	4.36e-09	5.64e-06	bromodomain containing 9 [Source:HGNC Symbol;Acc:HGNC:25818]
Fndc9	160.115	-0.96	6.73e-09	7.62e-06	fibronectin type III domain containing 9 [Source:HGNC Symbol;Acc:HGNC:33547]
Sh2d5	147.073	-0.98	1.49e-08	1.5e-05	SH2 domain containing 5 [Source:HGNC Symbol;Acc:HGNC:28819]
Pcsk2	1973.22	-0.57	2.6e-08	2.35e-05	proprotein convertase subtilisin/kexin type 2 [Source:HGNC Symbol;Acc:HGNC:8744]
Lzts1	205.606	-0.78	4.65e-08	3.83e-05	leucine zipper tumor suppressor 1 [Source:HGNC Symbol;Acc:HGNC:13861]
Prpf4b	467.735	-0.61	5.19e-08	3.91e-05	pre-mRNA processing factor 4B [Source:HGNC Symbol;Acc:HGNC:17346]
Dnase1l3	18.7518	-2.18	6.91e-08	4.47e-05	deoxyribonuclease 1 like 3 [Source:HGNC Symbol;Acc:HGNC:2959]
Nisch	243.876	-0.84	6.88e-08	4.47e-05	nischarin [Source:HGNC Symbol;Acc:HGNC:18006]
Nmt1	114.146	-0.81	9.26e-08	5.58e-05	N-myristoyltransferase 1 [Source:HGNC Symbol;Acc:HGNC:7857]
Ddx5	1242.88	-0.69	1.62e-07	9.19e-05	DEAD-box helicase 5 [Source:HGNC Symbol;Acc:HGNC:2746]
4930415C11Rik	81.9611	-0.95	2.77e-07	0.000147
Abcb10	39.3568	-1.21	3.78e-07	0.00019	ATP binding cassette subfamily B member 10 [Source:HGNC Symbol;Acc:HGNC:41]
Mast3	126.28	-0.76	4.02e-07	0.000192	microtubule associated serine/threonine kinase 3 [Source:HGNC Symbol;Acc:HGNC:19036]
Maml3	264.247	-0.57	7e-07	0.000317	mastermind like transcriptional coactivator 3 [Source:HGNC Symbol;Acc:HGNC:16272]
Slc38a2	128.129	-0.81	1.81e-06	0.000782	solute carrier family 38 member 2 [Source:HGNC Symbol;Acc:HGNC:13448]
mt-Atp8	311.236	-0.67	2.38e-06	0.000981	mitochondrially encoded ATP synthase membrane subunit 8 [Source:HGNC Symbol;Acc:HGNC:7415]
Cpt1c	146.847	-0.72	2.82e-06	0.00111	carnitine palmitoyltransferase 1C [Source:HGNC Symbol;Acc:HGNC:18540]
Cnot3	133.666	-1.55	4.02e-06	0.00152	CCR4-NOT transcription complex subunit 3 [Source:HGNC Symbol;Acc:HGNC:7879]
Malat1	97223.4	-0.62	5.84e-06	0.00211	metastasis associated lung adenocarcinoma transcript 1 [Source:HGNC Symbol;Acc:HGNC:29665]
Rnf121	127.304	-0.67	7.92e-06	0.00256	ring finger protein 121 [Source:HGNC Symbol;Acc:HGNC:21070]
Slc16a11	56.3001	-0.88	7.64e-06	0.00256	solute carrier family 16 member 11 [Source:HGNC Symbol;Acc:HGNC:23093]
Gm20642	251.387	-0.59	7.4e-06	0.00256
Zcchc9	54.4997	-0.87	8.95e-06	0.00279	zinc finger CCHC-type containing 9 [Source:HGNC Symbol;Acc:HGNC:25424]
Nol4l	61.0943	-0.87	9.6e-06	0.0029	nucleolar protein 4 like [Source:HGNC Symbol;Acc:HGNC:16106]
Mcf2l	164.871	-0.59	9.96e-06	0.00291	MCF.2 cell line derived transforming sequence like [Source:HGNC Symbol;Acc:HGNC:14576]
Hectd2os	113.202	-0.68	1.08e-05	0.00307
Snrnp70	658.318	-0.47	1.17e-05	0.00313	small nuclear ribonucleoprotein U1 subunit 70 [Source:HGNC Symbol;Acc:HGNC:11150]
Car10	421.827	-0.51	1.17e-05	0.00313
Gm19461	34.8663	-1.05	1.65e-05	0.00427
Col11a1	174.112	-0.62	1.82e-05	0.00457	collagen type XI alpha 1 chain [Source:HGNC Symbol;Acc:HGNC:2186]
Agrn	95.6853	-0.65	1.87e-05	0.00458	agrin [Source:HGNC Symbol;Acc:HGNC:329]
Pabpc1	71.9194	-0.81	2.89e-05	0.00688	poly(A) binding protein cytoplasmic 1 [Source:HGNC Symbol;Acc:HGNC:8554]
Rph3a	105.229	-0.77	3.11e-05	0.00721	rabphilin 3A [Source:HGNC Symbol;Acc:HGNC:17056]
Xist	3158.5	0.5	3.45e-05	0.00781	X inactive specific transcript [Source:HGNC Symbol;Acc:HGNC:12810]
Brd2	66.2926	-0.82	3.98e-05	0.00878	bromodomain containing 2 [Source:HGNC Symbol;Acc:HGNC:1103]
Pex3	66.7915	-0.77	4.12e-05	0.00887	peroxisomal biogenesis factor 3 [Source:HGNC Symbol;Acc:HGNC:8858]
Gm11417	84.6146	-0.79	4.52e-05	0.00952
Gm15810	313.242	-0.63	4.69e-05	0.00964
Gtdc1	116.537	0.59	4.86e-05	0.00977	glycosyltransferase like domain containing 1 [Source:HGNC Symbol;Acc:HGNC:20887]
Phc1	35.6898	-1.08	5.4e-05	0.0106	polyhomeotic homolog 1 [Source:HGNC Symbol;Acc:HGNC:3182]
Nr4a1	52.5866	-0.81	6.05e-05	0.0117	nuclear receptor subfamily 4 group A member 1 [Source:HGNC Symbol;Acc:HGNC:7980]
Gm47591	96.9586	-0.66	7.83e-05	0.0148
4933423P22Rik	16.8929	-1.39	8.02e-05	0.0148
Oga	184.954	-0.49	8.29e-05	0.015	O-GlcNAcase [Source:HGNC Symbol;Acc:HGNC:7056]
Ap2a2	113.668	-0.6	0.000113	0.02	adaptor related protein complex 2 subunit alpha 2 [Source:HGNC Symbol;Acc:HGNC:562]
Foxj2	42.0581	-0.82	0.000119	0.0208	forkhead box J2 [Source:HGNC Symbol;Acc:HGNC:24818]
Whamm	27.7403	-0.99	0.000129	0.022	WASP homolog associated with actin, golgi membranes and microtubules [Source:HGNC Symbol;Acc:HGNC:30493]
Gm11659	41.5083	-0.9	0.000138	0.0232
Pabpn1	162.693	-0.51	0.000142	0.0234	poly(A) binding protein nuclear 1 [Source:HGNC Symbol;Acc:HGNC:8565]
Gm13052	175.988	-0.52	0.000164	0.0264
A830018L16Rik	336.193	0.42	0.000181	0.0288
Myo18a	137.353	-0.53	0.000185	0.0288	myosin XVIIIA [Source:HGNC Symbol;Acc:HGNC:31104]
Arhgef2	105.333	-0.59	0.000195	0.03	Rho/Rac guanine nucleotide exchange factor 2 [Source:HGNC Symbol;Acc:HGNC:682]
Fkbp5	84.6891	-0.61	0.0002	0.0301	FKBP prolyl isomerase 5 [Source:HGNC Symbol;Acc:HGNC:3721]
Tmem132b	389.523	-0.44	0.000218	0.0318	transmembrane protein 132B [Source:HGNC Symbol;Acc:HGNC:29397]
Snx32	129.169	-0.72	0.000216	0.0318	sorting nexin 32 [Source:HGNC Symbol;Acc:HGNC:26423]
Lingo2	825.427	0.36	0.000225	0.0319	leucine rich repeat and Ig domain containing 2 [Source:HGNC Symbol;Acc:HGNC:21207]
Agrp	53.5704	-0.74	0.000225	0.0319	agouti related neuropeptide [Source:HGNC Symbol;Acc:HGNC:330]
Gm17227	46.2786	-0.85	0.000231	0.0322
4930545L23Rik	205.641	-0.47	0.000246	0.0337
Gm38948	17.0629	-1.33	0.000262	0.0354
Parp1	52.8442	-0.72	0.000285	0.038	poly(ADP-ribose) polymerase 1 [Source:HGNC Symbol;Acc:HGNC:270]
Dalrd3	103.245	-0.6	0.000338	0.0443	DALR anticodon binding domain containing 3 [Source:HGNC Symbol;Acc:HGNC:25536]
Gpr149	310.065	0.44	0.000346	0.0447	G protein-coupled receptor 149 [Source:HGNC Symbol;Acc:HGNC:23627]
0610043K17Rik	38.411	-0.89	0.00036	0.0458
Fam216a	81.3965	-0.59	0.000408	0.0513	family with sequence similarity 216 member A [Source:HGNC Symbol;Acc:HGNC:30180]
Mtrex	69.5131	-0.65	0.000449	0.0557	Mtr4 exosome RNA helicase [Source:HGNC Symbol;Acc:HGNC:18734]
Rpgr	150.086	0.46	0.000477	0.0582	retinitis pigmentosa GTPase regulator [Source:HGNC Symbol;Acc:HGNC:10295]
Tsix	598.412	-0.49	0.000482	0.0582	TSIX transcript, XIST antisense RNA [Source:HGNC Symbol;Acc:HGNC:12377]
Entpd6	47.5905	-0.73	0.000497	0.0584	ectonucleoside triphosphate diphosphohydrolase 6 [Source:HGNC Symbol;Acc:HGNC:3368]
Ahdc1	42.389	-0.75	0.000493	0.0584	AT-hook DNA binding motif containing 1 [Source:HGNC Symbol;Acc:HGNC:25230]
Dusp3	66.0657	-0.66	0.000522	0.0606	dual specificity phosphatase 3 [Source:HGNC Symbol;Acc:HGNC:3069]
Arglu1	639.279	-0.46	0.000538	0.0616	arginine and glutamate rich 1 [Source:HGNC Symbol;Acc:HGNC:25482]
Odc1	46.3113	-0.79	0.000588	0.0657	ornithine decarboxylase 1 [Source:HGNC Symbol;Acc:HGNC:8109]
Zdhhc14	403.012	-0.44	0.000588	0.0657	zinc finger DHHC-type palmitoyltransferase 14 [Source:HGNC Symbol;Acc:HGNC:20341]
Gm49179	31.9342	-0.85	0.000602	0.0665
Cntnap5b	190.39	0.44	0.000642	0.07
Wdr61	45.7695	-0.76	0.000676	0.0728	SKI8 subunit of superkiller complex [Source:HGNC Symbol;Acc:HGNC:30300]
Cdk5r2	37.2561	-0.95	0.000685	0.0729	cyclin dependent kinase 5 regulatory subunit 2 [Source:HGNC Symbol;Acc:HGNC:1776]
Ypel1	24.8813	-0.94	0.000696	0.0732	yippee like 1 [Source:HGNC Symbol;Acc:HGNC:12845]
Acyp2	102.002	0.5	0.000721	0.075	acylphosphatase 2 [Source:HGNC Symbol;Acc:HGNC:180]
Nrxn2	158.344	-0.45	0.000799	0.0822	neurexin 2 [Source:HGNC Symbol;Acc:HGNC:8009]
Prr16	161.999	0.46	0.00081	0.0824	proline rich 16 [Source:HGNC Symbol;Acc:HGNC:29654]
Gm49961	79.7425	-0.62	0.000828	0.0833
Gabarapl1	126.735	-0.64	0.00089	0.0885	GABA type A receptor associated protein like 1 [Source:HGNC Symbol;Acc:HGNC:4068]
Gm10629	38.7811	-0.77	0.00092	0.0886
Chd3	216.566	-0.43	0.000906	0.0886	chromodomain helicase DNA binding protein 3 [Source:HGNC Symbol;Acc:HGNC:1918]
Dlk2	79.051	-0.54	0.000911	0.0886	delta like non-canonical Notch ligand 2 [Source:HGNC Symbol;Acc:HGNC:21113]
Cacna1a	473.803	-0.43	0.000937	0.0893	calcium voltage-gated channel subunit alpha1 A [Source:HGNC Symbol;Acc:HGNC:1388]
Mmp16	374.593	0.4	0.000953	0.0898	matrix metallopeptidase 16 [Source:HGNC Symbol;Acc:HGNC:7162]
Lrrc40	74.1332	-0.62	0.000989	0.0913	leucine rich repeat containing 40 [Source:HGNC Symbol;Acc:HGNC:26004]
Mei4	76.4442	0.62	0.000981	0.0913	meiotic double-stranded break formation protein 4 [Source:HGNC Symbol;Acc:HGNC:43638]
Msantd4	26.7324	-0.88	0.00102	0.0927	Myb/SANT DNA binding domain containing 4 with coiled-coils [Source:HGNC Symbol;Acc:HGNC:29383]
Btg1	47.9694	-0.71	0.00103	0.0927	BTG anti-proliferation factor 1 [Source:HGNC Symbol;Acc:HGNC:1130]
Msra	613.387	-0.31	0.00103	0.0927	methionine sulfoxide reductase A [Source:HGNC Symbol;Acc:HGNC:7377]
Hrh3	82.5556	-0.73	0.00104	0.0927	histamine receptor H3 [Source:HGNC Symbol;Acc:HGNC:5184]
Tmem243	137.19	-0.51	0.00108	0.0953	transmembrane protein 243 [Source:HGNC Symbol;Acc:HGNC:21707]
Slco3a1	209.832	-0.43	0.00113	0.0982	solute carrier organic anion transporter family member 3A1 [Source:HGNC Symbol;Acc:HGNC:10952]
Gm15489	21.4482	-0.96	0.00114	0.0983
2610316D01Rik	69.4682	0.59	0.00116	0.0986
Unc13a	126.036	-0.49	0.00118	0.0986	unc-13 homolog A [Source:HGNC Symbol;Acc:HGNC:23150]
Abhd17a	61.316	-0.68	0.00117	0.0986	abhydrolase domain containing 17A, depalmitoylase [Source:HGNC Symbol;Acc:HGNC:28756]
Sh3pxd2a	85.5951	-0.53	0.00119	0.0988	SH3 and PX domains 2A [Source:HGNC Symbol;Acc:HGNC:23664]
Eps8l1	19.1329	-1.05	0.00125	0.103	EPS8 like 1 [Source:HGNC Symbol;Acc:HGNC:21295]
Txndc11	84.3995	-0.52	0.00126	0.103	thioredoxin domain containing 11 [Source:HGNC Symbol;Acc:HGNC:28030]
D130017N08Rik	25.4999	-0.88	0.00129	0.104
Pfkfb3	43.9646	-0.77	0.00135	0.108	6-phosphofructo-2-kinase/fructose-2,6-biphosphatase 3 [Source:HGNC Symbol;Acc:HGNC:8874]
Gm16105	46.462	-0.76	0.00136	0.108
Gm15594	62.846	-0.61	0.00166	0.126
Ino80b	21.6013	-0.95	0.00163	0.126	INO80 complex subunit B [Source:HGNC Symbol;Acc:HGNC:13324]
E530011L22Rik	43.377	-0.71	0.00167	0.126
Arc	28.0332	-0.85	0.00167	0.126	activity regulated cytoskeleton associated protein [Source:HGNC Symbol;Acc:HGNC:648]
4933424G05Rik	243.245	-0.48	0.0016	0.126
Tle4	461.299	-0.44	0.00162	0.126	TLE family member 4, transcriptional corepressor [Source:HGNC Symbol;Acc:HGNC:11840]
Serbp1	169.153	-0.49	0.00175	0.131	SERPINE1 mRNA binding protein 1 [Source:HGNC Symbol;Acc:HGNC:17860]
Ascc2	78.6984	-0.61	0.00179	0.133	activating signal cointegrator 1 complex subunit 2 [Source:HGNC Symbol;Acc:HGNC:24103]
Riok2	51.2066	0.61	0.00182	0.134	RIO kinase 2 [Source:HGNC Symbol;Acc:HGNC:18999]
Pycard	24.9458	-0.88	0.0019	0.139	PYD and CARD domain containing [Source:HGNC Symbol;Acc:HGNC:16608]
Gm50232	26.1804	-0.86	0.002	0.145
Gm4128	98.695	-0.61	0.00205	0.146
Tigd2	88.6949	0.68	0.00207	0.146	tigger transposable element derived 2 [Source:HGNC Symbol;Acc:HGNC:18333]
Acox1	96.0806	-0.54	0.00205	0.146	acyl-CoA oxidase 1 [Source:HGNC Symbol;Acc:HGNC:119]
Sntg1	964.621	0.28	0.00212	0.146	syntrophin gamma 1 [Source:HGNC Symbol;Acc:HGNC:13740]
Ints3	55.2419	-0.62	0.00214	0.146	integrator complex subunit 3 [Source:HGNC Symbol;Acc:HGNC:26153]
Bsn	198.264	-0.39	0.00217	0.146	bassoon presynaptic cytomatrix protein [Source:HGNC Symbol;Acc:HGNC:1117]
Atxn1	1313.97	-0.26	0.00215	0.146	ataxin 1 [Source:HGNC Symbol;Acc:HGNC:10548]
1600019K03Rik	25.0231	-0.95	0.00218	0.146
Esrra	39.8758	-0.66	0.00216	0.146	estrogen related receptor alpha [Source:HGNC Symbol;Acc:HGNC:3471]
Las1l	102.326	-0.48	0.00218	0.146	LAS1 like ribosome biogenesis factor [Source:HGNC Symbol;Acc:HGNC:25726]
Lars2	111.669	-0.44	0.00221	0.147	leucyl-tRNA synthetase 2, mitochondrial [Source:HGNC Symbol;Acc:HGNC:17095]
Supt5	74.35	-0.56	0.00226	0.148
Nfkb2	55.2303	-1.23	0.00226	0.148	nuclear factor kappa B subunit 2 [Source:HGNC Symbol;Acc:HGNC:7795]
Fbxl2	132.003	-0.46	0.00229	0.149	F-box and leucine rich repeat protein 2 [Source:HGNC Symbol;Acc:HGNC:13598]
Stum	103.627	-0.47	0.00242	0.157	stum, mechanosensory transduction mediator homolog [Source:HGNC Symbol;Acc:HGNC:30491]
Epn1	85.281	-0.49	0.00259	0.165	epsin 1 [Source:HGNC Symbol;Acc:HGNC:21604]
Knop1	51.0345	-0.67	0.00258	0.165	lysine rich nucleolar protein 1 [Source:HGNC Symbol;Acc:HGNC:34404]
Slc11a2	40.3381	-0.65	0.00263	0.166	solute carrier family 11 member 2 [Source:HGNC Symbol;Acc:HGNC:10908]
Tmem167	129.135	0.44	0.00269	0.169
Ccdc34	67.2562	0.52	0.00276	0.172	coiled-coil domain containing 34 [Source:HGNC Symbol;Acc:HGNC:25079]
Gm29587	39.3286	-0.7	0.00282	0.174
Pvt1	36.422	0.69	0.00283	0.174	Pvt1 oncogene [Source:HGNC Symbol;Acc:HGNC:9709]
Otulin	107.015	-0.49	0.00291	0.177	OTU deubiquitinase with linear linkage specificity [Source:HGNC Symbol;Acc:HGNC:25118]
E4f1	40.5055	-0.7	0.0029	0.177	E4F transcription factor 1 [Source:HGNC Symbol;Acc:HGNC:3121]
Samd5	63.49	0.61	0.00296	0.178	sterile alpha motif domain containing 5 [Source:HGNC Symbol;Acc:HGNC:21180]
Per1	46.3745	-0.65	0.00297	0.178	period circadian regulator 1 [Source:HGNC Symbol;Acc:HGNC:8845]
Gm10848	246.759	-0.41	0.003	0.178
Cdk14	183.746	0.38	0.00302	0.179	cyclin dependent kinase 14 [Source:HGNC Symbol;Acc:HGNC:8883]
Med24	60.6123	-0.56	0.00309	0.181	mediator complex subunit 24 [Source:HGNC Symbol;Acc:HGNC:22963]
Kcnip3	108.069	-0.43	0.00311	0.182	potassium voltage-gated channel interacting protein 3 [Source:HGNC Symbol;Acc:HGNC:15523]
Dpy19l3	43.1196	-0.66	0.00319	0.185	dpy-19 like C-mannosyltransferase 3 [Source:HGNC Symbol;Acc:HGNC:27120]
Fyco1	93.0743	-0.52	0.00321	0.185	FYVE and coiled-coil domain autophagy adaptor 1 [Source:HGNC Symbol;Acc:HGNC:14673]
Nbr1	104.142	-0.45	0.00325	0.185	NBR1 autophagy cargo receptor [Source:HGNC Symbol;Acc:HGNC:6746]
Cpeb3	357.436	-0.35	0.00324	0.185	cytoplasmic polyadenylation element binding protein 3 [Source:HGNC Symbol;Acc:HGNC:21746]
Stard5	48.7645	0.69	0.00328	0.185	StAR related lipid transfer domain containing 5 [Source:HGNC Symbol;Acc:HGNC:18065]
Cttn	40.0516	-0.65	0.00332	0.186	cortactin [Source:HGNC Symbol;Acc:HGNC:3338]
Agap2	140.99	-0.41	0.00331	0.186	ArfGAP with GTPase domain, ankyrin repeat and PH domain 2 [Source:HGNC Symbol;Acc:HGNC:16921]
Txlna	36.2807	-0.69	0.00343	0.19	taxilin alpha [Source:HGNC Symbol;Acc:HGNC:30685]
Ttyh1	191.373	-0.37	0.00342	0.19	tweety family member 1 [Source:HGNC Symbol;Acc:HGNC:13476]
Enc1	70.7357	-0.54	0.00359	0.197	ectodermal-neural cortex 1 [Source:HGNC Symbol;Acc:HGNC:3345]
Chpf2	55.6211	-0.58	0.00364	0.198	chondroitin polymerizing factor 2 [Source:HGNC Symbol;Acc:HGNC:29270]
Gm42439	232.512	-0.41	0.00368	0.198
Gm48678	196.813	-0.45	0.00367	0.198
Ndfip1	359.318	0.29	0.00369	0.198	Nedd4 family interacting protein 1 [Source:HGNC Symbol;Acc:HGNC:17592]
Upp2	331.375	0.31	0.00376	0.198	uridine phosphorylase 2 [Source:HGNC Symbol;Acc:HGNC:23061]
Hdgf	78.5499	-0.53	0.00385	0.198	heparin binding growth factor [Source:HGNC Symbol;Acc:HGNC:4856]
6530403H02Rik	579.548	0.3	0.00379	0.198
Ccdc51	17.0629	0.99	0.0039	0.198	coiled-coil domain containing 51 [Source:HGNC Symbol;Acc:HGNC:25714]
Sar1b	87.7613	0.48	0.0038	0.198	secretion associated Ras related GTPase 1B [Source:HGNC Symbol;Acc:HGNC:10535]
BC003965	31.3474	0.74	0.00381	0.198
Gm42418	2695.5	-0.3	0.00389	0.198
Egr1	96.0833	-0.6	0.00387	0.198	early growth response 1 [Source:HGNC Symbol;Acc:HGNC:3238]
Gria3	815.533	-0.26	0.00373	0.198	glutamate ionotropic receptor AMPA type subunit 3 [Source:HGNC Symbol;Acc:HGNC:4573]
Dpm2	42.765	0.67	0.00397	0.2	dolichyl-phosphate mannosyltransferase subunit 2, regulatory [Source:HGNC Symbol;Acc:HGNC:3006]
Dvl3	35.0681	-0.68	0.00397	0.2	dishevelled segment polarity protein 3 [Source:HGNC Symbol;Acc:HGNC:3087]
Kcnd3	148.765	-0.43	0.00405	0.202	potassium voltage-gated channel subfamily D member 3 [Source:HGNC Symbol;Acc:HGNC:6239]
Otof	271.633	-0.46	0.00409	0.203	otoferlin [Source:HGNC Symbol;Acc:HGNC:8515]
Lrrc45	42.5581	-0.63	0.00421	0.208	leucine rich repeat containing 45 [Source:HGNC Symbol;Acc:HGNC:28302]
Snrpn	232.984	0.34	0.00429	0.209	small nuclear ribonucleoprotein polypeptide N [Source:HGNC Symbol;Acc:HGNC:11164]
Pde1b	305.597	-0.32	0.00428	0.209	phosphodiesterase 1B [Source:HGNC Symbol;Acc:HGNC:8775]
Gm15564	40.4452	-0.73	0.00431	0.209
Gm26672	108.574	-0.46	0.00426	0.209
Gm15155	260.724	0.33	0.00436	0.21
Mpc2	109.341	0.43	0.00438	0.21	mitochondrial pyruvate carrier 2 [Source:HGNC Symbol;Acc:HGNC:24515]
Mxd4	41.502	-0.66	0.00446	0.21	MAX dimerization protein 4 [Source:HGNC Symbol;Acc:HGNC:13906]
AI593442	134.636	0.44	0.00446	0.21
Man2c1os	46.5918	-0.65	0.00449	0.21
Ap2b1	199.267	-0.36	0.00446	0.21	adaptor related protein complex 2 subunit beta 1 [Source:HGNC Symbol;Acc:HGNC:563]
Ptgis	24.7887	-0.79	0.00456	0.212	prostaglandin I2 synthase [Source:HGNC Symbol;Acc:HGNC:9603]
Cntn3	274.37	0.35	0.00454	0.212	contactin 3 [Source:HGNC Symbol;Acc:HGNC:2173]
Tjap1	40.7573	-0.65	0.00459	0.212	tight junction associated protein 1 [Source:HGNC Symbol;Acc:HGNC:17949]
Safb	96.9597	-0.5	0.00465	0.214	scaffold attachment factor B [Source:HGNC Symbol;Acc:HGNC:10520]
Dnajb5	26.8261	-0.79	0.00475	0.217	DnaJ heat shock protein family (Hsp40) member B5 [Source:HGNC Symbol;Acc:HGNC:14887]
Cdh7	49.819	0.6	0.00483	0.218	cadherin 7 [Source:HGNC Symbol;Acc:HGNC:1766]
Trnau1ap	69.1953	-0.54	0.00479	0.218	tRNA selenocysteine 1 associated protein 1 [Source:HGNC Symbol;Acc:HGNC:30813]
Pdap1	57.0052	-0.55	0.00484	0.218	PDGFA associated protein 1 [Source:HGNC Symbol;Acc:HGNC:14634]
Uevld	21.5464	0.84	0.0049	0.218	UEV and lactate/malate dehyrogenase domains [Source:HGNC Symbol;Acc:HGNC:30866]
Ccdc15	23.6498	0.77	0.00492	0.218	coiled-coil domain containing 15 [Source:HGNC Symbol;Acc:HGNC:25798]
Trib2	39.4282	-0.62	0.00492	0.218	tribbles pseudokinase 2 [Source:HGNC Symbol;Acc:HGNC:30809]
Hpcal4	81.4667	-0.6	0.00495	0.218	hippocalcin like 4 [Source:HGNC Symbol;Acc:HGNC:18212]
Sema3a	165.957	0.46	0.005	0.22	semaphorin 3A [Source:HGNC Symbol;Acc:HGNC:10723]
Pds5a	114.612	-0.4	0.00502	0.22	PDS5 cohesin associated factor A [Source:HGNC Symbol;Acc:HGNC:29088]
Fgfr1	102.904	-0.44	0.00506	0.22	fibroblast growth factor receptor 1 [Source:HGNC Symbol;Acc:HGNC:3688]
Aamp	41.0128	-0.65	0.0052	0.222	angio associated migratory cell protein [Source:HGNC Symbol;Acc:HGNC:18]
Iqce	51.6837	-0.59	0.00519	0.222	IQ motif containing E [Source:HGNC Symbol;Acc:HGNC:29171]
Osbpl3	94.5725	-0.5	0.00519	0.222	oxysterol binding protein like 3 [Source:HGNC Symbol;Acc:HGNC:16370]
Timm44	117.374	-0.46	0.00521	0.222	translocase of inner mitochondrial membrane 44 [Source:HGNC Symbol;Acc:HGNC:17316]
Bptf	189.654	-0.34	0.0053	0.225	bromodomain PHD finger transcription factor [Source:HGNC Symbol;Acc:HGNC:3581]
Ap4m1	38.2948	-0.65	0.00538	0.228	adaptor related protein complex 4 subunit mu 1 [Source:HGNC Symbol;Acc:HGNC:574]
Traip	38.7547	-0.65	0.00541	0.228	TRAF interacting protein [Source:HGNC Symbol;Acc:HGNC:30764]
Gulp1	41.6902	0.64	0.00549	0.23	GULP PTB domain containing engulfment adaptor 1 [Source:HGNC Symbol;Acc:HGNC:18649]
Nmt2	122.17	-0.39	0.00555	0.231	N-myristoyltransferase 2 [Source:HGNC Symbol;Acc:HGNC:7858]
Dlgap3	170.348	-0.38	0.00559	0.231	DLG associated protein 3 [Source:HGNC Symbol;Acc:HGNC:30368]
Pdcd11	31.3803	-0.69	0.00558	0.231	programmed cell death 11 [Source:HGNC Symbol;Acc:HGNC:13408]
Nit1	74.1993	-0.47	0.0058	0.239	nitrilase 1 [Source:HGNC Symbol;Acc:HGNC:7828]
March4	117.281	-0.42	0.00592	0.239
Sf3b5	37.6994	0.72	0.00591	0.239	splicing factor 3b subunit 5 [Source:HGNC Symbol;Acc:HGNC:21083]
Aarsd1	74.2855	0.47	0.00588	0.239	PTGES3L-AARSD1 readthrough [Source:HGNC Symbol;Acc:HGNC:43946]
Gm50152	17.7571	-0.88	0.00589	0.239
Psenen	63.348	0.64	0.006	0.241	presenilin enhancer, gamma-secretase subunit [Source:HGNC Symbol;Acc:HGNC:30100]
Gm15834	29.5535	-0.72	0.00607	0.243
Gm36198	38.8194	-0.63	0.00609	0.243
Kcnb2	130.435	0.37	0.00645	0.254	potassium voltage-gated channel subfamily B member 2 [Source:HGNC Symbol;Acc:HGNC:6232]
Cdc7	40.9716	-0.6	0.00644	0.254	cell division cycle 7 [Source:HGNC Symbol;Acc:HGNC:1745]
Srp68	31.942	-0.67	0.00643	0.254	signal recognition particle 68 [Source:HGNC Symbol;Acc:HGNC:11302]
Nme7	255.948	-0.37	0.00653	0.254	NME/NM23 family member 7 [Source:HGNC Symbol;Acc:HGNC:20461]
Gm9929	19.0552	0.83	0.00655	0.254
Leng9	41.8794	-0.63	0.00654	0.254	leukocyte receptor cluster member 9 [Source:HGNC Symbol;Acc:HGNC:16306]
Pgap2	30.0941	0.71	0.00656	0.254	post-GPI attachment to proteins 2 [Source:HGNC Symbol;Acc:HGNC:17893]
Snrnp27	75.2459	-0.53	0.00688	0.265	small nuclear ribonucleoprotein U4/U6.U5 subunit 27 [Source:HGNC Symbol;Acc:HGNC:30240]
Lrfn5	472.816	0.29	0.00698	0.268	leucine rich repeat and fibronectin type III domain containing 5 [Source:HGNC Symbol;Acc:HGNC:20360]
Ccny	198.201	0.36	0.00701	0.268	cyclin Y [Source:HGNC Symbol;Acc:HGNC:23354]
Mrpl41	63.1399	0.56	0.00709	0.269	mitochondrial ribosomal protein L41 [Source:HGNC Symbol;Acc:HGNC:14492]
Atp6v0b	531.886	0.3	0.00709	0.269	ATPase H+ transporting V0 subunit b [Source:HGNC Symbol;Acc:HGNC:861]
Galnt13	1193.87	0.27	0.00716	0.27	polypeptide N-acetylgalactosaminyltransferase 13 [Source:HGNC Symbol;Acc:HGNC:23242]
Cntfr	44.9694	-0.57	0.00724	0.271	ciliary neurotrophic factor receptor [Source:HGNC Symbol;Acc:HGNC:2170]
Myrip	31.7866	-0.66	0.00721	0.271	myosin VIIA and Rab interacting protein [Source:HGNC Symbol;Acc:HGNC:19156]
Metap2	124.379	-0.38	0.00737	0.273	methionyl aminopeptidase 2 [Source:HGNC Symbol;Acc:HGNC:16672]
Ndfip2	132.744	0.4	0.00735	0.273	Nedd4 family interacting protein 2 [Source:HGNC Symbol;Acc:HGNC:18537]
Commd4	35.1187	0.65	0.00749	0.276	COMM domain containing 4 [Source:HGNC Symbol;Acc:HGNC:26027]
Pwwp3a	22.0982	-0.77	0.00747	0.276	PWWP domain containing 3A, DNA repair factor [Source:HGNC Symbol;Acc:HGNC:29641]
Mitd1	23.9245	-0.75	0.00761	0.276	microtubule interacting and trafficking domain containing 1 [Source:HGNC Symbol;Acc:HGNC:25207]
Slc16a4	48.0862	-0.57	0.00755	0.276	solute carrier family 16 member 4 [Source:HGNC Symbol;Acc:HGNC:10925]
Matk	146.248	0.37	0.00759	0.276	megakaryocyte-associated tyrosine kinase [Source:HGNC Symbol;Acc:HGNC:6906]
Epb41l1	233.208	-0.35	0.00766	0.277	erythrocyte membrane protein band 4.1 like 1 [Source:HGNC Symbol;Acc:HGNC:3378]
Ensa	104.83	-0.4	0.00779	0.28	endosulfine alpha [Source:HGNC Symbol;Acc:HGNC:3360]
Mpc1	157.275	0.38	0.00777	0.28	mitochondrial pyruvate carrier 1 [Source:HGNC Symbol;Acc:HGNC:21606]
Gm12709	106.059	-0.44	0.00784	0.28
Zfp934	49.4916	0.53	0.00789	0.281
Psmc3	69.4423	-0.49	0.0081	0.287	proteasome 26S subunit, ATPase 3 [Source:HGNC Symbol;Acc:HGNC:9549]
Gdpd5	90.819	-0.44	0.00816	0.287	glycerophosphodiester phosphodiesterase domain containing 5 [Source:HGNC Symbol;Acc:HGNC:28804]
Alk	893.121	-0.32	0.00816	0.287	ALK receptor tyrosine kinase [Source:HGNC Symbol;Acc:HGNC:427]
Grip1os2	77.9391	-0.54	0.00822	0.288
Grm3	432.579	0.27	0.00837	0.291	glutamate metabotropic receptor 3 [Source:HGNC Symbol;Acc:HGNC:4595]
Mlst8	22.5468	-0.83	0.00836	0.291	MTOR associated protein, LST8 homolog [Source:HGNC Symbol;Acc:HGNC:24825]
Gm16054	35.6371	-0.67	0.00846	0.293
Krba1	59.1706	-0.5	0.00849	0.293	KRAB-A domain containing 1 [Source:HGNC Symbol;Acc:HGNC:22228]
Tmod1	177.459	-0.33	0.00878	0.301	tropomodulin 1 [Source:HGNC Symbol;Acc:HGNC:11871]
Tmem63b	87.4005	-0.42	0.00876	0.301	transmembrane protein 63B [Source:HGNC Symbol;Acc:HGNC:17735]
Vwc2l	374.865	0.35	0.00885	0.301	von Willebrand factor C domain containing 2 like [Source:HGNC Symbol;Acc:HGNC:37203]
Sorl1	244.706	-0.3	0.00883	0.301	sortilin related receptor 1 [Source:HGNC Symbol;Acc:HGNC:11185]
Psmc1	73.7839	-0.45	0.00899	0.302	proteasome 26S subunit, ATPase 1 [Source:HGNC Symbol;Acc:HGNC:9547]
Klf10	34.1289	-0.64	0.00898	0.302	KLF transcription factor 10 [Source:HGNC Symbol;Acc:HGNC:11810]
Esco1	89.0354	0.46	0.00897	0.302	establishment of sister chromatid cohesion N-acetyltransferase 1 [Source:HGNC Symbol;Acc:HGNC:24645]
Nnat	129.346	-0.46	0.00904	0.303	neuronatin [Source:HGNC Symbol;Acc:HGNC:7860]
Gtpbp2	40.4415	-0.61	0.00906	0.303	GTP binding protein 2 [Source:HGNC Symbol;Acc:HGNC:4670]
Etv5	50.2129	-0.65	0.00916	0.305	ETS variant transcription factor 5 [Source:HGNC Symbol;Acc:HGNC:3494]
A330008L17Rik	76.4125	0.44	0.00921	0.305
Naaladl2	167.894	0.34	0.00937	0.308	N-acetylated alpha-linked acidic dipeptidase like 2 [Source:HGNC Symbol;Acc:HGNC:23219]
Mrps17	36.9088	0.59	0.00938	0.308	mitochondrial ribosomal protein S17 [Source:HGNC Symbol;Acc:HGNC:14047]
Tmlhe	40.9215	0.58	0.00934	0.308	trimethyllysine hydroxylase, epsilon [Source:HGNC Symbol;Acc:HGNC:18308]
Scaper	203.056	0.32	0.00945	0.308	S-phase cyclin A associated protein in the ER [Source:HGNC Symbol;Acc:HGNC:13081]
Mrpl43	27.2281	0.66	0.00947	0.308	mitochondrial ribosomal protein L43 [Source:HGNC Symbol;Acc:HGNC:14517]
Nsun5	17.9851	-0.83	0.00967	0.311	NOP2/Sun RNA methyltransferase 5 [Source:HGNC Symbol;Acc:HGNC:16385]
Fgfr2	429.635	-0.28	0.00962	0.311	fibroblast growth factor receptor 2 [Source:HGNC Symbol;Acc:HGNC:3689]
Zc3h7b	58.042	-0.49	0.00969	0.311	zinc finger CCCH-type containing 7B [Source:HGNC Symbol;Acc:HGNC:30869]
Rbm3	64.9604	0.51	0.00965	0.311	RNA binding motif protein 3 [Source:HGNC Symbol;Acc:HGNC:9900]
Sez6	236.326	-0.29	0.00985	0.315	seizure related 6 homolog [Source:HGNC Symbol;Acc:HGNC:15955]
Rgp1	16.5089	-0.87	0.00991	0.316	RGP1 homolog, RAB6A GEF complex partner 1 [Source:HGNC Symbol;Acc:HGNC:21965]
Gm13269	251.676	-0.31	0.01	0.318
Slc25a11	29.7664	0.68	0.0101	0.32	solute carrier family 25 member 11 [Source:HGNC Symbol;Acc:HGNC:10981]
Prelid3a	131.402	0.42	0.0103	0.325	PRELI domain containing 3A [Source:HGNC Symbol;Acc:HGNC:24639]
Vgf	104.625	-0.52	0.0105	0.328	VGF nerve growth factor inducible [Source:HGNC Symbol;Acc:HGNC:12684]
Stxbp2	34.7118	-0.63	0.0105	0.328	syntaxin binding protein 2 [Source:HGNC Symbol;Acc:HGNC:11445]
Phf12	130.097	-0.35	0.0105	0.328	PHD finger protein 12 [Source:HGNC Symbol;Acc:HGNC:20816]
Pigp	49.5031	0.53	0.0105	0.328	phosphatidylinositol glycan anchor biosynthesis class P [Source:HGNC Symbol;Acc:HGNC:3046]
Cdh18	1086.37	0.26	0.0107	0.331	cadherin 18 [Source:HGNC Symbol;Acc:HGNC:1757]
Rnf25	49.1971	0.53	0.0117	0.337	ring finger protein 25 [Source:HGNC Symbol;Acc:HGNC:14662]
Upf2	179.565	-0.33	0.0113	0.337	UPF2 regulator of nonsense mediated mRNA decay [Source:HGNC Symbol;Acc:HGNC:17854]
Lgr4	56.1526	0.47	0.0114	0.337	leucine rich repeat containing G protein-coupled receptor 4 [Source:HGNC Symbol;Acc:HGNC:13299]
Acp6	32.406	-0.62	0.0121	0.337	acid phosphatase 6, lysophosphatidic [Source:HGNC Symbol;Acc:HGNC:29609]
Gm26691	224.024	0.31	0.011	0.337
Lmo4	198.09	-0.33	0.0113	0.337	LIM domain only 4 [Source:HGNC Symbol;Acc:HGNC:6644]
Lyrm2	33.4608	0.61	0.0112	0.337	LYR motif containing 2 [Source:HGNC Symbol;Acc:HGNC:25229]
Dctn3	66.8759	0.5	0.0117	0.337	dynactin subunit 3 [Source:HGNC Symbol;Acc:HGNC:2713]
Stx17	34.5157	0.58	0.0118	0.337	syntaxin 17 [Source:HGNC Symbol;Acc:HGNC:11432]
Tmem165	52.562	0.49	0.012	0.337	transmembrane protein 165 [Source:HGNC Symbol;Acc:HGNC:30760]
Atxn2	179.947	-0.32	0.0114	0.337	ataxin 2 [Source:HGNC Symbol;Acc:HGNC:10555]
Eif3b	28.8651	-0.68	0.0117	0.337	eukaryotic translation initiation factor 3 subunit B [Source:HGNC Symbol;Acc:HGNC:3280]
Gm43915	30.0906	-0.67	0.012	0.337
Rabep2	18.2232	-0.83	0.0113	0.337	rabaptin, RAB GTPase binding effector protein 2 [Source:HGNC Symbol;Acc:HGNC:24817]
Caly	217.197	0.38	0.0121	0.337	calcyon neuron specific vesicular protein [Source:HGNC Symbol;Acc:HGNC:17938]
Sf3b3	74.7382	0.51	0.012	0.337	splicing factor 3b subunit 3 [Source:HGNC Symbol;Acc:HGNC:10770]
Zfp445	168.229	-0.33	0.0113	0.337
Ttc8	69.8926	0.47	0.0118	0.337	tetratricopeptide repeat domain 8 [Source:HGNC Symbol;Acc:HGNC:20087]
Rapgef5	185.883	0.33	0.0121	0.337	Rap guanine nucleotide exchange factor 5 [Source:HGNC Symbol;Acc:HGNC:16862]
Sema4d	48.6858	-0.53	0.0121	0.337	semaphorin 4D [Source:HGNC Symbol;Acc:HGNC:10732]
Dach1	303.918	0.34	0.0117	0.337	dachshund family transcription factor 1 [Source:HGNC Symbol;Acc:HGNC:2663]
Gpr180	47.8508	-0.56	0.0111	0.337	G protein-coupled receptor 180 [Source:HGNC Symbol;Acc:HGNC:28899]
Oxr1	356.936	-0.29	0.0117	0.337	oxidation resistance 1 [Source:HGNC Symbol;Acc:HGNC:15822]
Cacng2	90.9293	-0.41	0.0114	0.337	calcium voltage-gated channel auxiliary subunit gamma 2 [Source:HGNC Symbol;Acc:HGNC:1406]
Grin2a	1805.25	-0.24	0.0117	0.337	glutamate ionotropic receptor NMDA type subunit 2A [Source:HGNC Symbol;Acc:HGNC:4585]
Tmem191c	211.549	0.32	0.0118	0.337	transmembrane protein 191C [Source:HGNC Symbol;Acc:HGNC:33601]
Rps6ka2	166.607	-0.48	0.0112	0.337	ribosomal protein S6 kinase A2 [Source:HGNC Symbol;Acc:HGNC:10431]
Zfp523	59.6365	-0.48	0.0111	0.337
Rpp21	42.1923	0.59	0.0119	0.337	ribonuclease P/MRP subunit p21 [Source:HGNC Symbol;Acc:HGNC:21300]
Mpnd	27.0644	-0.67	0.0117	0.337	MPN domain containing [Source:HGNC Symbol;Acc:HGNC:25934]
Dnajc18	78.9239	-0.41	0.0118	0.337	DnaJ heat shock protein family (Hsp40) member C18 [Source:HGNC Symbol;Acc:HGNC:28429]
Atl3	62.2979	0.48	0.0121	0.337	atlastin GTPase 3 [Source:HGNC Symbol;Acc:HGNC:24526]
Frmpd4	1158.13	0.22	0.0112	0.337	FERM and PDZ domain containing 4 [Source:HGNC Symbol;Acc:HGNC:29007]
Ufc1	39.0841	0.58	0.0122	0.339	ubiquitin-fold modifier conjugating enzyme 1 [Source:HGNC Symbol;Acc:HGNC:26941]
Mthfs	128.527	0.35	0.0124	0.341	methenyltetrahydrofolate synthetase [Source:HGNC Symbol;Acc:HGNC:7437]
Dus4l	24.3159	0.71	0.0124	0.341	dihydrouridine synthase 4 like [Source:HGNC Symbol;Acc:HGNC:21517]
Kalrn	1337.73	-0.23	0.0124	0.341	kalirin RhoGEF kinase [Source:HGNC Symbol;Acc:HGNC:4814]
Npas4	22.8772	-0.75	0.0124	0.341	neuronal PAS domain protein 4 [Source:HGNC Symbol;Acc:HGNC:18983]
Lrtm1	264.691	-0.35	0.0125	0.343	leucine rich repeats and transmembrane domains 1 [Source:HGNC Symbol;Acc:HGNC:25023]
Gm20754	37.8773	0.6	0.0127	0.345
Ikzf5	25.9073	-0.67	0.0128	0.347	IKAROS family zinc finger 5 [Source:HGNC Symbol;Acc:HGNC:14283]
Dlgap2	1150.82	-0.26	0.0129	0.349	DLG associated protein 2 [Source:HGNC Symbol;Acc:HGNC:2906]
Klhl33	60.0198	-0.48	0.0129	0.349	kelch like family member 33 [Source:HGNC Symbol;Acc:HGNC:31952]
Dpyd	88.6467	0.4	0.0131	0.353	dihydropyrimidine dehydrogenase [Source:HGNC Symbol;Acc:HGNC:3012]
Srm	25.2458	-0.69	0.0132	0.353	spermidine synthase [Source:HGNC Symbol;Acc:HGNC:11296]
Brsk2	52.1893	-0.51	0.0131	0.353	BR serine/threonine kinase 2 [Source:HGNC Symbol;Acc:HGNC:11405]
St13	134.134	-0.35	0.0132	0.353	ST13 Hsp70 interacting protein [Source:HGNC Symbol;Acc:HGNC:11343]
Mtx2	75.4235	0.42	0.0133	0.354	metaxin 2 [Source:HGNC Symbol;Acc:HGNC:7506]
Neat1	28.2339	-0.72	0.0133	0.354	nuclear paraspeckle assembly transcript 1 [Source:HGNC Symbol;Acc:HGNC:30815]
Cfap54	254.408	0.29	0.0134	0.354	cilia and flagella associated protein 54 [Source:HGNC Symbol;Acc:HGNC:26456]
Slc25a40	27.6898	0.66	0.0136	0.355	solute carrier family 25 member 40 [Source:HGNC Symbol;Acc:HGNC:29680]
1110032A03Rik	39.175	0.56	0.0135	0.355
Cacng5	74.2161	-0.47	0.0136	0.355	calcium voltage-gated channel auxiliary subunit gamma 5 [Source:HGNC Symbol;Acc:HGNC:1409]
Vldlr	76.8592	0.44	0.0135	0.355	very low density lipoprotein receptor [Source:HGNC Symbol;Acc:HGNC:12698]
Csnk1a1	278.003	-0.29	0.0136	0.356	casein kinase 1 alpha 1 [Source:HGNC Symbol;Acc:HGNC:2451]
Ube2g1	135.757	-0.33	0.0137	0.356	ubiquitin conjugating enzyme E2 G1 [Source:HGNC Symbol;Acc:HGNC:12482]
Olfm3	1104.82	0.3	0.0138	0.357	olfactomedin 3 [Source:HGNC Symbol;Acc:HGNC:17990]
Gpr27	28.4578	0.63	0.0138	0.357	G protein-coupled receptor 27 [Source:HGNC Symbol;Acc:HGNC:4482]
Slc6a15	63.1106	0.45	0.0138	0.357	solute carrier family 6 member 15 [Source:HGNC Symbol;Acc:HGNC:13621]
Polr3a	41.4463	0.56	0.0139	0.357	RNA polymerase III subunit A [Source:HGNC Symbol;Acc:HGNC:30074]
Rpgrip1	16.5445	-0.81	0.014	0.357	RPGR interacting protein 1 [Source:HGNC Symbol;Acc:HGNC:13436]
Tceal5	82.3063	-0.47	0.014	0.357	transcription elongation factor A like 5 [Source:HGNC Symbol;Acc:HGNC:22282]
Zfhx2	120.688	-0.38	0.014	0.358	zinc finger homeobox 2 [Source:HGNC Symbol;Acc:HGNC:20152]
Arl6ip5	78.7265	0.41	0.0142	0.36	ADP ribosylation factor like GTPase 6 interacting protein 5 [Source:HGNC Symbol;Acc:HGNC:16937]
Glp2r	51.3004	-0.5	0.0142	0.36	glucagon like peptide 2 receptor [Source:HGNC Symbol;Acc:HGNC:4325]
Homer1	326.625	-0.26	0.0144	0.364	homer scaffold protein 1 [Source:HGNC Symbol;Acc:HGNC:17512]
Brox	40.6402	-0.52	0.0145	0.365	BRO1 domain and CAAX motif containing [Source:HGNC Symbol;Acc:HGNC:26512]
Gse1	123.189	-0.36	0.0145	0.365	Gse1 coiled-coil protein [Source:HGNC Symbol;Acc:HGNC:28979]
Slit3	815.558	-0.32	0.0146	0.367	slit guidance ligand 3 [Source:HGNC Symbol;Acc:HGNC:11087]
Taf1d	166.937	-0.33	0.0147	0.368	TATA-box binding protein associated factor, RNA polymerase I subunit D [Source:HGNC Symbol;Acc:HGNC:28759]
Grin1os	24.5359	-0.73	0.0148	0.368
Ankzf1	22.0634	-0.7	0.0152	0.377	ankyrin repeat and zinc finger peptidyl tRNA hydrolase 1 [Source:HGNC Symbol;Acc:HGNC:25527]
Tor1aip2	58.59	0.51	0.0153	0.378	torsin 1A interacting protein 2 [Source:HGNC Symbol;Acc:HGNC:24055]
Acss2	53.9709	-0.47	0.0153	0.378	acyl-CoA synthetase short chain family member 2 [Source:HGNC Symbol;Acc:HGNC:15814]
Ubash3b	64.7323	-0.55	0.0153	0.378	ubiquitin associated and SH3 domain containing B [Source:HGNC Symbol;Acc:HGNC:29884]
Abca3	59.456	-0.46	0.0154	0.378	ATP binding cassette subfamily A member 3 [Source:HGNC Symbol;Acc:HGNC:33]
Lrrc4c	2306.34	0.23	0.0156	0.382	leucine rich repeat containing 4C [Source:HGNC Symbol;Acc:HGNC:29317]
Fbl	39.238	-0.6	0.0157	0.385	fibrillarin [Source:HGNC Symbol;Acc:HGNC:3599]
Gm10125	101.978	0.41	0.0158	0.386
Tmcc2	22.2494	-0.71	0.0163	0.387	transmembrane and coiled-coil domain family 2 [Source:HGNC Symbol;Acc:HGNC:24239]
Gria2	2198.86	-0.18	0.0163	0.387	glutamate ionotropic receptor AMPA type subunit 2 [Source:HGNC Symbol;Acc:HGNC:4572]
Lrrc19	37.8113	-0.55	0.0162	0.387	leucine rich repeat containing 19 [Source:HGNC Symbol;Acc:HGNC:23379]
Grin2b	1557.24	-0.21	0.016	0.387	glutamate ionotropic receptor NMDA type subunit 2B [Source:HGNC Symbol;Acc:HGNC:4586]
Shkbp1	28.9651	-0.68	0.0161	0.387	SH3KBP1 binding protein 1 [Source:HGNC Symbol;Acc:HGNC:19214]
Prkcb	768.481	-0.26	0.0163	0.387	protein kinase C beta [Source:HGNC Symbol;Acc:HGNC:9395]
Cpsf6	170.663	0.34	0.016	0.387	cleavage and polyadenylation specific factor 6 [Source:HGNC Symbol;Acc:HGNC:13871]
Zswim7	31.0404	0.59	0.0161	0.387	zinc finger SWIM-type containing 7 [Source:HGNC Symbol;Acc:HGNC:26993]
Ift20	62.6358	-0.47	0.0159	0.387	intraflagellar transport 20 [Source:HGNC Symbol;Acc:HGNC:30989]
Akap1	34.1996	-0.59	0.016	0.387	A-kinase anchoring protein 1 [Source:HGNC Symbol;Acc:HGNC:367]
Atp6ap2	116.169	0.34	0.0163	0.387	ATPase H+ transporting accessory protein 2 [Source:HGNC Symbol;Acc:HGNC:18305]
Clns1a	54.4922	-0.48	0.0165	0.39	chloride nucleotide-sensitive channel 1A [Source:HGNC Symbol;Acc:HGNC:2080]
2610044O15Rik8	35.3353	0.62	0.0166	0.39
Actn1	122.428	-0.36	0.0166	0.39	actinin alpha 1 [Source:HGNC Symbol;Acc:HGNC:163]
Mn1	57.5148	-0.45	0.0167	0.39	MN1 proto-oncogene, transcriptional regulator [Source:HGNC Symbol;Acc:HGNC:7180]
Mir124a-1hg	314.338	-0.26	0.0167	0.39
Pdgfa	16.6514	-0.84	0.0169	0.394	platelet derived growth factor subunit A [Source:HGNC Symbol;Acc:HGNC:8799]
Gm46102	48.6707	0.57	0.0169	0.394
Pram1	54.787	-0.48	0.017	0.394	PML-RARA regulated adaptor molecule 1 [Source:HGNC Symbol;Acc:HGNC:30091]
Lyn	83.2073	-0.43	0.0172	0.399	LYN proto-oncogene, Src family tyrosine kinase [Source:HGNC Symbol;Acc:HGNC:6735]
Ptprn	493.636	-0.61	0.0177	0.403	protein tyrosine phosphatase receptor type N [Source:HGNC Symbol;Acc:HGNC:9676]
Zp3r	35.2047	-0.59	0.0176	0.403
Rabif	51.9894	-0.5	0.0177	0.403	RAB interacting factor [Source:HGNC Symbol;Acc:HGNC:9797]
Atp1b1	538.548	0.26	0.0177	0.403	ATPase Na+/K+ transporting subunit beta 1 [Source:HGNC Symbol;Acc:HGNC:804]
Rufy3	242.511	-0.29	0.0177	0.403	RUN and FYVE domain containing 3 [Source:HGNC Symbol;Acc:HGNC:30285]
Klhl29	648.415	-0.27	0.0175	0.403	kelch like family member 29 [Source:HGNC Symbol;Acc:HGNC:29404]
Tsc2	28.7431	-0.65	0.0175	0.403	TSC complex subunit 2 [Source:HGNC Symbol;Acc:HGNC:12363]
Prkg1	371.07	0.29	0.0177	0.403	protein kinase cGMP-dependent 1 [Source:HGNC Symbol;Acc:HGNC:9414]
Hibch	29.1892	0.61	0.0179	0.403	3-hydroxyisobutyryl-CoA hydrolase [Source:HGNC Symbol;Acc:HGNC:4908]
Pfkp	163.294	-0.31	0.0179	0.403	phosphofructokinase, platelet [Source:HGNC Symbol;Acc:HGNC:8878]
Nenf	67.1084	0.43	0.018	0.404	neudesin neurotrophic factor [Source:HGNC Symbol;Acc:HGNC:30384]
Fbxo32	23.1125	-0.68	0.018	0.404	F-box protein 32 [Source:HGNC Symbol;Acc:HGNC:16731]
Txn1	48.0027	0.54	0.0182	0.408
Rgs17	250.661	-0.3	0.0184	0.412	regulator of G protein signaling 17 [Source:HGNC Symbol;Acc:HGNC:14088]
Cadm3	79.6814	-0.4	0.0185	0.412	cell adhesion molecule 3 [Source:HGNC Symbol;Acc:HGNC:17601]
1700057H15Rik	18.7182	0.74	0.0186	0.413
Atpsckmt	18.3983	0.75	0.0186	0.413	ATP synthase c subunit lysine N-methyltransferase [Source:HGNC Symbol;Acc:HGNC:27029]
2810013P06Rik	26.572	0.6	0.0188	0.416
Gm10135	25.9808	-0.63	0.0193	0.425
Prox2	29.1141	-0.61	0.0194	0.425	prospero homeobox 2 [Source:HGNC Symbol;Acc:HGNC:26715]
Macrod1	144.219	-0.38	0.0194	0.425	mono-ADP ribosylhydrolase 1 [Source:HGNC Symbol;Acc:HGNC:29598]
Gab2	54.3857	0.49	0.0194	0.425	GRB2 associated binding protein 2 [Source:HGNC Symbol;Acc:HGNC:14458]
Cntn5	1501.98	0.25	0.0201	0.438	contactin 5 [Source:HGNC Symbol;Acc:HGNC:2175]
Gpm6b	718.469	-0.23	0.0201	0.439	glycoprotein M6B [Source:HGNC Symbol;Acc:HGNC:4461]
Slit2	37.181	0.6	0.0203	0.441	slit guidance ligand 2 [Source:HGNC Symbol;Acc:HGNC:11086]
Arhgap26	501.71	-0.23	0.0203	0.441	Rho GTPase activating protein 26 [Source:HGNC Symbol;Acc:HGNC:17073]
Celf4	1057.58	-0.23	0.0204	0.442	CUGBP Elav-like family member 4 [Source:HGNC Symbol;Acc:HGNC:14015]
Noc3l	26.9874	-0.66	0.0205	0.442	NOC3 like DNA replication regulator [Source:HGNC Symbol;Acc:HGNC:24034]
Pnn	255.91	0.32	0.0207	0.447	pinin, desmosome associated protein [Source:HGNC Symbol;Acc:HGNC:9162]
Adora1	52.1356	-0.48	0.021	0.447	adenosine A1 receptor [Source:HGNC Symbol;Acc:HGNC:262]
Slc39a11	19.7221	-0.72	0.021	0.447	solute carrier family 39 member 11 [Source:HGNC Symbol;Acc:HGNC:14463]
Fbf1	35.5782	-0.55	0.0209	0.447	Fas binding factor 1 [Source:HGNC Symbol;Acc:HGNC:24674]
Ahsa1	33.5481	0.55	0.0209	0.447	activator of HSP90 ATPase activity 1 [Source:HGNC Symbol;Acc:HGNC:1189]
Zc3h3	22.589	-0.65	0.0209	0.447	zinc finger CCCH-type containing 3 [Source:HGNC Symbol;Acc:HGNC:28972]
Gm14325	26.7513	0.63	0.0214	0.448
Gm9856	28.9647	0.65	0.0214	0.448
1700016P03Rik	41.1002	-1.45	0.0215	0.448
Rffl	42.6107	-0.49	0.0212	0.448	ring finger and FYVE like domain containing E3 ubiquitin protein ligase [Source:HGNC Symbol;Acc:HGNC:24821]
Gm48512	124.63	-0.36	0.0214	0.448
Amer2	39.3199	-0.54	0.0212	0.448	APC membrane recruitment protein 2 [Source:HGNC Symbol;Acc:HGNC:26360]
Thoc1	170.198	-0.33	0.0211	0.448	THO complex subunit 1 [Source:HGNC Symbol;Acc:HGNC:19070]
Klf9	141.394	-0.32	0.0213	0.448	KLF transcription factor 9 [Source:HGNC Symbol;Acc:HGNC:1123]
Gm45352	87.0813	-0.4	0.0215	0.448
Fxr1	199.035	-0.29	0.0216	0.449	FMR1 autosomal homolog 1 [Source:HGNC Symbol;Acc:HGNC:4023]
Invs	44.7315	0.59	0.0218	0.451	inversin [Source:HGNC Symbol;Acc:HGNC:17870]
Zfp511	33.594	0.59	0.0218	0.451
Arg2	22.28	0.7	0.0218	0.451	arginase 2 [Source:HGNC Symbol;Acc:HGNC:664]
Preb	62.1534	0.47	0.0219	0.452	prolactin regulatory element binding [Source:HGNC Symbol;Acc:HGNC:9356]
Med28	29.6295	0.56	0.022	0.452	mediator complex subunit 28 [Source:HGNC Symbol;Acc:HGNC:24628]
Fubp1	260.827	0.28	0.0221	0.453	far upstream element binding protein 1 [Source:HGNC Symbol;Acc:HGNC:4004]
Synpo	70.1915	-0.42	0.0223	0.457	synaptopodin [Source:HGNC Symbol;Acc:HGNC:30672]
Ptch1	104.734	-0.38	0.0224	0.459	patched 1 [Source:HGNC Symbol;Acc:HGNC:9585]
Nadk	42.4679	-0.49	0.0225	0.459	NAD kinase [Source:HGNC Symbol;Acc:HGNC:29831]
9430015G10Rik	21.5517	0.66	0.0228	0.464
Pdk1	35.4086	0.55	0.0232	0.466	pyruvate dehydrogenase kinase 1 [Source:HGNC Symbol;Acc:HGNC:8809]
C1qtnf4	237.426	0.31	0.0231	0.466	C1q and TNF related 4 [Source:HGNC Symbol;Acc:HGNC:14346]
Med13l	158.226	-0.32	0.0232	0.466	mediator complex subunit 13L [Source:HGNC Symbol;Acc:HGNC:22962]
Edc4	37.4252	-0.57	0.0232	0.466	enhancer of mRNA decapping 4 [Source:HGNC Symbol;Acc:HGNC:17157]
Nlgn2	55.6962	-0.44	0.0231	0.466	neuroligin 2 [Source:HGNC Symbol;Acc:HGNC:14290]
Tk2	22.1455	-0.64	0.0234	0.467	thymidine kinase 2 [Source:HGNC Symbol;Acc:HGNC:11831]
Lrrc20	25.6811	0.61	0.0233	0.467	leucine rich repeat containing 20 [Source:HGNC Symbol;Acc:HGNC:23421]
Neurl1a	87.497	-0.38	0.0233	0.467
Plxdc2	174.584	0.28	0.0236	0.468	plexin domain containing 2 [Source:HGNC Symbol;Acc:HGNC:21013]
Nlgn1	2101.67	0.18	0.024	0.468	neuroligin 1 [Source:HGNC Symbol;Acc:HGNC:14291]
Clip2	27.3273	-0.65	0.024	0.468	CAP-Gly domain containing linker protein 2 [Source:HGNC Symbol;Acc:HGNC:2586]
Gsdme	167.759	-0.41	0.0237	0.468	gasdermin E [Source:HGNC Symbol;Acc:HGNC:2810]
Usf2	50.0568	-0.5	0.0238	0.468	upstream transcription factor 2, c-fos interacting [Source:HGNC Symbol;Acc:HGNC:12594]
Epn2	144.675	-0.3	0.0241	0.468	epsin 2 [Source:HGNC Symbol;Acc:HGNC:18639]
Pip4k2b	38.1512	-0.53	0.0241	0.468	phosphatidylinositol-5-phosphate 4-kinase type 2 beta [Source:HGNC Symbol;Acc:HGNC:8998]
Ncam2	1333.85	0.2	0.0239	0.468	neural cell adhesion molecule 2 [Source:HGNC Symbol;Acc:HGNC:7657]
Smim11	19.8513	0.72	0.0241	0.468	small integral membrane protein 11 [Source:HGNC Symbol;Acc:HGNC:1293]
Zfp955b	17.376	0.72	0.024	0.468
Ubr2	125.915	-0.32	0.0238	0.468	ubiquitin protein ligase E3 component n-recognin 2 [Source:HGNC Symbol;Acc:HGNC:21289]
Lpin2	63.8905	0.41	0.0239	0.468	lipin 2 [Source:HGNC Symbol;Acc:HGNC:14450]
Prkce	882.286	-0.2	0.024	0.468	protein kinase C epsilon [Source:HGNC Symbol;Acc:HGNC:9401]
Resp18	21.8333	0.67	0.0246	0.475	regulated endocrine specific protein 18 [Source:HGNC Symbol;Acc:HGNC:33762]
Camk1d	468.135	-0.21	0.0246	0.475	calcium/calmodulin dependent protein kinase ID [Source:HGNC Symbol;Acc:HGNC:19341]
Bmyc	80.9382	0.4	0.0249	0.475
Disp3	22.978	-0.64	0.025	0.475	dispatched RND transporter family member 3 [Source:HGNC Symbol;Acc:HGNC:29251]
Cacng3	179.576	-0.32	0.0246	0.475	calcium voltage-gated channel auxiliary subunit gamma 3 [Source:HGNC Symbol;Acc:HGNC:1407]
Csnk2a2	56.4814	-0.43	0.0249	0.475	casein kinase 2 alpha 2 [Source:HGNC Symbol;Acc:HGNC:2459]
Zfp266	109.983	0.35	0.025	0.475
Cdc40	91.399	0.39	0.0248	0.475	cell division cycle 40 [Source:HGNC Symbol;Acc:HGNC:17350]
Rtl1	48.5501	-0.47	0.0248	0.475	retrotransposon Gag like 1 [Source:HGNC Symbol;Acc:HGNC:14665]
Pcdh11x	173.836	0.32	0.0248	0.475	protocadherin 11 X-linked [Source:HGNC Symbol;Acc:HGNC:8656]
Arel1	176.889	-0.3	0.0251	0.476	apoptosis resistant E3 ubiquitin protein ligase 1 [Source:HGNC Symbol;Acc:HGNC:20363]
Vps13c	151.087	-0.3	0.0252	0.478	vacuolar protein sorting 13 homolog C [Source:HGNC Symbol;Acc:HGNC:23594]
Frg1	57.0161	-0.42	0.0254	0.479	FSHD region gene 1 [Source:HGNC Symbol;Acc:HGNC:3954]
Arfgap2	27.195	0.58	0.0255	0.48	ADP ribosylation factor GTPase activating protein 2 [Source:HGNC Symbol;Acc:HGNC:13504]
0610009B22Rik	25.2819	0.61	0.0255	0.48
Adcy5	567.688	-0.21	0.0255	0.48	adenylate cyclase 5 [Source:HGNC Symbol;Acc:HGNC:236]
Arrb2	19.0054	-0.72	0.0257	0.482	arrestin beta 2 [Source:HGNC Symbol;Acc:HGNC:712]
Csrp1	25.5322	-0.62	0.0258	0.483	cysteine and glycine rich protein 1 [Source:HGNC Symbol;Acc:HGNC:2469]
Tmem116	25.7875	0.6	0.0259	0.483	transmembrane protein 116 [Source:HGNC Symbol;Acc:HGNC:25084]
Prex2	90.3595	0.38	0.0267	0.484	phosphatidylinositol-3,4,5-trisphosphate dependent Rac exchange factor 2 [Source:HGNC Symbol;Acc:HGNC:22950]
Cntnap5a	407.138	0.25	0.0262	0.484
Scg5	418.139	0.26	0.0264	0.484	secretogranin V [Source:HGNC Symbol;Acc:HGNC:10816]
Elp1	50.3037	-0.48	0.0262	0.484	elongator acetyltransferase complex subunit 1 [Source:HGNC Symbol;Acc:HGNC:5959]
Alg6	24.7877	0.61	0.0265	0.484	ALG6 alpha-1,3-glucosyltransferase [Source:HGNC Symbol;Acc:HGNC:23157]
Gm15083	38.1485	-0.53	0.0265	0.484
Nudcd3	167.614	-0.31	0.0264	0.484	NudC domain containing 3 [Source:HGNC Symbol;Acc:HGNC:22208]
Neurl4	35.0078	-0.6	0.0263	0.484	neuralized E3 ubiquitin protein ligase 4 [Source:HGNC Symbol;Acc:HGNC:34410]
Lgmn	36.4561	0.51	0.0265	0.484	legumain [Source:HGNC Symbol;Acc:HGNC:9472]
Rian	655.732	-0.2	0.0262	0.484
Exoc3	97.7392	0.34	0.0266	0.484	exocyst complex component 3 [Source:HGNC Symbol;Acc:HGNC:30378]
Wdr43	61.9356	-0.4	0.0265	0.484	WD repeat domain 43 [Source:HGNC Symbol;Acc:HGNC:28945]
Gm47283	267.18	0.33	0.0266	0.484
Eid1	78.2343	0.39	0.0269	0.485	EP300 interacting inhibitor of differentiation 1 [Source:HGNC Symbol;Acc:HGNC:1191]
Ube2v1	41.7163	-0.48	0.0268	0.485	ubiquitin conjugating enzyme E2 V1 [Source:HGNC Symbol;Acc:HGNC:12494]
Igsf9b	110.853	-0.32	0.0269	0.485	immunoglobulin superfamily member 9B [Source:HGNC Symbol;Acc:HGNC:32326]
Snhg20	84.0465	0.4	0.0269	0.485	small nucleolar RNA host gene 20 [Source:HGNC Symbol;Acc:HGNC:33099]
Repin1	20.1721	-0.68	0.027	0.485	replication initiator 1 [Source:HGNC Symbol;Acc:HGNC:17922]
Tmem128	20.7182	0.65	0.0271	0.487	transmembrane protein 128 [Source:HGNC Symbol;Acc:HGNC:28201]
Cox20	38.4027	0.53	0.0274	0.491	cytochrome c oxidase assembly factor COX20 [Source:HGNC Symbol;Acc:HGNC:26970]
Gm1992	67.6864	-0.45	0.0279	0.494
Emsy	136.633	-0.31	0.0279	0.494	EMSY transcriptional repressor, BRCA2 interacting [Source:HGNC Symbol;Acc:HGNC:18071]
Inpp5f	183.852	-0.3	0.028	0.494	inositol polyphosphate-5-phosphatase F [Source:HGNC Symbol;Acc:HGNC:17054]
Hdac7	29.863	-0.57	0.0277	0.494	histone deacetylase 7 [Source:HGNC Symbol;Acc:HGNC:14067]
Spryd3	28.1941	0.55	0.0278	0.494	SPRY domain containing 3 [Source:HGNC Symbol;Acc:HGNC:25920]
Comt	94.4996	-0.35	0.0277	0.494	catechol-O-methyltransferase [Source:HGNC Symbol;Acc:HGNC:2228]
Runx2	184.499	-0.29	0.0276	0.494	RUNX family transcription factor 2 [Source:HGNC Symbol;Acc:HGNC:10472]
Ttc19	247.146	0.33	0.0281	0.496	tetratricopeptide repeat domain 19 [Source:HGNC Symbol;Acc:HGNC:26006]
Iah1	41.4031	0.48	0.0282	0.497	isoamyl acetate hydrolyzing esterase 1 (putative) [Source:HGNC Symbol;Acc:HGNC:27696]
Cux2	50.7538	0.46	0.0284	0.5	cut like homeobox 2 [Source:HGNC Symbol;Acc:HGNC:19347]
Rnd3	24.7905	-0.66	0.0286	0.502	Rho family GTPase 3 [Source:HGNC Symbol;Acc:HGNC:671]
Nfu1	40.7943	0.5	0.0286	0.502	NFU1 iron-sulfur cluster scaffold [Source:HGNC Symbol;Acc:HGNC:16287]
Nkain3	440.035	0.27	0.0289	0.502	sodium/potassium transporting ATPase interacting 3 [Source:HGNC Symbol;Acc:HGNC:26829]
Ap1b1	63.0337	-0.4	0.0288	0.502	adaptor related protein complex 1 subunit beta 1 [Source:HGNC Symbol;Acc:HGNC:554]
Itm2b	276.318	0.31	0.0289	0.502	integral membrane protein 2B [Source:HGNC Symbol;Acc:HGNC:6174]
Pla2g6	17.2795	-0.74	0.0289	0.502	phospholipase A2 group VI [Source:HGNC Symbol;Acc:HGNC:9039]
Gm44593	127.823	0.32	0.0287	0.502
Map6	73.1451	-0.39	0.0291	0.503	microtubule associated protein 6 [Source:HGNC Symbol;Acc:HGNC:6868]
Taf11	28.6152	0.55	0.0292	0.505	TATA-box binding protein associated factor 11 [Source:HGNC Symbol;Acc:HGNC:11544]
Ptpru	36.9087	-0.57	0.0293	0.505	protein tyrosine phosphatase receptor type U [Source:HGNC Symbol;Acc:HGNC:9683]
Lamtor4	43.9321	0.56	0.0295	0.506	late endosomal/lysosomal adaptor, MAPK and MTOR activator 4 [Source:HGNC Symbol;Acc:HGNC:33772]
Syt5	124.833	-0.32	0.0294	0.506	synaptotagmin 5 [Source:HGNC Symbol;Acc:HGNC:11513]
Cd163l1	21.287	-0.65	0.0295	0.506	CD163 molecule like 1 [Source:HGNC Symbol;Acc:HGNC:30375]
Asphd1	29.4326	-0.59	0.0297	0.508	aspartate beta-hydroxylase domain containing 1 [Source:HGNC Symbol;Acc:HGNC:27380]
Tenm4	1678.4	-0.22	0.0299	0.511	teneurin transmembrane protein 4 [Source:HGNC Symbol;Acc:HGNC:29945]
Apbb1	44.8414	-0.47	0.0301	0.511	amyloid beta precursor protein binding family B member 1 [Source:HGNC Symbol;Acc:HGNC:581]
Vstm2a	110.24	0.31	0.03	0.511	V-set and transmembrane domain containing 2A [Source:HGNC Symbol;Acc:HGNC:28499]
Ripk2	33.7304	0.53	0.0303	0.514	receptor interacting serine/threonine kinase 2 [Source:HGNC Symbol;Acc:HGNC:10020]
Eif4a2	152.456	0.37	0.0303	0.514	eukaryotic translation initiation factor 4A2 [Source:HGNC Symbol;Acc:HGNC:3284]
Krt10	42.6346	0.53	0.0306	0.515	keratin 10 [Source:HGNC Symbol;Acc:HGNC:6413]
4933412O06Rik	32.5107	0.54	0.0305	0.515
Slf1	108.633	0.31	0.0305	0.515	SMC5-SMC6 complex localization factor 1 [Source:HGNC Symbol;Acc:HGNC:25408]
Psd	127.524	-0.38	0.0306	0.515	pleckstrin and Sec7 domain containing [Source:HGNC Symbol;Acc:HGNC:9507]
Srp9	45.9703	0.46	0.0307	0.515	signal recognition particle 9 [Source:HGNC Symbol;Acc:HGNC:11304]
Ccndbp1	28.9575	0.55	0.0308	0.516	cyclin D1 binding protein 1 [Source:HGNC Symbol;Acc:HGNC:1587]
Mrpl15	48.266	0.44	0.0311	0.517	mitochondrial ribosomal protein L15 [Source:HGNC Symbol;Acc:HGNC:14054]
Mark1	199.729	-0.27	0.031	0.517	microtubule affinity regulating kinase 1 [Source:HGNC Symbol;Acc:HGNC:6896]
Gpm6a	674.897	0.2	0.031	0.517	glycoprotein M6A [Source:HGNC Symbol;Acc:HGNC:4460]
Dnajc21	25.4773	0.6	0.031	0.517	DnaJ heat shock protein family (Hsp40) member C21 [Source:HGNC Symbol;Acc:HGNC:27030]
Ddx39b	158.923	-0.28	0.0311	0.517	DExD-box helicase 39B [Source:HGNC Symbol;Acc:HGNC:13917]
Ciao2b	19.3133	0.68	0.0313	0.519	cytosolic iron-sulfur assembly component 2B [Source:HGNC Symbol;Acc:HGNC:24261]
Gm15414	161.894	-0.36	0.0317	0.522
Ncln	24.5083	-0.58	0.0316	0.522	nicalin [Source:HGNC Symbol;Acc:HGNC:26923]
Baiap2	398.696	-0.23	0.0316	0.522	BAR/IMD domain containing adaptor protein 2 [Source:HGNC Symbol;Acc:HGNC:947]
Dpm1	136.333	0.28	0.0319	0.524	dolichyl-phosphate mannosyltransferase subunit 1, catalytic [Source:HGNC Symbol;Acc:HGNC:3005]
Ero1l	38.0753	-0.48	0.032	0.526
Rhof	32.8994	-0.53	0.0322	0.528	ras homolog family member F, filopodia associated [Source:HGNC Symbol;Acc:HGNC:15703]
Zfand4	24.2338	0.63	0.0323	0.529	zinc finger AN1-type containing 4 [Source:HGNC Symbol;Acc:HGNC:23504]
Mttp	67.2788	0.39	0.0328	0.534	microsomal triglyceride transfer protein [Source:HGNC Symbol;Acc:HGNC:7467]
Wscd2	186.028	-0.32	0.0328	0.534	WSC domain containing 2 [Source:HGNC Symbol;Acc:HGNC:29117]
Gm29237	27.3168	-0.59	0.0328	0.534
Qpctl	23.2561	-0.61	0.033	0.535	glutaminyl-peptide cyclotransferase like [Source:HGNC Symbol;Acc:HGNC:25952]
1600010M07Rik	92.6914	-0.34	0.033	0.535
Zfp2	38.534	0.48	0.0329	0.535	ZFP2 zinc finger protein [Source:HGNC Symbol;Acc:HGNC:26138]
Pde2a	290.561	-0.25	0.0333	0.538	phosphodiesterase 2A [Source:HGNC Symbol;Acc:HGNC:8777]
Etfa	68.0179	0.41	0.0334	0.538	electron transfer flavoprotein subunit alpha [Source:HGNC Symbol;Acc:HGNC:3481]
Echdc1	29.1144	0.6	0.0335	0.538	ethylmalonyl-CoA decarboxylase 1 [Source:HGNC Symbol;Acc:HGNC:21489]
Lrp1	136.813	-0.29	0.0335	0.538	LDL receptor related protein 1 [Source:HGNC Symbol;Acc:HGNC:6692]
Hdac4	85.2159	-0.37	0.0338	0.538	histone deacetylase 4 [Source:HGNC Symbol;Acc:HGNC:14063]
Ptprt	317.205	0.23	0.0336	0.538	protein tyrosine phosphatase receptor type T [Source:HGNC Symbol;Acc:HGNC:9682]
Ranbp17	99.2557	0.33	0.0339	0.538	RAN binding protein 17 [Source:HGNC Symbol;Acc:HGNC:14428]
Ghr	102.725	0.33	0.0338	0.538	growth hormone receptor [Source:HGNC Symbol;Acc:HGNC:4263]
1700109K24Rik	127.729	-0.33	0.0338	0.538
Pi4ka	319.325	-0.22	0.0338	0.538	phosphatidylinositol 4-kinase alpha [Source:HGNC Symbol;Acc:HGNC:8983]
Xpo6	79.402	-0.35	0.034	0.539	exportin 6 [Source:HGNC Symbol;Acc:HGNC:19733]
Lnx1	33.2544	-0.58	0.0343	0.542	ligand of numb-protein X 1 [Source:HGNC Symbol;Acc:HGNC:6657]
Ilk	26.0776	-0.59	0.0344	0.542	integrin linked kinase [Source:HGNC Symbol;Acc:HGNC:6040]
Ankrd24	27.6498	0.55	0.0343	0.542	ankyrin repeat domain 24 [Source:HGNC Symbol;Acc:HGNC:29424]
Lztr1	41.7306	-0.47	0.0343	0.542	leucine zipper like transcription regulator 1 [Source:HGNC Symbol;Acc:HGNC:6742]
Ppp2r2c	156.528	-0.28	0.0346	0.544	protein phosphatase 2 regulatory subunit Bgamma [Source:HGNC Symbol;Acc:HGNC:9306]
Acyp1	19.954	0.65	0.0346	0.544	acylphosphatase 1 [Source:HGNC Symbol;Acc:HGNC:179]
Itgb3bp	73.2513	0.38	0.035	0.545	integrin subunit beta 3 binding protein [Source:HGNC Symbol;Acc:HGNC:6157]
Rsbn1l	111.885	0.31	0.035	0.545	round spermatid basic protein 1 like [Source:HGNC Symbol;Acc:HGNC:24765]
Lrpap1	125.147	0.3	0.035	0.545	LDL receptor related protein associated protein 1 [Source:HGNC Symbol;Acc:HGNC:6701]
Atp2b2	660.727	-0.18	0.0349	0.545	ATPase plasma membrane Ca2+ transporting 2 [Source:HGNC Symbol;Acc:HGNC:815]
Ube2v2	95.1363	0.32	0.0348	0.545	ubiquitin conjugating enzyme E2 V2 [Source:HGNC Symbol;Acc:HGNC:12495]
Mbtps2	59.9268	0.39	0.0349	0.545	membrane bound transcription factor peptidase, site 2 [Source:HGNC Symbol;Acc:HGNC:15455]
Bach2	403.587	-0.28	0.0355	0.547	BTB domain and CNC homolog 2 [Source:HGNC Symbol;Acc:HGNC:14078]
1700111E14Rik	194.903	-0.36	0.0355	0.547
Hpgds	50.105	-0.43	0.0355	0.547	hematopoietic prostaglandin D synthase [Source:HGNC Symbol;Acc:HGNC:17890]
[truncated: 10,378 more rows]

## Sheet: in_pvalb
gene	baseMean	log2FoldChange	pvalue	padj	description
[truncated: 11,498 more rows]

## Sheet: in_sst
gene	baseMean	log2FoldChange	pvalue	padj	description
[truncated: 7,751 more rows]

[truncated: 7 more sheets: in_chat, astrocyte, microglia, polydendrocyte, oligodendrocyte, endothelial, ambiguous]
