# Supplementary material for: Revisiting the outcome of adult wild-type Htt inactivation in the context of HTT-lowering strategies for Huntington’s disease
Source: Brain Commun. 2023 Dec 7;5(6):fcad344. doi: 10.1093/braincomms/fcad344 (PMC10729863; doi:10.1093/braincomms/fcad344)
Supplement: fcad344_Supplementary_Data [file fcad344_supplementary_data.zip › Supplementary Table 3_DEG_SPN.xlsx]

## Sheet: Title
Table of DEG between HTT-kami and WT SPN
Column	Description
gene	gene name as defined in cell ranger alignment
baseMean	average expression of gene across all included cells
log2FoldChange	log fold change of differential expression
pvalue	calculated p-value
padj	p-value adjusted for multiple comparisons (use this one!)
description	gene description as defined by the mouse genome atlas (MGI)

## Sheet: dSPN
gene	baseMean	log2FoldChange	pvalue	padj	description_2
Dync1i2	5587.65	-0.96	8.45e-29	1.4e-24	dynein cytoplasmic 1 intermediate chain 2 [Source:MGI Symbol;Acc:MGI:107750]
Smpd3	6401.17	-0.74	1.99e-28	1.64e-24	sphingomyelin phosphodiesterase 3, neutral [Source:MGI Symbol;Acc:MGI:1927578]
Gm16183	986.632	-1.27	2.99e-28	1.65e-24	predicted gene 16183 [Source:MGI Symbol;Acc:MGI:3802174]
Clk1	5686.52	-1.03	8.79e-23	3.63e-19	CDC-like kinase 1 [Source:MGI Symbol;Acc:MGI:107403]
C77080	73.2462	-2.38	9.81e-22	3.24e-18	expressed sequence C77080 [Source:MGI Symbol;Acc:MGI:2140651]
Gm48617	155.201	-1.57	1.51e-20	4.17e-17	predicted gene, 48617 [Source:MGI Symbol;Acc:MGI:6098210]
Ap2a2	1486.62	-0.71	5.64e-20	1.33e-16	adaptor-related protein complex 2, alpha 2 subunit [Source:MGI Symbol;Acc:MGI:101920]
Pabpc4	1356.23	-1.55	6.37e-19	1.32e-15	poly(A) binding protein, cytoplasmic 4 [Source:MGI Symbol;Acc:MGI:2385206]
Gm38948	246.292	-1.51	8.58e-19	1.57e-15	predicted gene, 38948 [Source:MGI Symbol;Acc:MGI:5621833]
Gm16982	150.924	-1.27	1.46e-18	2.4e-15	predicted gene, 16982 [Source:MGI Symbol;Acc:MGI:4439906]
Gm19461	681.677	-1.13	5.36e-18	8.05e-15	predicted gene, 19461 [Source:MGI Symbol;Acc:MGI:5011646]
Slc38a2	1298.95	-0.83	1.63e-17	2.25e-14	solute carrier family 38, member 2 [Source:MGI Symbol;Acc:MGI:1915010]
Brd9	1997.11	-1.06	2.71e-17	3.45e-14	bromodomain containing 9 [Source:MGI Symbol;Acc:MGI:2145317]
Med24	819.144	-0.69	3.66e-17	4.32e-14	mediator complex subunit 24 [Source:MGI Symbol;Acc:MGI:1344385]
Spata7	1678.24	-0.54	1.25e-16	1.29e-13	spermatogenesis associated 7 [Source:MGI Symbol;Acc:MGI:2144877]
Olfr1124	125.529	-2.22	1.21e-16	1.29e-13	olfactory receptor family 10 subfamily AG member 58 [Source:MGI Symbol;Acc:MGI:3030958]
Cyp2j11	122.351	-1.56	2.49e-16	2.42e-13	cytochrome P450, family 2, subfamily j, polypeptide 11 [Source:MGI Symbol;Acc:MGI:2140224]
Nisch	3374.13	-0.86	3.3e-16	3.03e-13	nischarin [Source:MGI Symbol;Acc:MGI:1928323]
Gm49762	94.9431	-1.72	4.18e-16	3.63e-13	predicted gene, 49762 [Source:MGI Symbol;Acc:MGI:6215268]
Nmt1	1320.26	-0.97	6.65e-16	5.49e-13	N-myristoyltransferase 1 [Source:MGI Symbol;Acc:MGI:102579]
Esrra	587.965	-0.67	9.65e-16	7.6e-13	estrogen related receptor, alpha [Source:MGI Symbol;Acc:MGI:1346831]
Ino80b	340.257	-1.35	1.4e-15	1.05e-12	INO80 complex subunit B [Source:MGI Symbol;Acc:MGI:1917270]
Wdr43	794.899	-0.56	2.2e-15	1.58e-12	WD repeat domain 43 [Source:MGI Symbol;Acc:MGI:1919765]
Gm50152	317.539	-0.77	3.1e-15	2.13e-12	predicted gene, 50152 [Source:MGI Symbol;Acc:MGI:6302910]
Ascc2	1062.59	-0.83	3.25e-15	2.15e-12	activating signal cointegrator 1 complex subunit 2 [Source:MGI Symbol;Acc:MGI:1922702]
Cd27	165.167	-1.14	3.64e-15	2.31e-12	CD27 antigen [Source:MGI Symbol;Acc:MGI:88326]
Pex3	1087.49	-0.89	5.33e-15	3.26e-12	peroxisomal biogenesis factor 3 [Source:MGI Symbol;Acc:MGI:1929646]
Myo18a	1883.81	-0.56	6.24e-15	3.68e-12	myosin XVIIIA [Source:MGI Symbol;Acc:MGI:2667185]
Gm15834	284.271	-0.96	2.08e-14	1.19e-11	predicted gene 15834 [Source:MGI Symbol;Acc:MGI:3802168]
Agrp	786.812	-0.9	2.74e-14	1.51e-11	agouti related neuropeptide [Source:MGI Symbol;Acc:MGI:892013]
Nadk	528.969	-0.57	6.27e-14	3.34e-11	NAD kinase [Source:MGI Symbol;Acc:MGI:2183149]
1700027H10Rik	368.649	-0.75	1.22e-13	6.28e-11	RIKEN cDNA 1700027H10 gene [Source:MGI Symbol;Acc:MGI:1919524]
Gm48420	139.454	-1.26	1.63e-13	8.14e-11	predicted gene, 48420 [Source:MGI Symbol;Acc:MGI:6097914]
Gm10827	174.947	-1.17	1.89e-13	9.18e-11	predicted gene 10827 [Source:MGI Symbol;Acc:MGI:3642321]
Gm45824	53.2988	-2.19	4.65e-13	2.2e-10	predicted gene 45824 [Source:MGI Symbol;Acc:MGI:5804939]
Prpf4b	6272.91	-0.7	6.01e-13	2.76e-10	pre-mRNA processing factor 4B [Source:MGI Symbol;Acc:MGI:109584]
Tjap1	381.142	-0.94	1.01e-12	4.49e-10	tight junction associated protein 1 [Source:MGI Symbol;Acc:MGI:1921344]
Mcf2l	2573.68	-0.59	1.1e-12	4.79e-10	mcf.2 transforming sequence-like [Source:MGI Symbol;Acc:MGI:103263]
Agrn	988.919	-0.62	1.57e-12	6.61e-10	agrin [Source:MGI Symbol;Acc:MGI:87961]
Brd2	1001.94	-1.07	1.6e-12	6.61e-10	bromodomain containing 2 [Source:MGI Symbol;Acc:MGI:99495]
Mast3	1846.77	-0.79	1.93e-12	7.77e-10	microtubule associated serine/threonine kinase 3 [Source:MGI Symbol;Acc:MGI:2683541]
Sh2d5	3657.6	-1.13	2.54e-12	9.99e-10	SH2 domain containing 5 [Source:MGI Symbol;Acc:MGI:2446215]
Kcnk7	56.9388	-1.59	2.73e-12	1.05e-09	potassium channel, subfamily K, member 7 [Source:MGI Symbol;Acc:MGI:1341841]
Txlna	401.314	-0.64	2.98e-12	1.12e-09	taxilin alpha [Source:MGI Symbol;Acc:MGI:105968]
Phc1	458.948	-0.9	3.42e-12	1.26e-09	polyhomeotic 1 [Source:MGI Symbol;Acc:MGI:103248]
Nbr1	1365.04	-0.45	3.67e-12	1.32e-09	NBR1, autophagy cargo receptor [Source:MGI Symbol;Acc:MGI:108498]
Malat1	1.47045e+06	-0.72	5.5e-12	1.93e-09	metastasis associated lung adenocarcinoma transcript 1 (non-coding RNA) [Source:MGI Symbol;Acc:MGI:1919539]
Gm47591	2367.6	-0.8	1.03e-11	3.54e-09	predicted gene, 47591 [Source:MGI Symbol;Acc:MGI:6096636]
Dnmt3aos	207.528	-1.35	1.12e-11	3.79e-09	DNA methyltransferase 3A, opposite strand [Source:MGI Symbol;Acc:MGI:3641689]
Aim2	763.255	-0.73	1.44e-11	4.74e-09	absent in melanoma 2 [Source:MGI Symbol;Acc:MGI:2686159]
Mlst8	310.608	-0.86	1.49e-11	4.82e-09	MTOR associated protein, LST8 homolog (S. cerevisiae) [Source:MGI Symbol;Acc:MGI:1929514]
Polr1a	542.251	-0.71	1.54e-11	4.89e-09	polymerase (RNA) I polypeptide A [Source:MGI Symbol;Acc:MGI:1096397]
Nit1	1113.03	-0.81	3.1e-11	9.65e-09	nitrilase 1 [Source:MGI Symbol;Acc:MGI:1350916]
Dnase1l3	678.632	-2.36	3.5e-11	1.07e-08	deoxyribonuclease 1-like 3 [Source:MGI Symbol;Acc:MGI:1314633]
Ints3	769.219	-0.54	4.21e-11	1.27e-08	integrator complex subunit 3 [Source:MGI Symbol;Acc:MGI:2140050]
Surf6	158.657	-0.83	4.35e-11	1.28e-08	surfeit gene 6 [Source:MGI Symbol;Acc:MGI:98447]
Gm28068	42.8018	-2.58	5.47e-11	1.58e-08	predicted gene 28068 [Source:MGI Symbol;Acc:MGI:5578774]
Ptgis	529.377	-0.83	5.68e-11	1.62e-08	prostaglandin I2 (prostacyclin) synthase [Source:MGI Symbol;Acc:MGI:1097156]
Metap2	1323.12	-0.51	6.74e-11	1.89e-08	methionine aminopeptidase 2 [Source:MGI Symbol;Acc:MGI:1929701]
Slc16a11	645.041	-0.82	1.01e-10	2.79e-08	solute carrier family 16 (monocarboxylic acid transporters), member 11 [Source:MGI Symbol;Acc:MGI:2663709]
Rsph14	280.254	-0.88	1.08e-10	2.93e-08	radial spoke head homolog 14 (Chlamydomonas) [Source:MGI Symbol;Acc:MGI:1918486]
Snx32	1693.66	-0.8	1.34e-10	3.58e-08	sorting nexin 32 [Source:MGI Symbol;Acc:MGI:2444704]
Odc1	528.811	-1.23	1.66e-10	4.34e-08	ornithine decarboxylase, structural 1 [Source:MGI Symbol;Acc:MGI:97402]
Emsy	1872.99	-0.39	1.72e-10	4.45e-08	EMSY, BRCA2-interacting transcriptional repressor [Source:MGI Symbol;Acc:MGI:1924203]
Ccz1	858.816	-0.53	1.77e-10	4.51e-08	CCZ1 vacuolar protein trafficking and biogenesis associated [Source:MGI Symbol;Acc:MGI:2141070]
Zcchc9	819.471	-0.75	1.93e-10	4.83e-08	zinc finger, CCHC domain containing 9 [Source:MGI Symbol;Acc:MGI:1916335]
Supt5	1067.3	-0.68	2.35e-10	5.72e-08	suppressor of Ty 5, DSIF elongation factor subunit [Source:MGI Symbol;Acc:MGI:1202400]
Cnot3	1821.44	-1.5	2.33e-10	5.72e-08	CCR4-NOT transcription complex, subunit 3 [Source:MGI Symbol;Acc:MGI:2385261]
Eps8l1	235.034	-0.91	2.76e-10	6.61e-08	EPS8-like 1 [Source:MGI Symbol;Acc:MGI:1914675]
Brox	488.69	-0.52	2.86e-10	6.76e-08	BRO1 domain and CAAX motif containing [Source:MGI Symbol;Acc:MGI:1918928]
Rtl1	1033.49	-0.44	3.05e-10	7.02e-08	retrotransposon Gaglike 1 [Source:MGI Symbol;Acc:MGI:2656842]
Lrrc40	1208.08	-0.56	3.06e-10	7.02e-08	leucine rich repeat containing 40 [Source:MGI Symbol;Acc:MGI:1914394]
Maml3	1768.35	-0.77	3.17e-10	7.18e-08	mastermind like transcriptional coactivator 3 [Source:MGI Symbol;Acc:MGI:2389461]
Entpd6	630.055	-0.61	3.34e-10	7.45e-08	ectonucleoside triphosphate diphosphohydrolase 6 [Source:MGI Symbol;Acc:MGI:1202295]
Nrde2	505.396	-0.53	3.44e-10	7.58e-08	nrde-2 necessary for RNA interference, domain containing [Source:MGI Symbol;Acc:MGI:2670969]
Uhrf1bp1	305.076	-0.67	3.5e-10	7.61e-08	UHRF1 (ICBP90) binding protein 1 [Source:MGI Symbol;Acc:MGI:3041238]
Setd1a	501.399	-0.49	3.91e-10	8.4e-08	SET domain containing 1A [Source:MGI Symbol;Acc:MGI:2446244]
Myo1c	68.2356	-1.63	4.31e-10	9.12e-08	myosin IC [Source:MGI Symbol;Acc:MGI:106612]
Nmt2	2166.87	-0.41	4.39e-10	9.17e-08	N-myristoyltransferase 2 [Source:MGI Symbol;Acc:MGI:1202298]
Gm34552	133.781	-0.95	4.77e-10	9.86e-08	predicted gene, 34552 [Source:MGI Symbol;Acc:MGI:5593711]
Kctd8	10424.5	0.58	5.17e-10	1.05e-07	potassium channel tetramerisation domain containing 8 [Source:MGI Symbol;Acc:MGI:2443804]
Gm13822	32.7039	-1.87	5.21e-10	1.05e-07	predicted gene 13822 [Source:MGI Symbol;Acc:MGI:3650351]
Gm10457	36.2806	-2.27	6.34e-10	1.26e-07	predicted gene 10457 [Source:MGI Symbol;Acc:MGI:3642070]
AC149090.1	14245	-0.54	7.94e-10	1.54e-07
4930579G18Rik	173.061	-1.04	7.84e-10	1.54e-07	RIKEN cDNA 4930579G18 gene [Source:MGI Symbol;Acc:MGI:1923163]
Parp1	588.56	-0.61	9.98e-10	1.92e-07	poly (ADP-ribose) polymerase family, member 1 [Source:MGI Symbol;Acc:MGI:1340806]
Wbp1	187.283	-0.68	1.04e-09	1.97e-07	WW domain binding protein 1 [Source:MGI Symbol;Acc:MGI:104710]
Zc3h7b	777.236	-0.41	1.1e-09	2.07e-07	zinc finger CCCH type containing 7B [Source:MGI Symbol;Acc:MGI:1328310]
Ubqln4	593.145	-0.57	1.48e-09	2.75e-07	ubiquilin 4 [Source:MGI Symbol;Acc:MGI:2150152]
Gtf3c5	193.567	-0.82	1.51e-09	2.77e-07	general transcription factor IIIC, polypeptide 5 [Source:MGI Symbol;Acc:MGI:1917489]
Lzts1	3183.84	-0.89	1.66e-09	3.01e-07	leucine zipper, putative tumor suppressor 1 [Source:MGI Symbol;Acc:MGI:2684762]
AC156546.1	246.73	-0.93	2.01e-09	3.61e-07
Amer2	526.001	-0.69	2.08e-09	3.67e-07	APC membrane recruitment 2 [Source:MGI Symbol;Acc:MGI:1919375]
Nsun5	230.59	-0.73	2.09e-09	3.67e-07	NOL1/NOP2/Sun domain family, member 5 [Source:MGI Symbol;Acc:MGI:2140844]
4930509E16Rik	24.8492	-2.23	2.47e-09	4.29e-07	RIKEN cDNA 4930509E16 gene [Source:MGI Symbol;Acc:MGI:1922365]
Glis3	244.229	-1.25	3.06e-09	5.27e-07	GLIS family zinc finger 3 [Source:MGI Symbol;Acc:MGI:2444289]
Aldh1b1	129.403	-1.05	3.59e-09	6.11e-07	aldehyde dehydrogenase 1 family, member B1 [Source:MGI Symbol;Acc:MGI:1919785]
Rpgr	2174.36	0.39	3.67e-09	6.12e-07	retinitis pigmentosa GTPase regulator [Source:MGI Symbol;Acc:MGI:1344037]
Phkg1	193.374	-1.02	3.64e-09	6.12e-07	phosphorylase kinase gamma 1 [Source:MGI Symbol;Acc:MGI:97579]
Tmem167	1605.79	0.41	3.76e-09	6.21e-07	transmembrane protein 167 [Source:MGI Symbol;Acc:MGI:1913324]
Grin2d	121.826	-0.88	3.88e-09	6.34e-07	glutamate receptor, ionotropic, NMDA2D (epsilon 4) [Source:MGI Symbol;Acc:MGI:95823]
Gm45645	254.029	-0.62	4.02e-09	6.52e-07	predicted gene 45645 [Source:MGI Symbol;Acc:MGI:5791481]
Krba1	813.766	-0.54	4.15e-09	6.66e-07	KRAB-A domain containing 1 [Source:MGI Symbol;Acc:MGI:1925077]
S100a2	58.5305	-1.34	4.38e-09	6.95e-07	S100 calcium binding protein A2 [Source:MGI Symbol;Acc:MGI:3510999]
Gm20642	3220.89	-0.68	4.88e-09	7.68e-07	predicted gene 20642 [Source:MGI Symbol;Acc:MGI:5313089]
Myo3b	1262.76	-0.43	5.17e-09	8.06e-07	myosin IIIB [Source:MGI Symbol;Acc:MGI:2448580]
Gm13524	87.2356	-1.04	5.31e-09	8.2e-07	predicted gene 13524 [Source:MGI Symbol;Acc:MGI:3651427]
Dalrd3	1433.53	-0.71	5.51e-09	8.43e-07	DALR anticodon binding domain containing 3 [Source:MGI Symbol;Acc:MGI:1915039]

## Sheet: iSPN
gene	baseMean	log2FoldChange	pvalue	padj	description_2
Smpd3	4258.72	-0.73	3.99e-30	6.23e-26	sphingomyelin phosphodiesterase 3, neutral [Source:MGI Symbol;Acc:MGI:1927578]
Gm34544	109.431	-3.18	5.38e-27	4.2e-23	predicted gene, 34544 [Source:MGI Symbol;Acc:MGI:5593703]
Olfr1124	77.6145	-2.53	6.57e-25	3.42e-21	olfactory receptor family 10 subfamily AG member 58 [Source:MGI Symbol;Acc:MGI:3030958]
Dync1i2	3322.98	-0.98	5.46e-24	2.13e-20	dynein cytoplasmic 1 intermediate chain 2 [Source:MGI Symbol;Acc:MGI:107750]
Clk1	3694.91	-1.09	1.71e-23	5.34e-20	CDC-like kinase 1 [Source:MGI Symbol;Acc:MGI:107403]
Gm16183	571.252	-1.26	1.13e-22	2.95e-19	predicted gene 16183 [Source:MGI Symbol;Acc:MGI:3802174]
Pabpc4	792.6	-1.66	6.81e-21	1.52e-17	poly(A) binding protein, cytoplasmic 4 [Source:MGI Symbol;Acc:MGI:2385206]
Gm48420	94.7964	-1.5	1.99e-19	3.89e-16	predicted gene, 48420 [Source:MGI Symbol;Acc:MGI:6097914]
Glis3	119.218	-1.67	4.06e-19	7.04e-16	GLIS family zinc finger 3 [Source:MGI Symbol;Acc:MGI:2444289]
Brd9	1193.45	-1.06	1.1e-18	1.72e-15	bromodomain containing 9 [Source:MGI Symbol;Acc:MGI:2145317]
Med24	491.023	-0.74	3.71e-17	5.27e-14	mediator complex subunit 24 [Source:MGI Symbol;Acc:MGI:1344385]
Esrra	410.609	-0.71	8.95e-16	1.16e-12	estrogen related receptor, alpha [Source:MGI Symbol;Acc:MGI:1346831]
Cnot3	1129.36	-1.39	1.81e-15	2.17e-12	CCR4-NOT transcription complex, subunit 3 [Source:MGI Symbol;Acc:MGI:2385261]
C77080	50.4312	-2.66	2.03e-15	2.27e-12	expressed sequence C77080 [Source:MGI Symbol;Acc:MGI:2140651]
Ascc2	625.973	-0.85	2.31e-15	2.41e-12	activating signal cointegrator 1 complex subunit 2 [Source:MGI Symbol;Acc:MGI:1922702]
Gm48617	97.1803	-1.5	4.48e-15	4.37e-12	predicted gene, 48617 [Source:MGI Symbol;Acc:MGI:6098210]
Gpr149	865.664	0.79	6.47e-15	5.95e-12	G protein-coupled receptor 149 [Source:MGI Symbol;Acc:MGI:2443628]
Ino80b	201.988	-1.3	1.73e-14	1.5e-11	INO80 complex subunit B [Source:MGI Symbol;Acc:MGI:1917270]
Nmt1	833.78	-0.96	2.28e-14	1.88e-11	N-myristoyltransferase 1 [Source:MGI Symbol;Acc:MGI:102579]
Ap2a2	1015.35	-0.64	3.81e-14	2.98e-11	adaptor-related protein complex 2, alpha 2 subunit [Source:MGI Symbol;Acc:MGI:101920]
Myo18a	1166.94	-0.55	1.29e-13	9.63e-11	myosin XVIIIA [Source:MGI Symbol;Acc:MGI:2667185]
Nisch	2045.51	-0.84	2.2e-13	1.56e-10	nischarin [Source:MGI Symbol;Acc:MGI:1928323]
Sh2d5	2095.39	-1.17	2.49e-13	1.69e-10	SH2 domain containing 5 [Source:MGI Symbol;Acc:MGI:2446215]
Gm19461	446.444	-1.05	3.49e-13	2.27e-10	predicted gene, 19461 [Source:MGI Symbol;Acc:MGI:5011646]
Pex3	625.479	-0.86	8.69e-13	5.43e-10	peroxisomal biogenesis factor 3 [Source:MGI Symbol;Acc:MGI:1929646]
Ccz1	520.071	-0.59	1.03e-12	6.16e-10	CCZ1 vacuolar protein trafficking and biogenesis associated [Source:MGI Symbol;Acc:MGI:2141070]
Agrp	468.466	-0.88	1.14e-12	6.58e-10	agouti related neuropeptide [Source:MGI Symbol;Acc:MGI:892013]
Prpf4b	3862.18	-0.72	1.32e-12	7.34e-10	pre-mRNA processing factor 4B [Source:MGI Symbol;Acc:MGI:109584]
Ptgis	294.659	-1	2.52e-12	1.36e-09	prostaglandin I2 (prostacyclin) synthase [Source:MGI Symbol;Acc:MGI:1097156]
Kctd8	7152.48	0.73	2.9e-12	1.51e-09	potassium channel tetramerisation domain containing 8 [Source:MGI Symbol;Acc:MGI:2443804]
Gm49762	49.0589	-1.86	4.01e-12	2.02e-09	predicted gene, 49762 [Source:MGI Symbol;Acc:MGI:6215268]
Gm47591	1448.09	-0.92	4.84e-12	2.36e-09	predicted gene, 47591 [Source:MGI Symbol;Acc:MGI:6096636]
1700027H10Rik	207.248	-0.92	5.5e-12	2.6e-09	RIKEN cDNA 1700027H10 gene [Source:MGI Symbol;Acc:MGI:1919524]
Aim2	474.988	-0.71	8.42e-12	3.87e-09	absent in melanoma 2 [Source:MGI Symbol;Acc:MGI:2686159]
Tjap1	245.62	-0.95	9.1e-12	4.06e-09	tight junction associated protein 1 [Source:MGI Symbol;Acc:MGI:1921344]
Slc38a2	742.398	-0.77	1.07e-11	4.64e-09	solute carrier family 38, member 2 [Source:MGI Symbol;Acc:MGI:1915010]
Lncenc1	40.4515	-1.68	1.11e-11	4.67e-09	long non-coding RNA, embryonic stem cells expressed 1 [Source:MGI Symbol;Acc:MGI:3780541]
Gm45824	31.2243	-2.45	1.57e-11	6.45e-09	predicted gene 45824 [Source:MGI Symbol;Acc:MGI:5804939]
Dnase1l3	414.404	-2.28	1.66e-11	6.66e-09	deoxyribonuclease 1-like 3 [Source:MGI Symbol;Acc:MGI:1314633]
Supt5	632.444	-0.71	7.14e-11	2.79e-08	suppressor of Ty 5, DSIF elongation factor subunit [Source:MGI Symbol;Acc:MGI:1202400]
Myo3b	967.382	-0.65	8.98e-11	3.42e-08	myosin IIIB [Source:MGI Symbol;Acc:MGI:2448580]
Ints3	452.796	-0.57	1.18e-10	4.39e-08	integrator complex subunit 3 [Source:MGI Symbol;Acc:MGI:2140050]
Pabpc1	616.528	-0.72	1.39e-10	5.04e-08	poly(A) binding protein, cytoplasmic 1 [Source:MGI Symbol;Acc:MGI:1349722]
Gm10827	112.954	-1.12	1.43e-10	5.07e-08	predicted gene 10827 [Source:MGI Symbol;Acc:MGI:3642321]
Odc1	319.503	-1.16	1.69e-10	5.88e-08	ornithine decarboxylase, structural 1 [Source:MGI Symbol;Acc:MGI:97402]
Gm15834	147.526	-0.82	2.32e-10	7.88e-08	predicted gene 15834 [Source:MGI Symbol;Acc:MGI:3802168]
Phc1	273.505	-0.91	2.61e-10	8.67e-08	polyhomeotic 1 [Source:MGI Symbol;Acc:MGI:103248]
Mast3	1185.52	-0.74	2.92e-10	9.51e-08	microtubule associated serine/threonine kinase 3 [Source:MGI Symbol;Acc:MGI:2683541]
Entpd6	380.411	-0.66	3.8e-10	1.21e-07	ectonucleoside triphosphate diphosphohydrolase 6 [Source:MGI Symbol;Acc:MGI:1202295]
Gm16982	107.36	-1.2	4.18e-10	1.31e-07	predicted gene, 16982 [Source:MGI Symbol;Acc:MGI:4439906]
Zcchc9	492.313	-0.8	4.56e-10	1.37e-07	zinc finger, CCHC domain containing 9 [Source:MGI Symbol;Acc:MGI:1916335]
Gm17036	163.229	-0.97	4.5e-10	1.37e-07	predicted gene 17036 [Source:MGI Symbol;Acc:MGI:4937863]
Nit1	666.561	-0.82	5.23e-10	1.54e-07	nitrilase 1 [Source:MGI Symbol;Acc:MGI:1350916]
Spata7	1062.96	-0.63	5.96e-10	1.72e-07	spermatogenesis associated 7 [Source:MGI Symbol;Acc:MGI:2144877]
4930579G18Rik	99.9803	-1.12	7.95e-10	2.26e-07	RIKEN cDNA 4930579G18 gene [Source:MGI Symbol;Acc:MGI:1923163]
Gm13822	24.202	-2.16	8.49e-10	2.33e-07	predicted gene 13822 [Source:MGI Symbol;Acc:MGI:3650351]
Baz1a	247.889	-0.71	8.37e-10	2.33e-07	bromodomain adjacent to zinc finger domain 1A [Source:MGI Symbol;Acc:MGI:1309478]
Pycard	193.845	-0.8	1.16e-09	3.04e-07	PYD and CARD domain containing [Source:MGI Symbol;Acc:MGI:1931465]
Metap2	825.455	-0.48	1.17e-09	3.04e-07	methionine aminopeptidase 2 [Source:MGI Symbol;Acc:MGI:1929701]
Malat1	938030	-0.73	1.15e-09	3.04e-07	metastasis associated lung adenocarcinoma transcript 1 (non-coding RNA) [Source:MGI Symbol;Acc:MGI:1919539]
Nsun5	150.165	-0.81	1.42e-09	3.58e-07	NOL1/NOP2/Sun domain family, member 5 [Source:MGI Symbol;Acc:MGI:2140844]
Mlst8	193.225	-0.82	1.41e-09	3.58e-07	MTOR associated protein, LST8 homolog (S. cerevisiae) [Source:MGI Symbol;Acc:MGI:1929514]
Gm38948	148.54	-1.21	1.45e-09	3.59e-07	predicted gene, 38948 [Source:MGI Symbol;Acc:MGI:5621833]
Kcnk7	37.8961	-1.59	1.97e-09	4.81e-07	potassium channel, subfamily K, member 7 [Source:MGI Symbol;Acc:MGI:1341841]
0610043K17Rik	358.227	-0.95	2.08e-09	4.99e-07	RIKEN cDNA 0610043K17 gene [Source:MGI Symbol;Acc:MGI:1915650]
Snx32	998.019	-0.74	2.26e-09	5.34e-07	sorting nexin 32 [Source:MGI Symbol;Acc:MGI:2444704]
Dalrd3	924.862	-0.76	2.45e-09	5.72e-07	DALR anticodon binding domain containing 3 [Source:MGI Symbol;Acc:MGI:1915039]
AC149090.1	8905.48	-0.52	4.08e-09	9.38e-07

## Sheet: eSPN
gene	baseMean	log2FoldChange	pvalue	padj	description_2
Pabpc4	92.6666	-1.62	9.93e-17	8.98e-13	poly(A) binding protein, cytoplasmic 4 [Source:MGI Symbol;Acc:MGI:2385206]
Clk1	381.065	-0.99	3.13e-15	1.42e-11	CDC-like kinase 1 [Source:MGI Symbol;Acc:MGI:107403]
Dync1i2	400.367	-0.9	1.54e-14	4.64e-11	dynein cytoplasmic 1 intermediate chain 2 [Source:MGI Symbol;Acc:MGI:107750]
Gm16183	66.4271	-1.35	4.94e-12	1.12e-08	predicted gene 16183 [Source:MGI Symbol;Acc:MGI:3802174]
Smpd3	389.893	-0.74	8.94e-11	1.62e-07	sphingomyelin phosphodiesterase 3, neutral [Source:MGI Symbol;Acc:MGI:1927578]
AC149090.1	1040.14	-0.56	2.2e-10	3.32e-07
